# Supplementary material for: The Polygenic and Monogenic Basis of Blood Traits and Diseases
Source: Cell. 2020 Sep 3;182(5):1214–1231.e11. doi: 10.1016/j.cell.2020.08.008 (PMC7482360; doi:10.1016/j.cell.2020.08.008)
Supplement: Table S1. Phenotypes’ Description, Related to Figure 1 — Summary of measurement methods for full blood count phenotypes used in discovery GWAS. [file mmc1.xlsx]

## Sheet: ST1
Supplemental Table 1. Summary of measurement methods for full blood count phenotypes
					Coulter LH 700 Series (UK Biobank)
Cell Type	Standard Abbreviation	Long Name	Unit	Description	Measured / Derived	Determination
Platelet	PLT#	Platelet count	per nL	Count of platelets per unit volume of blood	Measured	Impedance
	MPV	Mean platelet volume	fL	Mean volume of platelets	Derived	(PCT/PLT#)×10000
	PDW	Platelet distribution width	fL	The spread of the platelet volume distribution. Note that Sysmex and Coulter use different statistics to measure spread.	Measured	Impedance: Coefficient of variation of platelet volume distribution
	PCT	Plateletcrit	%	Volume fraction of blood occupied by platelets	Measured	Impedance
Mature red cell	RBC#	Red blood cell count	per pL	Count of red blood cells per unit volume of blood	Measured	Impedance
	MCV	Mean corpuscular volume	fL	Mean volume of red blood cells	Derived	(HCT/RBC#)×10
	HCT	Hematocrit	%	Volume fraction of blood occupied by red cells	Measured	Impedance
	MCH	Mean corpuscular hemoglobin	pg	Average mass of hemoglobin per red cell	Derived	(HGB/RBC#)×10
	MSCV	Mean sphered corpuscular volume	fL	Mean volume of sphered red cells	Measured	Impedance
	MCHC	Mean corpuscular hemoglobin concentration	g/dL	Concentration of hemoglobin with respect to unit of volume occupied by red cells	Derived	(HGB/HCT)×100
	HGB	Hemoglobin concentration	g/dL	Concentration of hemoglobin with respect to unit of volume of blood	Measured	Light absorbance
	RDW	Red cell distribution width	fL	Coefficient of variation of red cell volume distribution	Measured	CV of impedance measured red cell volume distribution
Immature red cell	RET#	Reticulocyte count	pL	Count of reticulocytes per unit volume of blood	Derived	(RET%×RBC#)/100
	RET%	Reticulocyte fraction of red cells	%	Percentage of red blood cells that are reticulocytes	Measured	Flow cytometry/impedance gates
	IRF	Immature fraction of reticulocytes	-	Fraction of reticulocytes with high RNA content, as measured by light scatter	Derived	HLSR#/RET#
	HLR#	High light scatter reticulocyte count	per pL	Count of high RNA content (immature) reticulocytes per unit volume of blood	Derived	(HLSR%×RBC#)/100%
	HLR%	High light scatter reticulocyte percentage of red cells	%	Immature reticulocyte count as a percentage of red blood cell count	Measured	Flow cytometry/impedance gates
	MRV	Mean reticulocyte volume	fL	Mean volume of reticulocyte cells	Derived	(MCVxRET%)/100%
Myeloid white cell	MONO#	Monocyte count	per nL	Count of monocytes per unit volume of blood	Derived	(MONO%×WBC#)/100%
	NEUT#	Neutrophil count	per nL	Count of neutrophils per unit volume of blood	Derived	(NEUT%×WBC#)/100%
	EO#	Eosinophil count	per nL	Count of eosinophils per unit volume of blood	Derived	(EO%×WBC#)/100%
	BASO#	Basophil count	per nL	Count of basophils per unit volume of blood	Derived	(BASO%×WBC#)/100%
Lymphoid white cell	LYMPH#	Lymphocyte count	per nL	Aggregate count of lymphoid cells per unit volume of blood	Derived	(LYMPH%×WBC#)/100%
Compound white cell	WBC#	White blood cell count	per nL	Aggregate count of white cells per unit volume of blood	Measured	Impedance
	MONO%	Monocyte percentage of white cells	%	Percentage of white cells that are monocytes	Measured	Flow cytometry gates
	NEUT%	Neutrophil percentage of white cells	%	Percentage of white cells that are neutrophils	Measured	Flow cytometry gates
	EO%	Eosinophil percentage of white cells	%	Percentage of white cells that are eosinophils	Measured	Flow cytometry gates
	BASO%	Basophil percentage of white cells	%	Percentage of white cells that are basophils	Measured	Flow cytometry gates
	LYMPH%	Lymphocyte percentage of white cells	%	Percentage of white cells that are lymphocytes	Measured	Flow cytometry gates
