# Supplementary material for: The Polygenic and Monogenic Basis of Blood Traits and Diseases
Source: Cell. 2020 Sep 3;182(5):1214–1231.e11. doi: 10.1016/j.cell.2020.08.008 (PMC7482360; doi:10.1016/j.cell.2020.08.008)
Supplement: Table S2. BCX Consortium Cohort Information, Related to Figure 1 — The study design, number of participants and sample quality control for all study cohorts is reported together with genotyping methods, SNP quality control criteria, imputation, and statistical analysis used. [file mmc2.xlsx]

## Sheet: Supplementary Table 1
Supplementary Table 2. Study design, number of individuals and sample quality control for study cohorts, followed by genotyping methods, quality control of SNPs, imputation, and statistical analysis for study cohorts
												Principal components					Association analyses
Study		Study design	Ethnicity	Total sample size (N)	Sample QC		Samples in analyses (N)	Phenotype assessment method	References	Genotyping Array	Genotype calling algorithm	Software	SNPs used from GWAS/ExomeCHIP/AIMS/Other	Inclusion criteria			SNPs in meta-analysis	Analyses software
Short name	Full name				Call rate	Other exclusions								MAF	Call rate*	p for HWE
Airwave	Airwave Health Monitoring Study	Population-based	white European	13113	≥ 98%	NA	13113	Advia haematology system	PMID: 25194498	Illumina coreExome	GeneCall + Zcall (Oxford Protocol)	PLINK	IBD	> 0%	≥ 98%	> 10-5	37899315	BOLT-LMM, v2.2
BioME (EA)	BioMe™ BioBank Program	Population-based EMR-linked	European	NA	≥ 95%	Sample call rate: < 98%; Heterozygosity: coefficient < -0.1 or > 0.3 for common variants (MAF>1%); inbreeding coefficient < 0.4 or > 0.9 for rare variants (MAF<1%); Other exclusions: Sex mismatch, Related Individuals and Ancestry Outliers	802	measured	PMID: 21573225	Illumina HumanOmniExpressExome-8 v1.0	BeadStudio	PLINK	Exome Chip	> 0%	> 98%	> 10-5	12903173	epacts
CaPS	Caerphilly Prospective Study	Prospective Study	European	NA	≥ 97%	1) Heterozygosity N=7; 8 DQC<0.82; 20 call rate<97%; 1 sex mismatch; a unlikely twin or platting error 2) Pregnancy (when CBC done) N=NA 3) Acute medical/surgical illness (when CBC done) N=NA 4) Blood cancer, leukemia, lymphoma, chemotherapy, myelodysplastic syndrome, bone marrow transplant N= NA 5) Congenital or hereditary anemia (SCD, thalassemia) N=NA 6) HIV N=NA 7) End-stage kidney disease, d…	1181	measured	1. PMID: 1999035 2. PMID: 21043637 3. PMID: 11395343	Affymetrix UK Biobank Axiom Array	Axiom Analysis Suite	KING	GWAS	> 1%	> 97%	> 10-6	39135526	EMMAX
CHS (EA)	Cardiovascular Health Study	Population-based cohort	European	4925	≥ 95%	Participants excluded due to presence at study baseline of CHD, CHF, peripheral vascular disease, valvular heart disease, stroke or TIA; missing CBC measurements; lack of DNA; call rate <=95%; genotype discordant with known sex or prior genotyping; or lack of consent for genetic testing. SNPs excluded for callrate<97%, HWE P < 10-5, >2 duplicate errors or Mendelian inconsistencies, heterozygote f…	3249	Automated CBC instruments at local hematology laboratories near field centers	PMID: 1669507	Illumina 370CNV BeadChip system	Illumina BeadStudio	R	GWAS	NA	> 97%	> 10-5	9224480	R
Estonia_chip	Estonia SNP Chip	population-based	European	51866	≥ 95%	1) removed duplicate samples 2) Removed PCA outliers 3) removed samples without any phenotype data 4) removed samples with gender mismatch 5) removed EHR-based samples	2094	randomly selected for laboratory-based complete blood count	PMID: 28031487	a. Infinium (Illumina) Global screening array: 33277 samples b. Illumina HumanOmniExpress: 8137 samples c. Infinium (Illumina) CoreExome-24 BeadChip Kit: 7832 samples d. HumanCNV370-Duo BeadChip: 2640 samples	GeneCall + Zcall (Oxford Protocol)	PLINK2	Overlap between WGS and 1000 Genomes Phase 1	> 1%	> 95%	> 10-6	37430435	BOLT-LMM
Estonia_WGS	Estonia Whole Genome Sequencing	population-based	European	2300	≥ 95%	Excluded samples with heterozygosity > median+ 3*IQR removed PCA outliers	2242	randomly selected for laboratory-based complete blood count	PMID: 28031487	PCR-free Whole Genome Sequencing	GATK	PLINK2	Overlap between WGS and 1000 Genomes Phase 1	> 0%	> 90%	> 10-9	31948116	EPACTS
FHS	Framingham Heart Study	Population-based family study	European	9274	≥ 97%	1) Heterozygosity N=0 2) Pregnancy (when CBC done) N=NA 3) Acute medical/surgical illness (when CBC done) N=NA 4) Blood cancer, leukemia, lymphoma, chemotherapy, myelodysplastic syndrome, bone marrow transplant N= 15 5) Congenital or hereditary anemia (SCD, thalassemia) N=NA 6) HIV N=NA 7) End-stage kidney disease, dialysis, EPO N=NA 8) Splenectomy N=NA 9) Cirrhosis N=NA	6451	Gen1: Baker 9000 Hematology Analyzer (Baker Instruments Corp.); Gen2: (unknown - work contracted out, no records found so far); Gen3: Coulter HmX Hematology Analyzer (Beckman Coulter, Inc.)	1. PMID: 14025561 2. PMID: 1208363 3. PMID: 17372189	Affymetrix Human Mapping 500K Array Set and the 50K Human Gene Focused Panel	BRLMM	EIGENSTRAT	GWAS	> 1%	> 96.9%	> 10-6	39131578	GWAF
FINCAVAS	The Finnish Cardiovascular Study	Cohort-based	European	1032	≥ 95%	1) Heterozygosity 2) Gender mismatch 3) MDS outliers	924	measured	PMID: 16515696	Illumina HumanCoreExome-12 v1.1	GenCall	PLINK	GWAS (CoreExome)	> 0%	≥ 95%	≥ 10-6	12492983	EPACTS v3.2.6
GERA (EA)	Genetic Epidemiology Research on Adult Health and Aging	Recruited adult members of Kaiser Permanente Northern California (KPNC), data from electronic health records and self-reported demographic factors and health behaviors from a structured survey	European	NA	≥ 90%	We did not have access to individuals not consented for sharing in dbGAP, or to the East Asian cohort. We also excluded those without a valid date of blood cell count measurement, with age < 18, or with discordant genotypic and phenotypic sex, as well as those with no blood cell trait data. The cohort has longitudinal data; we preferentially selected the first visit with complete data for all mea…	53822	The information was obtained from medical records.	1. PMID: 26092716 2. PMID: 26092718	Custom Axiom arrays described in PMID 21903159, 21565264	apt-probeset-genotype	EIGENSOFT4.2- Used centrally generate GERA PCs (PMID 26092716)	GWAS	> 0%	≥ 90%	> 10-6	14465358	rvtests- BoltLMM
GERA (EA in AFR chip)	Genetic Epidemiology Research on Adult Health and Aging	Recruited adult members of Kaiser Permanente Northern California (KPNC), data from electronic health records and self-reported demographic factors and health behaviors from a structured survey	European	NA	≥ 90%	We did not have access to individuals not consented for sharing in dbGAP, or to the East Asian cohort. We also excluded those without a valid date of blood cell count measurement, with age < 18, or with discordant genotypic and phenotypic sex, as well as those with no blood cell trait data. The cohort has longitudinal data; we preferentially selected the first visit with complete data for all mea…	1363	The information was obtained from medical records.	1. PMID: 26092716 2. PMID: 26092718	Custom Axiom arrays described in PMID 21903159, 21565264	apt-probeset-genotype	EIGENSOFT4.2- Used centrally generate GERA PCs (PMID 26092716)	GWAS	> 0%	≥ 90%	> 10-6	12928229	rvtests- BoltLMM
GERA (EA in LAT chip)	Genetic Epidemiology Research on Adult Health and Aging	Recruited adult members of Kaiser Permanente Northern California (KPNC), data from electronic health records and self-reported demographic factors and health behaviors from a structured survey	European	NA	≥ 90%	We did not have access to individuals not consented for sharing in dbGAP, or to the East Asian cohort. We also excluded those without a valid date of blood cell count measurement, with age < 18, or with discordant genotypic and phenotypic sex, as well as those with no blood cell trait data. The cohort has longitudinal data; we preferentially selected the first visit with complete data for all mea…	1504	The information was obtained from medical records.	1. PMID: 26092716 2. PMID: 26092718	Custom Axiom arrays described in PMID 21903159, 21565264	apt-probeset-genotype	EIGENSOFT4.2- Used centrally generate GERA PCs (PMID 26092716)	GWAS	> 0%	≥ 90%	> 10-6	12723785	rvtests- BoltLMM
Health2006	Health2006	population-based	European	3471	≥ 95%	1. Missing phenotype 2. PCA outliers 3. Sex mismatch 4. heterozygosity	3177	measured	PMID: 23615486	Illumina HumanOmniExpress-24v1-0_A and HumanOmniExpress-24v1-1_A	GenCall	Plink mds	Quality filtered, ld prunded snps	> 0%	> 98%	> 10-5	18381007	rvtest v. 20170418, score test using kinshipmatrix
Health2008	Health2008	population-based	European	795	≥ 95%	1. Missing phenotype 2. PCA outliers 3. Sex mismatch 4. heterozygosity	752	measured	PMID: 22587629	Illumina HumanOmniExpress-24v1-0_A and HumanOmniExpress-24v1-1_A	GenCall	Plink mds	Quality filtered, ld prunded snps	> 0%	> 98%	> 10-5	18381007	rvtest v. 20170418 score test using kinshipmatrix
Health2010	Health2010	population-based	European	1522	≥ 95%	1. Missing phenotype 2. PCA outliers 3. Sex mismatch 4. heterozygosity	1474	measured	PMID: 25113139	Illumina HumanOmniExpress-24v1-0_A and HumanOmniExpress-24v1-1_A	GenCall	Plink mds	Quality filtered, ld prunded snps	> 0%	> 98%	> 10-5	18381007	rvtest v. 20170418 score test using kinshipmatrix
INTERVAL	INTERVAL Study	population-based	European	42524	≥ 95%	1. Missing phenotype 2. PCA outliers 3. Sex mismatch 4. heterozygosity 5. Phenotypic outlier 6. Contaminated 7. Withdrew consent 8. ID mismatch 9. Overlapping with UKBB	39260	measured	PMID: 28941948	UK Biobank Axiom Array	Affymetrix-designed calling software	fastPCA	Quality filtered, ld prunded snps	≥ 5%	≥ 99%	> 10-6	87696889	BOLT-LMM
MESA (EA)	The Multi-Ethnic Study of Atherosclerosis	Population-based prospective cohort study	European ancestry	2685	≥ 95%	Heterozygosity < 53%	1172	measured	PMID: 12397006	Affymetrix 6.0	Birdseed v2	smartpca	GWAS SNPs with LD-pruning based on R-squared > 0.2 in MESA EA	> 1%	≥ 95%	NA	10708112	EPACTS
MHIphase1	Montreal Heart Institute Biobank phase1	Nested case-control from hospital cohort	European	2002	≥ 95%	1) Missing CBC phenotypes, 2) Heterozygosity, 3) HWE filter, 4) Patients with blood cancer or undergoing cancer treatment, 5) Patients with hereditary anemias, HIV, End-stage kidney disease, splenectomy, or cirrhosis,	1991	Blood cell counts and other related phenotypes were automatically generated with the UniCel DxH 800 cellular analysis system from Beckman Coulter.	PMID: 24777453	Whole-genome sequencing	GATK + Beagle	MDS	LD-pruned genome-wide variants	> 0%	> 95%	> 10-7	29884614	EPACTS
MHIphase2	Montreal Heart Institute Biobank phase2	Nested case-control from hospital cohort	European	3495	≥ 95%	1) Missing CBC phenotypes, 2) Heterozygosity, 3) HWE filter, 4) Patients with blood cancer or undergoing cancer treatment, 5) Patients with hereditary anemias, HIV, End-stage kidney disease, splenectomy, or cirrhosis,	3436	Blood cell counts and other related phenotypes were automatically generated with the UniCel DxH 800 cellular analysis system from Beckman Coulter.	PMID: 24777453	MEGA	Illumina's GenomeStudio	MDS	LD-pruned genome-wide variants	> 0%	> 95%	> 10-7	39127678	EPACTS
MVP	Million Veteran Program	Population-based	European	455789	>97.5%	Genotype quality control removed samples that were duplicates, showed excess heterozygosity or had discordance between genetically inferred sex and phenotypic gender. From the analysis, we additionally removed one individual from each pair of individuals related closer than 3 degrees. Phenotype exclusions followed the EMERGE criteria	378862	The information was obtained from medical records (using the methods from the EMERGE consortium available on PheKB) then the median value used for analysis.	1. PMID: 26441289 2. PMID: 30275531 3. PMID: 20927387 4. PMID: 22037903	a customized Affymetrix Axiom Biobank Array "the MVP 1.0 Genotyping Array"	NA	fastPCA	GWAS	> 0%	> 95%	≥ 10-6	NA, replication	PLINK2
RS-I	Rotterdam Study I	Population-based	European	7983	≥ 98%	Sample call rate: < 98%; rare variants (MAF<1%)	1455	Hematological parameters were assessed with a Sysmex XS-800 Hematology Analyzer	PMID: 29064009	Illumina 550K	GeneCall	PLINK	GWAS	≥ 5%	≥ 95%	> 10-7	33640730	rvtests
RS-II	Rotterdam Study II	Population-based	European	3011	≥ 98%	Sample call rate: < 98%; rare variants (MAF<1%)	1269	Hematological parameters were assessed with a Sysmex XS-800 Hematology Analyzer	PMID: 29064009	Illumina 550K	GeneCall	PLINK	GWAS	≥ 5%	≥ 95%	> 10-7	32730210	rvtests
RS-III	Rotterdam Study III	Population-based	European	3932	≥ 98%	Sample call rate: < 98%; rare variants (MAF<1%)	2378	Hematological parameters were assessed with a Sysmex XS-800 Hematology Analyzer	PMID: 29064009	Illumina 610K and 660K	GeneCall	PLINK	GWAS	≥ 5%	≥ 95%	> 10-7	32848682	rvtests
SHIP	Study of Helath in Pomerania	Population based	European	4070	≥ 98%	1) missing phenotype information	3159	measured	PMID: 20167617	Affymetrix SNP6	GenCall algorithm of GenomeStudio Genotyping Module v1.0	NA	NA	> 0%	≥ 95%	> 10-4	20503535	EPACTS (q.emmax)
SHIP-TREND	Study of Health in Pomerania Trend	Population based	European	986	≥ 98%	1) missing phenotype information	940	measured	PMID: 20167617	Illumina HumanOmni2.5-Quad	GenCall algorithm of GenomeStudio Genotyping Module v1.0	NA	NA	> 0%	≥ 95%	> 10-4	15658591	EPACTS (q.emmax)
UKBB_EA	UK Biobank European-ancestry	Population-based cohort	European	463523	>97%	High missingness (>3%), high and low heterozygosity, sex missingness or mismatch, duplicates, CBC measured more than 36 hr after venipuncture, blood cancers and blood disorders	456785	measured	PMID: 30305743	UK Biobank Axiom Array	Affymetrix-designed calling software	fastPCA	LD-pruned genome-wide variants	> 0.01%	> 95%	> 10-11	93095623	BOLT-LMM
WHI	Womens' Health Initiative	Population-based cohort	European	17682	>95%	Heterozygosity, Pregnancy (when CBC done), Acute medical/surgical illness (when CBC done), Blood cancer, leukemia, lymphoma, chemotherapy, Myelodysplastic syndrome, bone marrow transplant, Congenital or hereditary anemia, HIV, End-state kidney disease, dialysis, EPO, Splenectomy, Cirrhosis	17682	Blood cell counts and other related phenotypes were automatically generated with the UniCel DxH 800 cellular analysis system from Beckman Coulter.	PMID: 24777453	Illumina Human Omni1-Qad v1-0B, Human Omni ExpressExome-8v1_B, Illumina 610, Cytochip 370k, Affymetrix Gene Titan, Axiom Genome-Wide Human CEU I Array Plate	NA	PLINK	GWAS	> 1%	> 90%	> 10-4	38701983	rvtests
YFS	The Cardiovascular Risk in Young Finns Study	Population-based	European	2063	≥ 95%	1) Heterozygosity 2) Gender mismatch 3) MDS outliers	1889	measured	PMID: 31759205	Illumina HumanCoreExome-12 v1.0	GenCall	PLINK	GWAS (CoreExome)	> 0%	≥ 95%	≥ 10-6	13708242	EPACTS v3.2.6
