# Supplementary material for: The Polygenic and Monogenic Basis of Blood Traits and Diseases
Source: Cell. 2020 Sep 3;182(5):1214–1231.e11. doi: 10.1016/j.cell.2020.08.008 (PMC7482360; doi:10.1016/j.cell.2020.08.008)
Supplement: Table S3. Conditionally Independent Associations in UK Biobank, Related to Figure 1 — Information about each of the 17,042 variants associated and their corresponding sentinel variants is given, ordered by chromosome and position (all coordinates are with respect to GRCh37). Locus ID is a unique identifier for each locus. The column “Novel vs Astle et al. 2016” indicates if the variant or any variants in LD r2>0.8 was already found to be associated with the same traits in the cited previously published meta-analysis including the first release of UK Biobank. The unique variant ID is constructed from the chromosome, position and the reference and alternative alleles according to the human genome reference (build 37 coordinates). Where available, the rsID is also given. GWAS summary statistics for univariate and multivariate (conditional) model are provided, as well as the VEP worst consequence annotation. [file mmc3.xlsx]

## Sheet: BCX_final_output
Associated Blood Index	Novel vs Astle 2016	Locus ID	Associated Blood Index Class	Unique Variant ID	Gene Symbol(s) for Most Serious Consequence	rsID (where available)	INFO SCORE	Chr (GRCh37)	BP (GRCh37)	REF (GRC37)	ALT (GRC37)	Minor Allele	Alternative Allele Frequency	Minor Allele Frequency	(UNIVAR) Estimate of Additive Allelic Effect (REF=Baseline, ALT=Effect)	(UNIVAR) Standard Error of Estimator	(UNIVAR) -log10 P	(UNIVAR) Unadjusted R2	(MULTI) Estimate of Additive Allelic Effect (REF=Baseline, ALT=Effect)	(MULTI) Standard Error of Estimate	(MULTI) -log10 P	Most Serious VEP Consequence of Variant	VEP IMPACT of Most Serious Consequence	Ensembl Gene ID(s) for Most Serious Consequence
RET#	True	1	Red Cell	1:1692321_T_C	NADK	rs1107910	0.981899	1	1692321	T	C	C	0.450915	0.450915	-0.0138539	0.00215997	9.84828	9.50404e-05	-0.0139852	0.00224844	9.30296	intron_variant	MODIFIER	ENSG00000008130
RET%	True	1	Red Cell	1:1692321_T_C	NADK	rs1107910	0.981899	1	1692321	T	C	C	0.45092	0.45092	-0.013599	0.00216548	9.47007	9.15755e-05	-0.0137408	0.00224827	9.00584	intron_variant	MODIFIER	ENSG00000008130
MSCV	False	2	Red Cell	1:2146165_C_A	RP11-181G12.4	rs78265569	0.976555	1	2146165	C	A	A	0.087977	0.087977	-0.0272294	0.00366379	12.9708	0.000118982	-0.0288613	0.00391596	12.7676	intron_variant	MODIFIER	ENSG00000234396
MCHC	False	2	Red Cell	1:2146165_C_A	RP11-181G12.4	rs78265569	0.976555	1	2146165	C	A	A	0.087981	0.087981	0.0235024	0.00389994	8.77545	8.86436e-05	0.0245646	0.00393322	9.37358	intron_variant	MODIFIER	ENSG00000234396
HLSR#	False	2	Red Cell	1:2147874_A_G	RP11-181G12.4	rs10910028	0.974162	1	2147874	A	G	G	0.073735	0.073735	0.038157	0.00410525	19.8308	0.000198878	0.0407704	0.00428205	20.7644	intron_variant	MODIFIER	ENSG00000234396
RET%	False	2	Red Cell	1:2147874_A_G	RP11-181G12.4	rs10910028	0.974162	1	2147874	A	G	G	0.073735	0.073735	0.0419714	0.00413579	23.4723	0.000240628	0.0436687	0.0042932	23.573	intron_variant	MODIFIER	ENSG00000234396
HLSR%	False	2	Red Cell	1:2147874_A_G	RP11-181G12.4	rs10910028	0.974162	1	2147874	A	G	G	0.073737	0.073737	0.0359204	0.00411094	17.6238	0.000176251	0.0386631	0.00428208	18.7597	intron_variant	MODIFIER	ENSG00000234396
RET#	False	2	Red Cell	1:2147874_A_G	RP11-181G12.4	rs10910028	0.974162	1	2147874	A	G	G	0.073743	0.073743	0.0439581	0.00412504	25.7884	0.000263973	0.0458329	0.00429333	25.8734	intron_variant	MODIFIER	ENSG00000234396
PLT#	True	3	Platelet	1:2166607_G_GT	SKI	rs34646035	0.993972	1	2166607	G	GT	G	0.502792	0.497208	-0.0251246	0.00210012	32.2577	0.000315613	-0.0258981	0.00224422	30.0759	intron_variant	MODIFIER	ENSG00000157933
PCT	True	3	Platelet	1:2166607_G_GT	SKI	rs34646035	0.993972	1	2166607	G	GT	G	0.502819	0.497181	-0.0228061	0.00211503	26.3822	0.000260051	-0.0227526	0.00224999	23.3093	intron_variant	MODIFIER	ENSG00000157933
PDW	False	4	Platelet	1:2234040_CAGG_C	SKI	rs141190925	0.998629	1	2234040	CAGG	C	C	0.178374	0.178374	-0.0316486	0.00279148	29.0681	0.000293592	-0.0323279	0.00290448	28.0448	intron_variant	MODIFIER	ENSG00000157933
EO#	True	5	Myeloid White Cell	1:2488153_A_G	TNFRSF14	rs4870	1	1	2488153	A	G	G	0.482017	0.482017	-0.014609	0.00211874	11.2691	0.000106573	-0.0149513	0.00220996	10.8758	missense_variant	MODERATE	ENSG00000157873
EO%	True	5	White Cell	1:2488153_A_G	TNFRSF14	rs4870	1	1	2488153	A	G	G	0.48206	0.48206	-0.014409	0.00212591	10.9136	0.000103676	-0.0148082	0.00220979	10.684	missense_variant	MODERATE	ENSG00000157873
MONO#	False	6	Myeloid White Cell	1:2973433_A_T	LINC00982	rs2993481	0.994582	1	2973433	A	T	T	0.187029	0.187029	0.0212868	0.0026789	14.7156	0.000137795	0.0206023	0.00283318	12.4494	downstream_gene_variant	MODIFIER	ENSG00000177133
PCT	False	6	Platelet	1:2978755_A_AG	AL008733.1	rs113565775	0.987314	1	2978755	A	AG	AG	0.191995	0.191995	0.0298352	0.00269883	27.6827	0.00027618	0.0186236	0.0029423	9.60902	splice_region_variant	LOW	ENSG00000256761
MONO%	True	7	White Cell	1:2995633_C_T	PRDM16	rs2788093	0.98142	1	2995633	C	T	T	0.191745	0.191745	0.0182373	0.00270893	10.7772	0.000103092	0.0170943	0.00283046	8.81011	intron_variant	MODIFIER	ENSG00000142611
PCT	False	8	Platelet	1:2996602_T_C	PRDM16	rs1569419	0.977773	1	2996602	T	C	T	0.766056	0.233944	0.0416433	0.0025176	60.7298	0.000621574	0.0399681	0.00274573	47.2621	intron_variant	MODIFIER	ENSG00000142611
LYMPH%	False	8	White Cell	1:2996602_T_C	PRDM16	rs1569419	0.977773	1	2996602	T	C	T	0.766531	0.233469	-0.0162482	0.00256058	9.65427	9.4493e-05	-0.0162367	0.00263439	9.14706	intron_variant	MODIFIER	ENSG00000142611
MCV	False	8	Red Cell	1:2996602_T_C	PRDM16	rs1569419	0.977773	1	2996602	T	C	T	0.766507	0.233493	-0.0291271	0.00244423	32.0137	0.000303679	-0.0298639	0.00261721	29.4271	intron_variant	MODIFIER	ENSG00000142611
MRV	False	8	Red Cell	1:2996602_T_C	PRDM16	rs1569419	0.977773	1	2996602	T	C	T	0.766589	0.233411	-0.0310316	0.00252197	34.0672	0.000344606	-0.0312358	0.00264799	31.3827	intron_variant	MODIFIER	ENSG00000142611
MPV	False	8	Platelet	1:2996602_T_C	PRDM16	rs1569419	0.977773	1	2996602	T	C	T	0.766092	0.233908	0.0295173	0.00242173	33.4463	0.000312255	0.0271479	0.00265051	23.8902	intron_variant	MODIFIER	ENSG00000142611
PLT#	False	8	Platelet	1:2996602_T_C	PRDM16	rs1569419	0.977773	1	2996602	T	C	T	0.766083	0.233917	0.0226747	0.00250006	18.923	0.000184268	0.0261311	0.00267199	21.8585	intron_variant	MODIFIER	ENSG00000142611
MCH	False	8	Red Cell	1:2996602_T_C	PRDM16	rs1569419	0.977773	1	2996602	T	C	T	0.766493	0.233507	-0.0297969	0.00247366	32.6895	0.000317819	-0.0306086	0.00262677	30.6474	intron_variant	MODIFIER	ENSG00000142611
IRF	False	8	Red Cell	1:2996602_T_C	PRDM16	rs1569419	0.977773	1	2996602	T	C	T	0.766568	0.233432	-0.018705	0.00260383	12.1683	0.000125215	-0.0194415	0.00266045	12.5646	intron_variant	MODIFIER	ENSG00000142611
MSCV	False	8	Red Cell	1:2996602_T_C	PRDM16	rs1569419	0.977773	1	2996602	T	C	T	0.766602	0.233398	-0.0287039	0.00245184	30.9309	0.000294835	-0.0295175	0.00262034	28.7034	intron_variant	MODIFIER	ENSG00000142611
RBC#	False	8	Red Cell	1:2996602_T_C	PRDM16	rs1569419	0.977773	1	2996602	T	C	T	0.766557	0.233443	0.0259173	0.00249046	24.6359	0.0002404	0.026262	0.0026247	22.8393	intron_variant	MODIFIER	ENSG00000142611
MCH	True	9	Red Cell	1:3089167_C_CG	PRDM16	rs376684861	0.99389	1	3089167	C	CG	CG	0.058459	0.058459	0.0315272	0.00443315	11.9407	0.000109419	0.030959	0.00470422	10.3302	intron_variant	MODIFIER	ENSG00000142611
MPV	True	9	Platelet	1:3098571_A_G	PRDM16	rs79366678	0.966884	1	3098571	A	G	G	0.059387	0.059387	-0.0305051	0.00436894	11.5369	0.000103963	-0.0301378	0.00477859	9.54502	intron_variant	MODIFIER	ENSG00000142611
MRV	True	9	Red Cell	1:3098846_G_A	PRDM16	rs74753072	0.98346	1	3098846	G	A	A	0.059477	0.059477	0.0285107	0.00450532	9.60557	9.09419e-05	0.0297316	0.00472766	9.49465	intron_variant	MODIFIER	ENSG00000142611
MCV	True	9	Red Cell	1:3098846_G_A	PRDM16	rs74753072	0.98346	1	3098846	G	A	A	0.05945	0.05945	0.031429	0.00436643	12.2135	0.000110465	0.0318067	0.00467225	11.0026	intron_variant	MODIFIER	ENSG00000142611
PCT	True	10	Platelet	1:3099194_A_G	PRDM16	rs950200	0.971845	1	3099194	A	G	A	0.603305	0.396695	-0.0172821	0.00218797	14.55	0.000142961	-0.0152801	0.0023268	10.289	intron_variant	MODIFIER	ENSG00000142611
RBC#	True	11	Red Cell	1:3104972_G_A	PRDM16	rs116525159	1	1	3104972	G	A	A	0.056192	0.056192	0.0296161	0.00452459	10.2272	9.30345e-05	0.0322044	0.00476821	10.8416	intron_variant	MODIFIER	ENSG00000142611
PDW	True	12	Platelet	1:3309466_G_A	PRDM16	rs35864014	0.98398	1	3309466	G	A	A	0.213995	0.213995	-0.0167974	0.00262791	9.78566	9.49168e-05	-0.0164263	0.00273399	8.72635	intron_variant	MODIFIER	ENSG00000142611
HGB	False	13	Red Cell	1:3318769_C_G	PRDM16	rs10909942	0.993234	1	3318769	C	G	C	0.643641	0.356359	-0.0170791	0.00221991	13.8445	0.000133811	-0.016361	0.00230657	11.8819	intron_variant	MODIFIER	ENSG00000142611
HCT	False	13	Red Cell	1:3318769_C_G	PRDM16	rs10909942	0.993234	1	3318769	C	G	C	0.643665	0.356335	-0.0191621	0.00222164	17.194	0.000168436	-0.0186329	0.00230582	15.1903	intron_variant	MODIFIER	ENSG00000142611
RBC#	False	13	Red Cell	1:3318769_C_G	PRDM16	rs10909942	0.993234	1	3318769	C	G	C	0.643664	0.356336	-0.0190545	0.00218207	17.6029	0.00016655	-0.0188066	0.00229936	15.5423	intron_variant	MODIFIER	ENSG00000142611
PLT#	True	14	Platelet	1:3319061_A_G	PRDM16	rs1889124	0.990191	1	3319061	A	G	A	0.760369	0.239631	-0.0161396	0.00246304	10.248	9.49255e-05	-0.0169346	0.0026318	9.90675	intron_variant	MODIFIER	ENSG00000142611
PCT	True	14	Platelet	1:3319061_A_G	PRDM16	rs1889124	0.990191	1	3319061	A	G	A	0.76038	0.23962	-0.0164195	0.00248048	10.4432	9.82434e-05	-0.0171913	0.00263884	10.1372	intron_variant	MODIFIER	ENSG00000142611
RET%	False	15	Red Cell	1:3691528_A_G	SMIM1	rs1175550	0.970976	1	3691528	A	G	G	0.231585	0.231585	0.0465595	0.00257051	72.5987	0.00077153	0.0453533	0.00267285	63.827	intron_variant	MODIFIER	ENSG00000235169
HLSR%	False	15	Red Cell	1:3691528_A_G	SMIM1	rs1175550	0.970976	1	3691528	A	G	G	0.231511	0.231511	0.0492588	0.00255514	82.0878	0.00086339	0.0478623	0.00266641	71.2914	intron_variant	MODIFIER	ENSG00000235169
MSCV	False	15	Red Cell	1:3691528_A_G	SMIM1	rs1175550	0.970976	1	3691528	A	G	G	0.231554	0.231554	-0.0488677	0.00247059	86.3519	0.000849844	-0.0499883	0.00263983	79.2058	intron_variant	MODIFIER	ENSG00000235169
HGB	False	15	Red Cell	1:3691528_A_G	SMIM1	rs1175550	0.970976	1	3691528	A	G	G	0.231502	0.231502	0.0326381	0.00255302	36.6965	0.000379033	0.0319657	0.0026521	32.7223	intron_variant	MODIFIER	ENSG00000235169
IRF	False	15	Red Cell	1:3691528_A_G	SMIM1	rs1175550	0.970976	1	3691528	A	G	G	0.231553	0.231553	0.0352801	0.00262371	40.4919	0.000442949	0.0348624	0.00268014	37.948	intron_variant	MODIFIER	ENSG00000235169
HLSR#	False	15	Red Cell	1:3691528_A_G	SMIM1	rs1175550	0.970976	1	3691528	A	G	G	0.231517	0.231517	0.0532898	0.00255155	96.1373	0.0010105	0.0520426	0.00266633	84.0762	intron_variant	MODIFIER	ENSG00000235169
MCHC	False	15	Red Cell	1:3691528_A_G	SMIM1	rs1175550	0.970976	1	3691528	A	G	G	0.231488	0.231488	0.0547071	0.00262981	95.388	0.00106487	0.0541945	0.00265147	92.0807	intron_variant	MODIFIER	ENSG00000235169
RBC#	False	15	Red Cell	1:3691528_A_G	SMIM1	rs1175550	0.970976	1	3691528	A	G	G	0.231505	0.231505	0.0274193	0.00250962	27.061	0.000267513	0.0268677	0.00264365	23.5351	intron_variant	MODIFIER	ENSG00000235169
RET#	False	15	Red Cell	1:3691528_A_G	SMIM1	rs1175550	0.970976	1	3691528	A	G	G	0.231585	0.231585	0.0515492	0.00256396	89.1784	0.000945758	0.0502425	0.00267308	78.0527	intron_variant	MODIFIER	ENSG00000235169
RDW	False	15	Red Cell	1:3691528_A_G	SMIM1	rs1175550	0.970976	1	3691528	A	G	G	0.231552	0.231552	-0.041874	0.00254778	59.9724	0.000623996	-0.0379059	0.00265849	45.3895	intron_variant	MODIFIER	ENSG00000235169
MCV	False	15	Red Cell	1:3691528_A_G	SMIM1	rs1175550	0.970976	1	3691528	A	G	G	0.231426	0.231426	-0.023393	0.00246351	20.6605	0.00019467	-0.0240848	0.00263649	19.1832	intron_variant	MODIFIER	ENSG00000235169
HLSR%	False	16	Red Cell	1:3691997_AGTCAGCCTAGGGGCTGT_A	SMIM1	rs566629828	0.880194	1	3691997	AGTCAGCCTAGGGGCTGT	A	A	0.013225	0.013225	-0.0916849	0.00986547	19.826	0.000219401	-0.0834903	0.0102961	15.2907	frameshift_variant	HIGH	ENSG00000235169
RET%	False	16	Red Cell	1:3691997_AGTCAGCCTAGGGGCTGT_A	SMIM1	rs566629828	0.880194	1	3691997	AGTCAGCCTAGGGGCTGT	A	A	0.013216	0.013216	-0.0891054	0.00993231	18.5329	0.00020709	-0.0809234	0.0103294	14.3254	frameshift_variant	HIGH	ENSG00000235169
HLSR#	False	16	Red Cell	1:3691997_AGTCAGCCTAGGGGCTGT_A	SMIM1	rs566629828	0.880194	1	3691997	AGTCAGCCTAGGGGCTGT	A	A	0.013226	0.013226	-0.0959319	0.00985101	21.684	0.000240216	-0.0874473	0.0102952	16.6983	frameshift_variant	HIGH	ENSG00000235169
RDW	False	16	Red Cell	1:3691997_AGTCAGCCTAGGGGCTGT_A	SMIM1	rs566629828	0.880194	1	3691997	AGTCAGCCTAGGGGCTGT	A	A	0.013255	0.013255	0.147977	0.00982456	50.5403	0.0005728	0.139335	0.0102524	41.3317	frameshift_variant	HIGH	ENSG00000235169
RET#	False	16	Red Cell	1:3691997_AGTCAGCCTAGGGGCTGT_A	SMIM1	rs566629828	0.880194	1	3691997	AGTCAGCCTAGGGGCTGT	A	A	0.013217	0.013217	-0.093527	0.00990649	20.4326	0.00022817	-0.0854038	0.0103293	15.8647	frameshift_variant	HIGH	ENSG00000235169
HCT	True	17	Red Cell	1:3693032_A_G	SMIM1,CCDC27,LRRC47	rs1175548	0.985378	1	3693032	A	G	G	0.358268	0.358268	0.0141755	0.00222761	9.70521	9.23993e-05	0.0141436	0.0023113	9.02662	downstream_gene_variant	MODIFIER	ENSG00000162592,ENSG00000235169,ENSG00000130764
RDW	True	18	Red Cell	1:6599538_AATT_A	NOL9	rs112086769	0.992049	1	6599538	AATT	A	AATT	0.880307	0.119693	-0.0210207	0.00327281	9.87366	9.31166e-05	-0.0214877	0.00340924	9.53366	intron_variant	MODIFIER	ENSG00000162408
MSCV	True	18	Red Cell	1:6601336_C_T	NOL9	rs12760251	0.995867	1	6601336	C	T	C	0.869582	0.130418	-0.0278862	0.00305589	19.1458	0.000176383	-0.0280461	0.0032659	17.0499	intron_variant	MODIFIER	ENSG00000162408
MCHC	True	18	Red Cell	1:6604621_A_G	NOL9	rs77573793	0.960783	1	6604621	A	G	A	0.869862	0.130138	0.0209161	0.00331963	9.52835	9.9048e-05	0.021201	0.00334746	9.61984	intron_variant	MODIFIER	ENSG00000162408
RET#	True	19	Red Cell	1:6609563_CAT_C	NOL9	rs34630031	0.998521	1	6609563	CAT	C	C	0.131598	0.131598	-0.0237836	0.00315736	13.3038	0.000129287	-0.0238486	0.00328606	12.4034	non_coding_transcript_exon_variant	MODIFIER	ENSG00000162408
RET%	True	19	Red Cell	1:6609563_CAT_C	NOL9	rs34630031	0.998521	1	6609563	CAT	C	C	0.131602	0.131602	-0.0221598	0.00316533	11.5943	0.000112239	-0.0223053	0.00328575	10.9451	non_coding_transcript_exon_variant	MODIFIER	ENSG00000162408
PLT#	False	20	Platelet	1:7794289_A_G	CAMTA1	rs11121012	0.985807	1	7794289	A	G	A	0.645558	0.354442	0.0229066	0.00220274	24.6017	0.000240122	0.0239046	0.00235381	23.502	intron_variant	MODIFIER	ENSG00000171735
MPV	False	20	Platelet	1:7794289_A_G	CAMTA1	rs11121012	0.985807	1	7794289	A	G	A	0.645522	0.354478	-0.0305698	0.00213375	45.8273	0.000427677	-0.0316799	0.00233434	41.2175	intron_variant	MODIFIER	ENSG00000171735
PDW	False	20	Platelet	1:7794289_A_G	CAMTA1	rs11121012	0.985807	1	7794289	A	G	A	0.645524	0.354476	-0.0244005	0.00224706	26.7423	0.000272475	-0.0259895	0.00233841	27.9663	intron_variant	MODIFIER	ENSG00000171735
HLSR#	True	21	Red Cell	1:8390888_G_A	SLC45A1	rs2289731	1	1	8390888	G	A	A	0.309956	0.309956	0.0137991	0.00229383	8.747	8.14532e-05	0.0138398	0.00239169	8.1435	synonymous_variant	LOW	ENSG00000162426
HLSR%	True	21	Red Cell	1:8390888_G_A	SLC45A1	rs2289731	1	1	8390888	G	A	A	0.309947	0.309947	0.014253	0.00229714	9.26113	8.68985e-05	0.0143565	0.00239184	8.71061	synonymous_variant	LOW	ENSG00000162426
NEUT#	False	22	Myeloid White Cell	1:8503379_C_A	RERE	rs301817	0.99	1	8503379	C	A	C	0.587858	0.412142	-0.013765	0.00218399	9.53382	9.18125e-05	-0.0139609	0.00224672	9.28623	intron_variant	MODIFIER	ENSG00000142599
LYMPH#	False	22	Lymphocyte	1:8503379_C_A	RERE	rs301817	0.99	1	8503379	C	A	C	0.587814	0.412186	-0.0193131	0.00215484	18.499	0.000180745	-0.0189931	0.00224521	16.5691	intron_variant	MODIFIER	ENSG00000142599
EO#	False	22	Myeloid White Cell	1:8504421_C_A	RERE	rs159963	0.98746	1	8504421	C	A	C	0.583477	0.416523	0.0190608	0.00216246	17.9197	0.000176594	0.0188369	0.00225118	16.2292	intron_variant	MODIFIER	ENSG00000142599
EO%	False	22	White Cell	1:8504421_C_A	RERE	rs159963	0.98746	1	8504421	C	A	C	0.58348	0.41652	0.0249456	0.00216998	29.8584	0.000302468	0.0254016	0.002251	28.8013	intron_variant	MODIFIER	ENSG00000142599
WBC#	False	23	White Cell	1:8800780_T_C	RERE	rs4908508	0.993981	1	8800780	T	C	C	0.205658	0.205658	0.028161	0.00261728	26.2727	0.000259107	0.0206515	0.00296385	11.4916	intron_variant	MODIFIER	ENSG00000142599
MONO%	True	24	White Cell	1:8903931_A_G		rs12124851	0.98107	1	8903931	A	G	G	0.315535	0.315535	0.0155246	0.00228917	10.9255	0.000104105	0.0138115	0.00239139	8.11481	intergenic_variant	MODIFIER
LYMPH%	False	25	White Cell	1:8906301_A_G		rs11121242	0.982496	1	8906301	A	G	A	0.513025	0.486975	-0.0150886	0.00215812	11.5656	0.000113756	-0.0149136	0.00222028	10.7311	intergenic_variant	MODIFIER
NEUT#	False	25	Myeloid White Cell	1:8908212_G_A		rs2065603	0.982266	1	8908212	G	A	G	0.511642	0.488358	0.0246876	0.00215052	29.7783	0.000304574	0.0234013	0.00221727	25.3098	intergenic_variant	MODIFIER
NEUT%	False	25	White Cell	1:8910110_A_G		rs6577536	0.990244	1	8910110	A	G	A	0.509074	0.490926	0.0163575	0.00215509	13.4955	0.00013374	0.0156373	0.00221214	11.8056	intergenic_variant	MODIFIER
PLT#	False	25	Platelet	1:8917398_T_TTA	ENO1	rs79565040	0.993316	1	8917398	T	TTA	T	0.503949	0.496051	0.0251763	0.00209674	32.488	0.000316903	0.025427	0.00224092	29.1086	downstream_gene_variant	MODIFIER	ENSG00000074800
PCT	False	25	Platelet	1:8917398_T_TTA	ENO1	rs79565040	0.993316	1	8917398	T	TTA	T	0.503985	0.496015	0.033839	0.00211164	57.068	0.000572503	0.0341137	0.00224638	51.3442	downstream_gene_variant	MODIFIER	ENSG00000074800
WBC#	False	25	White Cell	1:8918313_T_C	ENO1	rs10864368	1	1	8918313	T	C	T	0.503044	0.496956	0.0226018	0.00210817	26.0911	0.000255411	0.0154886	0.00238914	10.0453	downstream_gene_variant	MODIFIER	ENSG00000074800
MONO%	False	26	White Cell	1:9241839_G_A	RP3-510D11.2	rs79412885	0.9643	1	9241839	G	A	A	0.073492	0.073492	0.0459511	0.00411903	28.1734	0.000287548	0.045981	0.00430435	25.9066	upstream_gene_variant	MODIFIER	ENSG00000234546
MONO#	False	26	Myeloid White Cell	1:9241839_G_A	RP3-510D11.2	rs79412885	0.9643	1	9241839	G	A	A	0.07348	0.07348	0.0374408	0.00405992	19.5354	0.000190873	0.0379374	0.00429413	17.9967	upstream_gene_variant	MODIFIER	ENSG00000234546
EO#	False	27	Myeloid White Cell	1:9340737_T_C	Z98044.1	rs916385	0.98629	1	9340737	T	C	T	0.722568	0.277432	0.0192706	0.00238112	15.2353	0.000148887	0.0204166	0.00248363	15.6917	downstream_gene_variant	MODIFIER	ENSG00000252841
EO%	True	28	White Cell	1:9353164_G_T	SPSB1	rs4908834	0.954483	1	9353164	G	T	T	0.286785	0.286785	0.0147841	0.00239924	9.14366	8.94122e-05	0.0220862	0.00264182	16.2021	intron_variant	MODIFIER	ENSG00000171621
EO%	True	29	White Cell	1:9354229_GTGTC_G	SPSB1	rs150359563	0.99481	1	9354229	GTGTC	G	G	0.208086	0.208086	0.0187381	0.00262273	12.0442	0.000115718	0.0280814	0.00288764	21.6234	intron_variant	MODIFIER	ENSG00000171621
LYMPH#	False	30	Lymphocyte	1:9707428_A_G	PIK3CD	rs7520103	0.981401	1	9707428	A	G	G	0.325091	0.325091	-0.0132953	0.00227187	8.314	7.75669e-05	-0.0139946	0.0023699	8.45271	upstream_gene_variant	MODIFIER	ENSG00000171608
EO#	False	30	Myeloid White Cell	1:9711760_G_C	PIK3CD	rs11806839	0.982357	1	9711760	G	C	C	0.384008	0.384008	-0.0238744	0.00219528	26.8207	0.000269656	-0.0247479	0.00228879	26.5195	upstream_gene_variant	MODIFIER	ENSG00000171608
EO%	False	30	White Cell	1:9711760_G_C	PIK3CD	rs11806839	0.982357	1	9711760	G	C	C	0.384037	0.384037	-0.0198069	0.00220287	18.6125	0.000185605	-0.0206769	0.00229074	18.7487	upstream_gene_variant	MODIFIER	ENSG00000171608
MONO#	False	30	Myeloid White Cell	1:9718087_T_C	PIK3CD	rs6540991	0.974019	1	9718087	T	C	C	0.310502	0.310502	-0.0244091	0.00227882	26.0453	0.000255112	-0.0217909	0.00242276	18.622	intron_variant	MODIFIER	ENSG00000171608
PDW	True	31	Platelet	1:9937041_C_T	CTNNBIP1	rs12128766	0.991601	1	9937041	C	T	T	0.482284	0.482284	-0.0212654	0.00214492	22.4428	0.000225825	-0.0211118	0.0022316	20.5109	intron_variant	MODIFIER	ENSG00000178585
PLT#	False	32	Platelet	1:10271688_C_G	KIF1B	rs11121529	1	1	10271688	C	G	G	0.113668	0.113668	-0.0352185	0.00329935	25.8724	0.000249923	-0.0341986	0.00352592	21.5148	5_prime_UTR_variant	MODIFIER	ENSG00000054523
MPV	False	32	Platelet	1:10271688_C_G	KIF1B	rs11121529	1	1	10271688	C	G	G	0.11369	0.11369	0.0816833	0.0031958	143.367	0.00134464	0.080326	0.0034965	115.986	5_prime_UTR_variant	MODIFIER	ENSG00000054523
MONO#	False	32	Myeloid White Cell	1:10271688_C_G	KIF1B	rs11121529	1	1	10271688	C	G	G	0.114445	0.114445	0.0312109	0.00327031	20.8607	0.000197449	0.0270977	0.00348747	14.1043	5_prime_UTR_variant	MODIFIER	ENSG00000054523
HCT	False	32	Red Cell	1:10359125_A_AT	RNU6-37P	rs139499211	0.961834	1	10359125	A	AT	AT	0.12397	0.12397	0.0243382	0.00328454	12.8984	0.00012866	0.0254945	0.00340919	13.1219	non_coding_transcript_exon_variant	MODIFIER	ENSG00000199562
MONO%	False	32	White Cell	1:10393920_G_A	KIF1B	rs11121542	0.999319	1	10393920	G	A	A	0.122218	0.122218	0.0251232	0.00322448	14.1787	0.000135426	0.0260511	0.00337129	13.9583	intron_variant	MODIFIER	ENSG00000054523
HGB	False	32	Red Cell	1:10483167_G_A	PGD	rs12119893	0.904154	1	10483167	G	A	A	0.135855	0.135855	0.0214433	0.00325438	10.354	0.000107963	0.0224552	0.0033817	10.5036	downstream_gene_variant	MODIFIER	ENSG00000142657
WBC#	False	33	White Cell	1:10357806_G_C	KIF1B	rs112682076	0.943427	1	10357806	G	C	C	0.010651	0.010651	-0.095061	0.0105618	18.6482	0.000190447	-0.0889186	0.0110128	15.1666	intron_variant	MODIFIER	ENSG00000054523
NEUT#	False	33	Myeloid White Cell	1:10357806_G_C	KIF1B	rs112682076	0.943427	1	10357806	G	C	C	0.010661	0.010661	-0.077015	0.0106788	12.2584	0.000125119	-0.070359	0.0110254	9.75577	intron_variant	MODIFIER	ENSG00000054523
MONO#	True	34	Myeloid White Cell	1:10724236_G_A	CASZ1	rs284324	0.975911	1	10724236	G	A	A	0.494126	0.494126	0.0216748	0.00210694	24.0949	0.000234866	0.018442	0.00224917	15.6159	intron_variant	MODIFIER	ENSG00000130940
WBC#	True	34	White Cell	1:10731625_A_G	CASZ1	rs284317	0.986135	1	10731625	A	G	G	0.495082	0.495082	0.0186384	0.00212819	17.7012	0.000173678	0.0177966	0.00221794	14.9885	intron_variant	MODIFIER	ENSG00000130940
NEUT#	True	34	Myeloid White Cell	1:10732269_C_T	CASZ1	rs578347	0.950212	1	10732269	C	T	T	0.460367	0.460367	0.0140986	0.00219651	9.8617	9.87608e-05	0.0135655	0.00226727	8.65952	intron_variant	MODIFIER	ENSG00000130940
RBC#	True	35	Red Cell	1:10740335_C_G	CASZ1	rs7523471	0.991602	1	10740335	C	G	G	0.454953	0.454953	0.0144047	0.00210098	11.1504	0.000102906	0.0146469	0.00221195	10.4492	intron_variant	MODIFIER	ENSG00000130940
LYMPH#	True	36	Lymphocyte	1:10796547_G_A	CASZ1	rs17035646	0.980211	1	10796547	G	A	A	0.337824	0.337824	-0.0142628	0.00224442	9.68043	9.1013e-05	-0.0138349	0.00234359	8.44778	intron_variant	MODIFIER	ENSG00000130940
EO%	True	37	White Cell	1:11095951_CAAAA_C	MASP2	rs770450501	0.926625	1	11095951	CAAAA	C	CAAAA	0.818522	0.181478	-0.0173888	0.00285886	8.92673	8.98304e-05	-0.0184297	0.0029714	9.25432	intron_variant	MODIFIER	ENSG00000009724
MRV	True	38	Red Cell	1:11171540_G_GA	MTOR	rs112659347	0.924013	1	11171540	G	GA	G	0.708897	0.291103	-0.0204223	0.00242203	16.4684	0.000172135	-0.0206297	0.00254231	15.3108	intron_variant	MODIFIER	ENSG00000198793
MSCV	True	38	Red Cell	1:11171540_G_GA	MTOR	rs112659347	0.924013	1	11171540	G	GA	G	0.709052	0.290948	-0.0236785	0.0023546	23.0645	0.00023133	-0.0240008	0.00251637	20.8339	intron_variant	MODIFIER	ENSG00000198793
MCV	True	39	Red Cell	1:11214582_A_C	MTOR	rs75077113	0.972217	1	11214582	A	C	C	0.278422	0.278422	0.0147765	0.00231564	9.75514	8.77324e-05	0.0145461	0.00247846	8.35779	intron_variant	MODIFIER	ENSG00000198793
BASO%	True	40	White Cell	1:11803485_TAG_T	AGTRAP	rs34791043	0.996978	1	11803485	TAG	T	T	0.148258	0.148258	-0.0186144	0.0031183	8.62321	8.75093e-05	-0.018076	0.0031219	8.15234	intron_variant	MODIFIER	ENSG00000177674
MRV	True	41	Red Cell	1:11856378_G_A	MTHFR	rs1801133	1	1	11856378	G	A	A	0.33642	0.33642	0.0247202	0.00223393	27.7356	0.000272841	0.0182491	0.00256713	11.9307	missense_variant	MODERATE	ENSG00000177000
MPV	False	42	Platelet	1:11858036_A_G	MTHFR	rs17037388	0.996465	1	11858036	A	G	G	0.163065	0.163065	0.0206821	0.0027511	13.254	0.000116754	0.0216306	0.00300999	12.1758	intron_variant	MODIFIER	ENSG00000177000
RBC#	False	42	Red Cell	1:11858036_A_G	MTHFR	rs17037388	0.996465	1	11858036	A	G	G	0.163337	0.163337	0.0165866	0.0028251	8.36374	7.51934e-05	0.0175985	0.00297628	8.47315	intron_variant	MODIFIER	ENSG00000177000
MSCV	False	42	Red Cell	1:11858957_T_C	MTHFR	rs45553335	0.997679	1	11858957	T	C	C	0.163715	0.163715	-0.018542	0.00277796	10.606	9.41425e-05	-0.0195821	0.00296861	10.3749	intron_variant	MODIFIER	ENSG00000177000
MCH	False	42	Red Cell	1:11860843_G_A	MTHFR	rs17037390	0.99805	1	11860843	G	A	A	0.164085	0.164085	-0.027606	0.00279996	22.2048	0.000209059	-0.0287989	0.00297223	21.4729	intron_variant	MODIFIER	ENSG00000177000
RDW	True	43	Red Cell	1:11868284_TTGTG_T	CLCN6	rs151161966	0.954786	1	11868284	TTGTG	T	TTGTG	0.684157	0.315843	0.0248924	0.00233331	25.8439	0.000267788	0.02463	0.00242981	23.4171	intron_variant	MODIFIER	ENSG00000011021
MCV	True	44	Red Cell	1:11904076_T_C	NPPA-AS1	rs198358	0.995914	1	11904076	T	C	C	0.247592	0.247592	-0.0227568	0.00237876	20.957	0.000192949	-0.0237813	0.00254631	20.0122	non_coding_transcript_exon_variant	MODIFIER	ENSG00000242349
MRV	True	44	Red Cell	1:11904076_T_C	NPPA-AS1	rs198358	0.995914	1	11904076	T	C	C	0.24763	0.24763	-0.0265967	0.00245357	26.6527	0.000263585	-0.0191521	0.0028209	10.9477	non_coding_transcript_exon_variant	MODIFIER	ENSG00000242349
PLT#	False	45	Platelet	1:12042443_C_T	MFN2	rs4846082	0.998655	1	12042443	C	T	T	0.467183	0.467183	-0.0390497	0.00210132	76.3588	0.000759155	-0.0389671	0.0022449	66.7405	intron_variant	MODIFIER	ENSG00000116688
PCT	False	45	Platelet	1:12042443_C_T	MFN2	rs4846082	0.998655	1	12042443	C	T	T	0.467152	0.467152	-0.0478517	0.00211638	112.463	0.00113995	-0.048048	0.00225069	100.333	intron_variant	MODIFIER	ENSG00000116688
EO%	False	46	White Cell	1:12099345_A_G	RN7SL649P	rs35249183	0.963946	1	12099345	A	G	G	0.09979	0.09979	0.0375643	0.00360142	24.7445	0.00025352	0.0321479	0.00378835	16.6684	upstream_gene_variant	MODIFIER	ENSG00000243539
EO#	False	46	Myeloid White Cell	1:12099345_A_G	RN7SL649P	rs35249183	0.963946	1	12099345	A	G	G	0.099815	0.099815	0.0401223	0.00358862	28.2937	0.000289287	0.0377278	0.0037528	23.0483	upstream_gene_variant	MODIFIER	ENSG00000243539
EO%	True	47	White Cell	1:12142698_C_T	TNFRSF8	rs11121854	0.929497	1	12142698	C	T	T	0.280075	0.280075	-0.0167994	0.00244613	11.1856	0.00011381	-0.0159804	0.00257266	9.27992	intron_variant	MODIFIER	ENSG00000120949
EO#	False	48	Myeloid White Cell	1:12175658_G_A	TNFRSF8	rs2230624	1	1	12175658	G	A	A	0.014664	0.014664	-0.0907965	0.00880858	24.187	0.000238235	-0.087795	0.00919753	20.8659	missense_variant	MODERATE	ENSG00000120949
EO%	False	48	White Cell	1:12175658_G_A	TNFRSF8	rs2230624	1	1	12175658	G	A	A	0.014666	0.014666	-0.0993322	0.00883835	28.58	0.000285171	-0.101444	0.00922034	27.4246	missense_variant	MODERATE	ENSG00000120949
EO%	True	49	White Cell	1:12246175_C_T	TNFRSF1B	rs474247	0.928489	1	12246175	C	T	T	0.21777	0.21777	0.0229896	0.00265989	17.2618	0.000180063	0.0231842	0.00277323	16.2013	intron_variant	MODIFIER	ENSG00000028137
EO#	True	49	Myeloid White Cell	1:12246175_C_T	TNFRSF1B	rs474247	0.928489	1	12246175	C	T	T	0.217779	0.217779	0.0228599	0.00265062	17.1908	0.000178043	0.0238029	0.00277322	17.0331	intron_variant	MODIFIER	ENSG00000028137
HGB	True	50	Red Cell	1:12661421_G_C	DHRS3	rs12136952	0.993202	1	12661421	G	C	C	0.329011	0.329011	0.0160674	0.00226392	11.895	0.000113985	0.0163833	0.00235141	11.4904	intron_variant	MODIFIER	ENSG00000162496
RBC#	True	50	Red Cell	1:12661421_G_C	DHRS3	rs12136952	0.993202	1	12661421	G	C	C	0.328997	0.328997	0.0141992	0.00222541	9.75319	8.90172e-05	0.0148795	0.0023438	9.66213	intron_variant	MODIFIER	ENSG00000162496
HCT	True	51	Red Cell	1:12663329_A_G	DHRS3	rs61776840	0.993594	1	12663329	A	G	G	0.171441	0.171441	-0.0217562	0.00282283	13.8908	0.000134473	-0.0212967	0.00292977	12.4406	intron_variant	MODIFIER	ENSG00000162496
HGB	True	52	Red Cell	1:15814186_C_T	CELA2B	rs6667862	0.996019	1	15814186	C	T	C	0.527518	0.472482	0.0159325	0.00212532	13.1835	0.000126538	0.0137706	0.00221036	9.33083	intron_variant	MODIFIER	ENSG00000215704
HCT	True	53	Red Cell	1:15899752_C_CA	AGMAT	rs571122175	0.95786	1	15899752	C	CA	CA	0.299488	0.299488	0.0166627	0.00236494	11.734	0.000116497	0.0142576	0.00246059	8.16347	3_prime_UTR_variant	MODIFIER	ENSG00000116771
RBC#	False	54	Red Cell	1:16368977_C_T	CLCNKB,RP11-5P18.10	rs2007471	0.995859	1	16368977	C	T	T	0.36764	0.36764	0.0214538	0.00217217	22.2794	0.000214006	0.020958	0.00228901	19.2665	upstream_gene_variant	MODIFIER	ENSG00000184908,ENSG00000232456
HGB	False	54	Red Cell	1:16370178_A_AGCTCT	CLCNKB,RP11-5P18.10	rs140307022	0.962927	1	16370178	A	AGCTCT	AGCTCT	0.399727	0.399727	0.0237954	0.00221501	26.1933	0.000271724	0.0222323	0.00230644	21.2605	upstream_gene_variant	MODIFIER	ENSG00000184908,ENSG00000232456
HCT	False	54	Red Cell	1:16375210_G_A	CLCNKB	rs9633514	0.984869	1	16375210	G	A	A	0.368486	0.368486	0.024397	0.0022223	27.3132	0.000277017	0.0229113	0.00231297	22.4022	intron_variant	MODIFIER	ENSG00000184908
PDW	True	55	Platelet	1:16511901_CT_C		rs71003251	0.937224	1	16511901	CT	C	CT	0.648826	0.351174	0.0162471	0.00231125	11.6837	0.000120291	0.0164127	0.00240507	11.0529	intergenic_variant	MODIFIER
LYMPH%	True	56	White Cell	1:17257704_G_C	CROCC	rs148657405	0.671929	1	17257704	G	C	C	0.055849	0.055849	0.0335028	0.00568165	8.43072	0.000118372	0.0346247	0.00584435	8.50369	intron_variant	MODIFIER	ENSG00000058453
HCT	True	57	Red Cell	1:17287414_T_C	CROCC	rs2273113	0.984547	1	17287414	T	C	C	0.430372	0.430372	0.0161574	0.00215968	13.1335	0.000128	0.014578	0.00224225	10.099	synonymous_variant	LOW	ENSG00000058453
RBC#	True	57	Red Cell	1:17287414_T_C	CROCC	rs2273113	0.984547	1	17287414	T	C	C	0.43039	0.43039	0.0149024	0.00212121	11.6708	0.000108889	0.0135794	0.00223555	8.90438	synonymous_variant	LOW	ENSG00000058453
HGB	True	58	Red Cell	1:17409382_T_C	PADI2	rs2647187	0.990254	1	17409382	T	C	T	0.581413	0.418587	0.0170685	0.00216293	14.5245	0.000141805	0.0146247	0.00225	10.0944	non_coding_transcript_exon_variant	MODIFIER	ENSG00000117115
BASO%	True	59	White Cell	1:17643054_G_A	PADI4	rs34470277	0.973539	1	17643054	G	A	A	0.367999	0.367999	0.0184303	0.00232127	14.6934	0.000158001	0.0189935	0.00232405	15.5191	intron_variant	MODIFIER	ENSG00000159339
BASO#	True	60	Myeloid White Cell	1:17677652_T_C	PADI4	rs61766763	0.748072	1	17677652	T	C	C	0.300788	0.300788	0.0209181	0.00277337	13.3362	0.000184053	0.0212884	0.00278841	13.6439	intron_variant	MODIFIER	ENSG00000159339
MPV	True	61	Platelet	1:17730430_CA_C	RP1-20B21.4	rs35524229	0.991403	1	17730430	CA	C	CA	0.516647	0.483353	0.013142	0.00203959	9.93261	8.62604e-05	0.0131934	0.0022306	8.47795	upstream_gene_variant	MODIFIER	ENSG00000227751
PLT#	False	62	Platelet	1:19692697_T_C	CAPZB	rs214310	0.995814	1	19692697	T	C	C	0.346579	0.346579	0.0147607	0.00220498	10.664	9.86823e-05	0.0149997	0.00235597	9.71363	intron_variant	MODIFIER	ENSG00000077549
PCT	False	62	Platelet	1:19749550_C_G	CAPZB	rs71512947	0.992142	1	19749550	C	G	G	0.344409	0.344409	0.0174623	0.00222625	14.3595	0.000137702	0.0178749	0.0023679	13.3565	intron_variant	MODIFIER	ENSG00000077549
LYMPH#	True	63	Lymphocyte	1:19981451_A_G	NBL1,MINOS1-NBL1	rs3828101	0.994862	1	19981451	A	G	G	0.494508	0.494508	0.0138254	0.00211282	10.2214	9.55593e-05	0.0137837	0.00220557	9.3849	intron_variant	MODIFIER	ENSG00000270136,ENSG00000158747
HGB	True	64	Red Cell	1:20757820_T_C	LINC01141	rs55761633	1	1	20757820	T	C	C	0.116453	0.116453	-0.0208652	0.00330339	9.57203	8.95892e-05	-0.0225732	0.00343158	10.3213	upstream_gene_variant	MODIFIER	ENSG00000236963
HCT	True	64	Red Cell	1:20757820_T_C	LINC01141	rs55761633	1	1	20757820	T	C	C	0.116452	0.116452	-0.0213812	0.00330609	10.0008	9.40744e-05	-0.0229657	0.0034306	10.6638	upstream_gene_variant	MODIFIER	ENSG00000236963
LYMPH%	True	65	White Cell	1:20910770_C_T	CDA	rs6704070	0.990887	1	20910770	C	T	T	0.485507	0.485507	-0.0161293	0.00215377	13.1582	0.000129968	-0.0162155	0.00221553	12.6017	upstream_gene_variant	MODIFIER	ENSG00000158825
LYMPH#	False	66	Lymphocyte	1:20915531_A_G	CDA	rs602950	0.999111	1	20915531	A	G	G	0.340862	0.340862	0.0166659	0.00222469	13.1664	0.000124808	0.0170372	0.00232232	12.6575	5_prime_UTR_variant	MODIFIER	ENSG00000158825
RET#	False	66	Red Cell	1:20915701_A_C	CDA	rs2072671	1	1	20915701	A	C	C	0.345555	0.345555	-0.0140496	0.00224067	9.44318	8.92788e-05	-0.0159915	0.00233116	11.1611	missense_variant	MODERATE	ENSG00000158825
RBC#	False	66	Red Cell	1:20915701_A_C	CDA	rs2072671	1	1	20915701	A	C	C	0.345539	0.345539	-0.0159166	0.00219262	12.4095	0.000114581	-0.0159804	0.0023093	11.3446	missense_variant	MODERATE	ENSG00000158825
MSCV	False	66	Red Cell	1:20915701_A_C	CDA	rs2072671	1	1	20915701	A	C	C	0.345385	0.345385	0.0311918	0.00215916	46.5773	0.000439947	0.032802	0.00230666	45.1541	missense_variant	MODERATE	ENSG00000158825
MCV	False	66	Red Cell	1:20915701_A_C	CDA	rs2072671	1	1	20915701	A	C	C	0.345531	0.345531	0.0244437	0.00215214	29.1689	0.000270234	0.0249819	0.00230284	26.6883	missense_variant	MODERATE	ENSG00000158825
MCH	False	66	Red Cell	1:20915701_A_C	CDA	rs2072671	1	1	20915701	A	C	C	0.345554	0.345554	0.0170032	0.00217828	14.2282	0.000130762	0.0172955	0.00231151	13.1357	missense_variant	MODERATE	ENSG00000158825
BASO%	False	66	White Cell	1:20916238_G_A	CDA	rs66731853	0.997236	1	20916238	G	A	A	0.325227	0.325227	-0.0142162	0.0023657	8.72973	8.87036e-05	-0.0139949	0.00236807	8.46497	intron_variant	MODIFIER	ENSG00000158825
NEUT%	False	66	White Cell	1:20916238_G_A	CDA	rs66731853	0.997236	1	20916238	G	A	A	0.325201	0.325201	-0.0147139	0.00229933	9.80637	9.50193e-05	-0.0142036	0.00235959	8.75669	intron_variant	MODIFIER	ENSG00000158825
MRV	False	66	Red Cell	1:20916238_G_A	CDA	rs66731853	0.997236	1	20916238	G	A	A	0.325293	0.325293	0.0353385	0.00225823	54.4701	0.000548171	0.0363426	0.00236978	52.3406	intron_variant	MODIFIER	ENSG00000158825
EO%	True	67	White Cell	1:21146422_G_A	EIF4G3	rs2100382	0.996779	1	21146422	G	A	A	0.446063	0.446063	0.0123622	0.00213844	8.12911	7.55228e-05	0.0131485	0.00222305	8.47771	intron_variant	MODIFIER	ENSG00000075151
EO#	True	67	Myeloid White Cell	1:21191430_A_G	EIF4G3	rs3816455	0.992616	1	21191430	A	G	G	0.448623	0.448623	0.0131153	0.00213603	9.08353	8.50975e-05	0.0142152	0.0022282	9.7505	intron_variant	MODIFIER	ENSG00000075151
MSCV	True	68	Red Cell	1:21222452_T_TAGG	EIF4G3	rs34582942	0.998477	1	21222452	T	TAGG	T	0.623746	0.376254	-0.0176616	0.00212092	16.0826	0.000146413	-0.0177947	0.00226634	14.3858	intron_variant	MODIFIER	ENSG00000075151
RBC#	True	69	Red Cell	1:21420617_T_A	EIF4G3	rs11807193	0.951582	1	21420617	T	A	A	0.390205	0.390205	-0.017144	0.0021946	14.2492	0.000139872	-0.0176388	0.0023119	13.6269	intron_variant	MODIFIER	ENSG00000075151
BASO%	True	69	White Cell	1:21506276_T_A	EIF4G3,AL031005.1	rs12097415	0.989561	1	21506276	T	A	T	0.547092	0.452908	-0.0202246	0.00223356	18.8641	0.000202703	-0.0195986	0.00223658	17.7184	upstream_gene_variant	MODIFIER	ENSG00000075151,ENSG00000266867
BASO#	True	69	Myeloid White Cell	1:21506276_T_A	EIF4G3,AL031005.1	rs12097415	0.989561	1	21506276	T	A	T	0.54711	0.45289	-0.0207966	0.00222573	20.0315	0.00021433	-0.0204444	0.00223781	19.1861	upstream_gene_variant	MODIFIER	ENSG00000075151,ENSG00000266867
MCV	True	69	Red Cell	1:21518000_CT_C		rs752786405	0.974193	1	21518000	CT	C	C	0.472977	0.472977	0.0157775	0.00207696	13.5166	0.000124101	0.0157773	0.00222323	11.8925	intergenic_variant	MODIFIER
MCH	True	69	Red Cell	1:21518000_CT_C		rs752786405	0.974193	1	21518000	CT	C	C	0.47303	0.47303	0.0153223	0.0021021	12.5056	0.000117045	0.0153929	0.00223137	11.2784	intergenic_variant	MODIFIER
MRV	False	70	Red Cell	1:21991235_G_C	RAP1GAP	rs829375	0.987647	1	21991235	G	C	C	0.23158	0.23158	0.0187381	0.00251405	13.041	0.000124963	0.0193419	0.00264207	12.6072	intron_variant	MODIFIER	ENSG00000076864
HLSR#	False	70	Red Cell	1:22000129_G_C	RAP1GAP	rs829402	0.98671	1	22000129	G	C	C	0.229359	0.229359	0.0418396	0.00253401	60.5162	0.000618832	0.025572	0.00285439	18.4821	upstream_gene_variant	MODIFIER	ENSG00000076864
HLSR%	False	70	Red Cell	1:22003793_T_C	USP48	rs829396	0.982701	1	22003793	T	C	C	0.22938	0.22938	0.042779	0.00254224	62.8125	0.000646974	0.0263028	0.00286209	19.4041	downstream_gene_variant	MODIFIER	ENSG00000090686
IRF	False	70	Red Cell	1:22003793_T_C	USP48	rs829396	0.982701	1	22003793	T	C	C	0.229333	0.229333	0.0623859	0.00261082	125.463	0.00137574	0.0396397	0.00288319	42.2744	downstream_gene_variant	MODIFIER	ENSG00000090686
RET#	False	71	Red Cell	1:22014471_G_T	USP48	rs17423390	0.986677	1	22014471	G	T	T	0.453256	0.453256	0.0224963	0.00215264	24.8367	0.00025083	0.020979	0.00224131	20.0969	intron_variant	MODIFIER	ENSG00000090686
HLSR%	False	71	Red Cell	1:22014471_G_T	USP48	rs17423390	0.986677	1	22014471	G	T	T	0.453289	0.453289	0.0420514	0.00214478	84.8653	0.000876443	0.031931	0.00241315	39.2337	intron_variant	MODIFIER	ENSG00000090686
RET%	False	71	Red Cell	1:22014471_G_T	USP48	rs17423390	0.986677	1	22014471	G	T	T	0.453245	0.453245	0.02336	0.00215818	26.5765	0.000270459	0.0216233	0.00224118	21.2984	intron_variant	MODIFIER	ENSG00000090686
IRF	False	71	Red Cell	1:22014471_G_T	USP48	rs17423390	0.986677	1	22014471	G	T	T	0.45327	0.45327	0.0601764	0.00220282	163.585	0.00179478	0.0463527	0.00243096	80.2927	intron_variant	MODIFIER	ENSG00000090686
HLSR#	False	71	Red Cell	1:22014471_G_T	USP48	rs17423390	0.986677	1	22014471	G	T	T	0.453305	0.453305	0.0412904	0.00214174	82.0928	0.000845014	0.0314657	0.00241111	38.1907	intron_variant	MODIFIER	ENSG00000090686
MONO%	True	72	White Cell	1:22315421_TATAC_T	CELA3B	rs71918322	0.983666	1	22315421	TATAC	T	T	0.334933	0.334933	-0.0188159	0.00223919	16.3613	0.000157726	-0.0202695	0.00233978	17.3361	intron_variant	MODIFIER	ENSG00000219073
WBC#	True	72	White Cell	1:22322512_A_G	CELA3B	rs10799728	0.974821	1	22322512	A	G	G	0.343863	0.343863	0.015315	0.00221321	11.3446	0.000105839	0.0164228	0.00230223	12.0085	intron_variant	MODIFIER	ENSG00000219073
NEUT%	True	73	White Cell	1:22340979_G_A	RNU6-776P,RN7SL186P,CELA3A	rs61778000	0.951755	1	22340979	G	A	G	0.610781	0.389219	-0.0164046	0.00225821	12.4264	0.00012795	-0.0158724	0.00231759	11.127	downstream_gene_variant	MODIFIER	ENSG00000142789,ENSG00000201273,ENSG00000263929
NEUT#	True	73	Myeloid White Cell	1:22341714_T_C	RNU6-776P,RN7SL186P,CELA3A	rs2501309	0.993234	1	22341714	T	C	T	0.656458	0.343542	-0.0195922	0.00225558	17.4259	0.000173134	-0.0200074	0.00232364	17.1362	downstream_gene_variant	MODIFIER	ENSG00000142789,ENSG00000201273,ENSG00000263929
RET#	False	74	Red Cell	1:22681832_CT_C		rs34818954	0.949478	1	22681832	CT	C	C	0.214648	0.214648	-0.0192164	0.00265748	12.3195	0.000124499	-0.0175514	0.00276798	9.64074	intergenic_variant	MODIFIER
RET%	False	74	Red Cell	1:22681832_CT_C		rs34818954	0.949478	1	22681832	CT	C	C	0.214644	0.214644	-0.0230465	0.00266419	17.29	0.000179071	-0.021072	0.00276753	13.5746	intergenic_variant	MODIFIER
IRF	False	74	Red Cell	1:22691597_A_C		rs11810751	0.997479	1	22691597	A	C	C	0.176452	0.176452	-0.0351981	0.00285854	34.1146	0.000360068	-0.0296611	0.00292394	23.4512	intergenic_variant	MODIFIER
HLSR#	False	74	Red Cell	1:22691597_A_C		rs11810751	0.997479	1	22691597	A	C	C	0.17642	0.17642	-0.0299197	0.00278025	26.2815	0.000260135	-0.0253711	0.00290358	17.6226	intergenic_variant	MODIFIER
HLSR%	False	74	Red Cell	1:22691597_A_C		rs11810751	0.997479	1	22691597	A	C	C	0.17642	0.17642	-0.033007	0.00278408	31.6963	0.000316589	-0.0282863	0.00290363	21.6962	intergenic_variant	MODIFIER
RDW	False	74	Red Cell	1:22697212_A_C		rs34414754	0.999425	1	22697212	A	C	C	0.17647	0.17647	-0.0276395	0.00277507	22.6416	0.000222045	-0.0284037	0.00288952	22.0747	intergenic_variant	MODIFIER
HGB	False	74	Red Cell	1:22700351_A_G		rs34920465	0.997223	1	22700351	A	G	G	0.176488	0.176488	0.0240535	0.00278197	17.2738	0.000168179	0.0233748	0.00288949	15.2217	intergenic_variant	MODIFIER
HCT	False	74	Red Cell	1:22700351_A_G		rs34920465	0.997223	1	22700351	A	G	G	0.176467	0.176467	0.0227788	0.00278429	15.5512	0.000150812	0.0220257	0.00288882	13.6098	intergenic_variant	MODIFIER
MRV	False	74	Red Cell	1:22710877_G_C		rs34963268	0.999372	1	22710877	G	C	C	0.176129	0.176129	-0.0226066	0.00276905	15.4894	0.000148317	-0.0224459	0.00290833	13.9258	intergenic_variant	MODIFIER
MCV	True	75	Red Cell	1:23286224_T_C	LACTBL1	rs11577583	0.989264	1	23286224	T	C	T	0.686778	0.313222	-0.0177489	0.00221897	14.9006	0.000135532	-0.0140284	0.00239082	8.35412	intron_variant	MODIFIER	ENSG00000215906
MSCV	True	75	Red Cell	1:23286752_T_G	LACTBL1	rs751168	0.99163	1	23286752	T	G	T	0.690836	0.309164	-0.018852	0.00223027	16.546	0.000151813	-0.0142681	0.00239746	8.57487	intron_variant	MODIFIER	ENSG00000215906
LYMPH#	True	76	Lymphocyte	1:23538102_TTATG_T		rs371633505	0.94506	1	23538102	TTATG	T	T	0.22482	0.22482	0.018308	0.00259865	11.7324	0.000116829	0.0163102	0.00274905	8.52638	intergenic_variant	MODIFIER
MONO#	True	77	Myeloid White Cell	1:23605285_AG_A	RP5-1057J7.6	rs5773038	0.976467	1	23605285	AG	A	A	0.171995	0.171995	-0.0165905	0.00278784	8.57435	7.83967e-05	-0.018087	0.00294954	9.06157	downstream_gene_variant	MODIFIER	ENSG00000261326
MONO%	True	77	White Cell	1:23642837_A_G	HNRNPR	rs10917370	0.986865	1	23642837	A	G	G	0.177499	0.177499	-0.0226372	0.00277755	15.4392	0.000149626	-0.0212282	0.00293056	12.3592	intron_variant	MODIFIER	ENSG00000125944
EO%	True	78	White Cell	1:23710475_C_T	TCEA3	rs2298632	0.961337	1	23710475	C	T	T	0.498076	0.498076	-0.0154194	0.00216497	11.9739	0.000118877	-0.0144057	0.00225107	9.80669	3_prime_UTR_variant	MODIFIER	ENSG00000204219
RET%	False	79	Red Cell	1:23840570_T_C	E2F2	rs2811972	0.996519	1	23840570	T	C	T	0.548227	0.451773	0.0146398	0.00214852	11.0223	0.000106165	0.0146186	0.00223033	10.2526	intron_variant	MODIFIER	ENSG00000007968
HLSR#	False	79	Red Cell	1:23840570_T_C	E2F2	rs2811972	0.996519	1	23840570	T	C	T	0.54839	0.45161	0.0182728	0.00213251	16.9802	0.000165384	0.0177487	0.00222458	14.828	intron_variant	MODIFIER	ENSG00000007968
HLSR%	False	79	Red Cell	1:23840570_T_C	E2F2	rs2811972	0.996519	1	23840570	T	C	T	0.548389	0.451611	0.0154868	0.00213549	12.3869	0.000118797	0.0150282	0.00222463	10.8457	intron_variant	MODIFIER	ENSG00000007968
MRV	False	79	Red Cell	1:23840615_TA_T	E2F2	rs35229050	0.977442	1	23840615	TA	T	TA	0.544591	0.455409	-0.0357642	0.00214241	61.8348	0.000634452	-0.0356418	0.00224844	55.8465	intron_variant	MODIFIER	ENSG00000007968
MCH	False	79	Red Cell	1:23840615_TA_T	E2F2	rs35229050	0.977442	1	23840615	TA	T	TA	0.54478	0.45522	-0.031661	0.00210165	50.5593	0.000497189	-0.0305558	0.00223096	41.9615	intron_variant	MODIFIER	ENSG00000007968
MCV	False	79	Red Cell	1:23840615_TA_T	E2F2	rs35229050	0.977442	1	23840615	TA	T	TA	0.544767	0.455233	-0.0349073	0.00207657	62.6863	0.000604376	-0.0322802	0.00223817	46.4165	intron_variant	MODIFIER	ENSG00000007968
MSCV	False	79	Red Cell	1:23840615_TA_T	E2F2	rs35229050	0.977442	1	23840615	TA	T	TA	0.54475	0.45525	-0.0342089	0.00208282	59.8924	0.000580437	-0.0317566	0.0022397	44.8963	intron_variant	MODIFIER	ENSG00000007968
EO#	False	79	Myeloid White Cell	1:23847464_C_A	E2F2	rs2075995	1	1	23847464	C	A	C	0.501124	0.498876	-0.0188579	0.00211689	18.2855	0.000177809	-0.0183129	0.0022085	15.9521	missense_variant	MODERATE	ENSG00000007968
RDW	False	79	Red Cell	1:23847464_C_A	E2F2	rs2075995	1	1	23847464	C	A	C	0.501242	0.498758	-0.028475	0.00211744	40.499	0.00040541	-0.0295039	0.00220573	40.0696	missense_variant	MODERATE	ENSG00000007968
RBC#	False	79	Red Cell	1:23849036_A_G	E2F2	rs2742972	0.997845	1	23849036	A	G	A	0.620509	0.379491	0.0192909	0.00214879	18.5578	0.000175261	0.017365	0.00226516	13.7505	intron_variant	MODIFIER	ENSG00000007968
MONO%	False	79	White Cell	1:23849765_T_C	E2F2	rs3218160	0.999008	1	23849765	T	C	T	0.620533	0.379467	0.0146114	0.00217621	10.7232	0.000100543	0.0138544	0.00229581	8.79742	intron_variant	MODIFIER	ENSG00000007968
WBC#	False	79	White Cell	1:23850590_C_A	E2F2	rs60918921	0.949101	1	23850590	C	A	C	0.617903	0.382097	-0.0203846	0.00222734	19.2526	0.000196213	-0.0214982	0.00231722	19.759	intron_variant	MODIFIER	ENSG00000007968
NEUT#	False	79	Myeloid White Cell	1:23850590_C_A	E2F2	rs60918921	0.949101	1	23850590	C	A	C	0.617938	0.382062	-0.0174084	0.00225296	13.9578	0.000143096	-0.0189659	0.00232159	15.5073	intron_variant	MODIFIER	ENSG00000007968
RET#	False	79	Red Cell	1:23853017_T_C	E2F2	rs2742973	0.997099	1	23853017	T	C	T	0.620405	0.379595	0.0177668	0.00219668	15.2172	0.000148677	0.0183955	0.00228761	15.0501	intron_variant	MODIFIER	ENSG00000007968
LYMPH#	True	80	Lymphocyte	1:23861271_T_C	E2F2	rs34000926	0.988162	1	23861271	T	C	C	0.32919	0.32919	-0.0179529	0.00225558	14.762	0.000142346	-0.014737	0.00238687	9.17675	upstream_gene_variant	MODIFIER	ENSG00000007968
RBC#	False	81	Red Cell	1:24166536_T_G	HMGCL	rs12121387	0.995099	1	24166536	T	G	G	0.430811	0.430811	-0.0140424	0.00211069	10.5418	9.67066e-05	-0.0141326	0.00222463	9.67437	upstream_gene_variant	MODIFIER	ENSG00000117305
RET#	False	81	Red Cell	1:24176806_CA_C	FUCA1	rs61665871	0.989498	1	24176806	CA	C	C	0.430336	0.430336	0.0196695	0.00216228	19.0308	0.000189689	0.021214	0.00225127	20.3565	intron_variant	MODIFIER	ENSG00000179163
HLSR#	False	81	Red Cell	1:24176806_CA_C	FUCA1	rs61665871	0.989498	1	24176806	CA	C	C	0.430363	0.430363	0.0241456	0.00215149	28.5012	0.000285851	0.0242715	0.00224452	26.5242	intron_variant	MODIFIER	ENSG00000179163
HLSR%	False	81	Red Cell	1:24176806_CA_C	FUCA1	rs61665871	0.989498	1	24176806	CA	C	C	0.430361	0.430361	0.026376	0.00215448	33.734	0.000341099	0.0265453	0.00224449	31.5422	intron_variant	MODIFIER	ENSG00000179163
RET%	False	81	Red Cell	1:24176806_CA_C	FUCA1	rs61665871	0.989498	1	24176806	CA	C	C	0.430345	0.430345	0.0224975	0.00216771	24.5076	0.000248157	0.0231499	0.00225025	24.0933	intron_variant	MODIFIER	ENSG00000179163
MCH	False	81	Red Cell	1:24194014_A_T	FUCA1	rs3003333	0.996702	1	24194014	A	T	T	0.435168	0.435168	0.0147996	0.00209178	11.8259	0.000107673	0.0147353	0.00222019	10.4941	intron_variant	MODIFIER	ENSG00000179163
IRF	False	82	Red Cell	1:24179651_G_A	FUCA1	rs6679838	0.994575	1	24179651	G	A	G	0.562205	0.437795	-0.0218017	0.00220254	22.3738	0.000233979	-0.0215454	0.00224984	20.9957	intron_variant	MODIFIER	ENSG00000179163
EO#	False	82	Myeloid White Cell	1:24199363_T_C	CNR2	rs2502994	1	1	24199363	T	C	T	0.569465	0.430535	0.0208147	0.00213568	21.7177	0.000212445	0.0204037	0.00222737	19.2848	3_prime_UTR_variant	MODIFIER	ENSG00000188822
MCV	False	82	Red Cell	1:24200903_G_C	CNR2	rs2229586	0.99805	1	24200903	G	C	G	0.569603	0.430397	-0.013631	0.00206837	10.3573	9.11018e-05	-0.013199	0.00221408	8.60148	3_prime_UTR_variant	MODIFIER	ENSG00000188822
EO%	False	82	White Cell	1:24200903_G_C	CNR2	rs2229586	0.99805	1	24200903	G	C	G	0.569655	0.430345	0.0218495	0.00214656	23.6082	0.000234068	0.0210731	0.00223144	20.4417	3_prime_UTR_variant	MODIFIER	ENSG00000188822
LYMPH#	True	83	Lymphocyte	1:24235932_C_T	CNR2	rs61778219	1	1	24235932	C	T	T	0.140067	0.140067	0.0241582	0.00303843	14.7324	0.000140592	0.0236576	0.00317651	13.0215	intron_variant	MODIFIER	ENSG00000188822
LYMPH%	True	84	White Cell	1:24251651_C_T	CNR2	rs35675064	0.925199	1	24251651	C	T	T	0.302845	0.302845	-0.0150574	0.00241908	9.31578	9.5737e-05	-0.0144184	0.00248865	8.16165	intron_variant	MODIFIER	ENSG00000188822
RDW	True	85	Red Cell	1:24323951_C_T		rs9424354	0.713293	1	24323951	C	T	C	0.580526	0.419474	0.0235553	0.00254796	19.6275	0.00027023	0.0227316	0.00265439	16.9603	intergenic_variant	MODIFIER
HCT	False	86	Red Cell	1:25022314_G_A		rs72654647	0.992903	1	25022314	G	A	A	0.246719	0.246719	0.0171245	0.00247102	11.3763	0.000109	0.016384	0.00256426	9.77795	intergenic_variant	MODIFIER
HGB	False	86	Red Cell	1:25022314_G_A		rs72654647	0.992903	1	25022314	G	A	A	0.246726	0.246726	0.0188636	0.00246901	13.6636	0.000132266	0.0180859	0.00256491	11.7506	intergenic_variant	MODIFIER
RBC#	False	86	Red Cell	1:25023387_AGTT_A		rs10595670	0.989374	1	25023387	AGTT	A	A	0.24565	0.24565	0.0197556	0.00243457	15.3122	0.000144644	0.0198493	0.00256501	13.9964	intergenic_variant	MODIFIER
PLT#	False	86	Platelet	1:25023630_C_G		rs4366267	0.993071	1	25023630	C	G	G	0.246967	0.246967	-0.0180485	0.00243688	12.8868	0.000121162	-0.0211073	0.00260599	15.2571	intergenic_variant	MODIFIER
PCT	False	86	Platelet	1:25023630_C_G		rs4366267	0.993071	1	25023630	C	G	G	0.246948	0.246948	-0.0279053	0.00245421	29.2311	0.000289624	-0.0309175	0.00261296	31.5702	intergenic_variant	MODIFIER
MPV	False	86	Platelet	1:25038614_C_CT		rs567474855	0.939121	1	25038614	C	CT	CT	0.174415	0.174415	-0.0184482	0.00275676	10.6573	9.8013e-05	-0.0184724	0.00301704	9.03581	intergenic_variant	MODIFIER
PDW	False	86	Platelet	1:25032168_G_A		rs66530629	0.998588	1	25032168	G	A	A	0.250942	0.250942	0.043764	0.00246758	69.6522	0.000720034	0.046341	0.00256795	72.0409	intergenic_variant	MODIFIER
EO#	True	87	Myeloid White Cell	1:25251923_A_T	RUNX3	rs760805	0.998424	1	25251923	A	T	A	0.5727	0.4273	0.0174514	0.00214006	15.4556	0.000149056	0.0180315	0.00223194	15.1834	intron_variant	MODIFIER	ENSG00000020633
EO%	True	87	White Cell	1:25251923_A_T	RUNX3	rs760805	0.998424	1	25251923	A	T	A	0.572699	0.427301	0.0148441	0.00214741	11.3224	0.000107845	0.0156002	0.00223191	11.559	intron_variant	MODIFIER	ENSG00000020633
LYMPH#	True	87	Lymphocyte	1:25259884_C_G	RUNX3	rs3845302	0.992257	1	25259884	C	G	C	0.579822	0.420178	0.0181113	0.00214182	16.5581	0.00015983	0.0179356	0.00223674	14.9698	intron_variant	MODIFIER	ENSG00000020633
RET%	True	88	Red Cell	1:25291697_C_T	RUNX3	rs188468174	0.96211	1	25291697	C	T	T	0.014314	0.014314	0.0717608	0.00914239	14.3782	0.000145313	0.065969	0.00949278	11.4348	upstream_gene_variant	MODIFIER	ENSG00000020633
RET#	True	88	Red Cell	1:25291697_C_T	RUNX3	rs188468174	0.96211	1	25291697	C	T	T	0.014318	0.014318	0.0758565	0.00911809	16.0533	0.000162418	0.0692544	0.00949284	12.5254	upstream_gene_variant	MODIFIER	ENSG00000020633
RDW	False	89	Red Cell	1:25583610_C_G	C1orf63	rs72660908	1	1	25583610	C	G	G	0.4053	0.4053	0.024778	0.00215304	29.9219	0.000295963	-0.0253488	0.00322148	14.4446	intron_variant	MODIFIER	ENSG00000117616
MCHC	False	89	Red Cell	1:25600747_C_A	C1orf63,RHD	rs604183	1	1	25600747	C	A	A	0.413853	0.413853	0.026953	0.00221288	33.4012	0.000352449	0.0333169	0.00236491	44.3364	intron_variant	MODIFIER	ENSG00000117616,ENSG00000187010
MCV	False	89	Red Cell	1:25600747_C_A	C1orf63,RHD	rs604183	1	1	25600747	C	A	A	0.413825	0.413825	-0.0386853	0.00207289	77.0002	0.000726049	-0.0386501	0.00221901	67.1928	intron_variant	MODIFIER	ENSG00000117616,ENSG00000187010
PLT#	False	89	Platelet	1:25600747_C_A	C1orf63,RHD	rs604183	1	1	25600747	C	A	A	0.413809	0.413809	-0.0365366	0.00212195	65.7139	0.000647628	-0.0284465	0.00264718	26.2044	intron_variant	MODIFIER	ENSG00000117616,ENSG00000187010
MSCV	False	89	Red Cell	1:25600747_C_A	C1orf63,RHD	rs604183	1	1	25600747	C	A	A	0.413787	0.413787	-0.0714527	0.00207905	258.119	0.00247685	-0.0658775	0.00320403	93.1612	intron_variant	MODIFIER	ENSG00000117616,ENSG00000187010
PCT	False	89	Platelet	1:25600747_C_A	C1orf63,RHD	rs604183	1	1	25600747	C	A	A	0.413842	0.413842	-0.0442423	0.00213707	94.4813	0.00094963	-0.0576843	0.00295778	83.9408	intron_variant	MODIFIER	ENSG00000117616,ENSG00000187010
MRV	False	89	Red Cell	1:25600747_C_A	C1orf63,RHD	rs604183	1	1	25600747	C	A	A	0.413737	0.413737	-0.0442728	0.00213925	94.4197	0.000950869	-0.0522796	0.0023786	106.276	intron_variant	MODIFIER	ENSG00000117616,ENSG00000187010
MCH	False	89	Red Cell	1:25713333_AACACAC_A	RHCE	rs35992941	0.996898	1	25713333	AACACAC	A	A	0.405331	0.405331	-0.0234727	0.00210929	28.039	0.000265608	-0.0231654	0.00223928	24.3525	intron_variant	MODIFIER	ENSG00000188672
PDW	False	89	Platelet	1:25600747_C_A	C1orf63,RHD	rs604183	1	1	25600747	C	A	A	0.413796	0.413796	0.024359	0.00216478	28.6472	0.000287862	0.0269963	0.00226967	31.8919	intron_variant	MODIFIER	ENSG00000117616,ENSG00000187010
PLT#	True	90	Platelet	1:25586492_C_T	C1orf63	rs614385	0.973973	1	25586492	C	T	T	0.171422	0.171422	0.0324908	0.00281413	30.1096	0.000299882	0.0222706	0.00339983	10.241	intron_variant	MODIFIER	ENSG00000117616
HLSR%	True	91	Red Cell	1:25657076_AT_A	C1orf63	rs5773126	0.912486	1	25657076	AT	A	A	0.185458	0.185458	-0.0280424	0.00286135	21.9503	0.000237585	-0.0248816	0.00300083	15.9504	intron_variant	MODIFIER	ENSG00000117616
RET#	True	91	Red Cell	1:25703156_C_T	RHCE	rs644592	0.998565	1	25703156	C	T	T	0.15034	0.15034	-0.0358486	0.0029831	32.5399	0.000328318	-0.0397374	0.00317477	35.211	intron_variant	MODIFIER	ENSG00000188672
RET%	True	91	Red Cell	1:25703156_C_T	RHCE	rs644592	0.998565	1	25703156	C	T	T	0.150351	0.150351	-0.0352321	0.0029906	31.3103	0.000317141	-0.0381296	0.00317318	32.5288	intron_variant	MODIFIER	ENSG00000188672
HLSR#	True	91	Red Cell	1:25703156_C_T	RHCE	rs644592	0.998565	1	25703156	C	T	T	0.150302	0.150302	-0.0301836	0.00296831	23.5626	0.000232703	-0.0267046	0.00311141	17.032	intron_variant	MODIFIER	ENSG00000188672
RET#	True	92	Red Cell	1:25675530_G_A	TMEM50A	rs114247628	0.937478	1	25675530	G	A	A	0.005629	0.005629	0.197532	0.0146436	40.7428	0.000436802	0.193647	0.0152628	36.1519	intron_variant	MODIFIER	ENSG00000183726
MCHC	True	92	Red Cell	1:25675530_G_A	TMEM50A	rs114247628	0.937478	1	25675530	G	A	A	0.005646	0.005646	0.201018	0.0149914	40.2705	0.000453714	0.153784	0.015606	22.1794	intron_variant	MODIFIER	ENSG00000183726
RET%	True	92	Red Cell	1:25675530_G_A	TMEM50A	rs114247628	0.937478	1	25675530	G	A	A	0.005629	0.005629	0.197375	0.0146809	40.4784	0.000436108	0.194744	0.0152594	36.5669	intron_variant	MODIFIER	ENSG00000183726
MSCV	True	93	Red Cell	1:25677605_G_A	TMEM50A	rs72660919	0.931575	1	25677605	G	A	A	0.134035	0.134035	-0.0229577	0.00310734	12.8274	0.00012235	-0.0521489	0.00383891	41.2948	intron_variant	MODIFIER	ENSG00000183726
MRV	True	93	Red Cell	1:25677605_G_A	TMEM50A	rs72660919	0.931575	1	25677605	G	A	A	0.134019	0.134019	-0.0233968	0.0031966	12.6033	0.000127063	-0.0338718	0.0037156	19.1067	intron_variant	MODIFIER	ENSG00000183726
MCHC	True	93	Red Cell	1:25677605_G_A	TMEM50A	rs72660919	0.931575	1	25677605	G	A	A	0.13393	0.13393	0.0278164	0.0033086	16.3772	0.000179499	0.0367606	0.00359314	23.8376	intron_variant	MODIFIER	ENSG00000183726
PCT	False	94	Platelet	1:25720088_G_A	RHCE	rs679429	0.949708	1	25720088	G	A	G	0.612369	0.387631	-0.019279	0.00221108	17.5528	0.000176454	0.0206062	0.00306302	10.7621	intron_variant	MODIFIER	ENSG00000188672
MSCV	False	94	Red Cell	1:25745645_C_T	RHCE	rs2982360	0.997318	1	25745645	C	T	C	0.552964	0.447036	-0.0481998	0.00206325	119.974	0.00114858	-0.0258525	0.00338823	13.6287	intron_variant	MODIFIER	ENSG00000188672
RDW	False	94	Red Cell	1:25747230_G_C	RHCE	rs586178	0.984555	1	25747230	G	C	G	0.549332	0.450668	0.0506901	0.00213893	123.431	0.00127224	0.0687199	0.00320034	101.495	missense_variant	MODERATE	ENSG00000188672
RET#	True	95	Red Cell	1:25724501_A_G	RHCE	rs376477778	0.748771	1	25724501	A	G	G	0.146402	0.146402	-0.0221777	0.00347516	9.75685	0.000122932	-0.0286514	0.00369599	14.0426	intron_variant	MODIFIER	ENSG00000188672
RET%	True	95	Red Cell	1:25724501_A_G	RHCE	rs376477778	0.748771	1	25724501	A	G	G	0.14639	0.14639	-0.0208867	0.00348408	8.69119	0.000109029	-0.0282071	0.00369518	13.6402	intron_variant	MODIFIER	ENSG00000188672
MRV	False	96	Red Cell	1:25732548_G_A	RHCE	rs28513325	0.73355	1	25732548	G	A	G	0.962164	0.0378363	0.080128	0.00643527	34.8619	0.000467473	0.0509506	0.00775406	10.3002	intron_variant	MODIFIER	ENSG00000188672
HLSR%	False	96	Red Cell	1:25732548_G_A	RHCE	rs28513325	0.73355	1	25732548	G	A	G	0.962145	0.0378549	-0.0574462	0.00646743	18.1841	0.000240389	-0.0515044	0.00678094	13.5124	intron_variant	MODIFIER	ENSG00000188672
HLSR#	False	96	Red Cell	1:25732548_G_A	RHCE	rs28513325	0.73355	1	25732548	G	A	G	0.962144	0.0378558	-0.0583105	0.00645826	18.7606	0.000247683	-0.0529765	0.00676789	14.3024	intron_variant	MODIFIER	ENSG00000188672
MSCV	False	96	Red Cell	1:25732548_G_A	RHCE	rs28513325	0.73355	1	25732548	G	A	G	0.962135	0.037865	0.096213	0.0062525	52.705	0.000674484	0.0765059	0.00772225	22.4092	intron_variant	MODIFIER	ENSG00000188672
PLT#	True	97	Platelet	1:25742694_C_T	RHCE	rs78207142	0.995141	1	25742694	C	T	T	0.108281	0.108281	0.037443	0.00337887	27.8118	0.000270739	0.032565	0.00391516	16.0458	intron_variant	MODIFIER	ENSG00000188672
IRF	False	98	Red Cell	1:25793663_C_T	TMEM57	rs61775180	0.990619	1	25793663	C	T	T	0.419963	0.419963	0.0352479	0.00221452	56.3141	0.00060529	0.0355471	0.00226195	54.9079	intron_variant	MODIFIER	ENSG00000204178
MRV	True	99	Red Cell	1:25818182_T_C	TMEM57	rs115340137	1	1	25818182	T	C	C	0.008821	0.008821	-0.182037	0.0113055	57.6047	0.000579454	-0.112513	0.0131988	16.8125	intron_variant	MODIFIER	ENSG00000204178
MSCV	True	99	Red Cell	1:25818182_T_C	TMEM57	rs115340137	1	1	25818182	T	C	C	0.008828	0.008828	-0.221804	0.0109851	89.9332	0.000860954	-0.132183	0.0131229	23.1341	intron_variant	MODIFIER	ENSG00000204178
MPV	False	100	Platelet	1:25877492_C_T	LDLRAP1	rs75446219	1	1	25877492	C	T	T	0.034708	0.034708	0.0772212	0.00554863	43.3025	0.000399569	0.0773034	0.00608063	36.2934	intron_variant	MODIFIER	ENSG00000157978
PLT#	True	101	Platelet	1:25892525_T_C	LDLRAP1	rs3856240	0.9988	1	25892525	T	C	C	0.465461	0.465461	0.0206093	0.00209975	22.0136	0.000211358	0.0231032	0.00226763	23.6471	intron_variant	MODIFIER	ENSG00000157978
MPV	True	101	Platelet	1:25893927_AT_A	LDLRAP1	rs397860393	0.9956	1	25893927	AT	A	A	0.460361	0.460361	-0.0342922	0.00203773	62.8223	0.000584282	-0.0327952	0.00223323	48.0822	3_prime_UTR_variant	MODIFIER	ENSG00000157978
PDW	True	101	Platelet	1:25894853_G_T	LDLRAP1	rs11563	0.998176	1	25894853	G	T	T	0.462168	0.462168	-0.012645	0.00214388	8.43472	7.94903e-05	-0.0168785	0.00224883	13.2123	3_prime_UTR_variant	MODIFIER	ENSG00000157978
RBC#	True	102	Red Cell	1:26146514_G_C	MTFR1L	rs1127818	0.998183	1	26146514	G	C	G	0.530001	0.469999	0.0156647	0.00208993	13.1796	0.00012225	0.0162175	0.00220117	12.7596	5_prime_UTR_variant	MODIFIER	ENSG00000117640
HGB	True	102	Red Cell	1:26183738_AT_A	AUNIP	rs550369338	0.983742	1	26183738	AT	A	AT	0.53762	0.46238	0.0150981	0.00214311	11.7316	0.000113331	0.0152961	0.00222608	11.1959	intron_variant	MODIFIER	ENSG00000127423
HCT	True	102	Red Cell	1:26183738_AT_A	AUNIP	rs550369338	0.983742	1	26183738	AT	A	AT	0.537628	0.462372	0.0143422	0.00214471	10.6432	0.000102267	0.0147494	0.00222543	10.4667	intron_variant	MODIFIER	ENSG00000127423
PCT	True	103	Platelet	1:26588232_AT_A	CEP85	rs34240339	0.940946	1	26588232	AT	A	AT	0.907058	0.0929419	-0.0226345	0.00376311	8.74457	8.6381e-05	-0.0238058	0.00399587	8.59144	intron_variant	MODIFIER	ENSG00000130695
EO%	False	104	White Cell	1:26601570_A_G	CEP85	rs11577318	0.994909	1	26601570	A	G	G	0.185831	0.185831	0.019912	0.00273932	12.441	0.000119975	0.0201316	0.00284971	11.7918	splice_region_variant	LOW	ENSG00000130695
PLT#	True	105	Platelet	1:26637218_TAAA_T	UBXN11	rs532737731	0.932188	1	26637218	TAAA	T	TAAA	0.907218	0.0927822	-0.0233725	0.00375432	9.31872	9.19637e-05	-0.0258518	0.00401261	9.92977	intron_variant	MODIFIER	ENSG00000158062
EO#	False	106	Myeloid White Cell	1:26646726_A_G	CD52	rs1071849	1	1	26646726	A	G	A	0.762465	0.237535	-0.0182437	0.00249581	12.5724	0.00012056	-0.0187073	0.00260242	12.1827	missense_variant	MODERATE	ENSG00000169442
MONO%	False	106	White Cell	1:26647949_G_C	UBXN11	rs7416513	1	1	26647949	G	C	G	0.761865	0.238135	0.0344752	0.00248239	43.125	0.000431266	0.0352795	0.00259384	41.3955	upstream_gene_variant	MODIFIER	ENSG00000158062
MONO#	False	106	Myeloid White Cell	1:26648551_G_C	AIM1L	rs11247913	0.998939	1	26648551	G	C	G	0.762124	0.237876	0.0283296	0.00244849	30.2342	0.000290996	0.0288796	0.00258973	28.1486	splice_region_variant	LOW	ENSG00000176092
MCH	False	107	Red Cell	1:26750258_GGTTT_G	LIN28A	rs147518833	0.987155	1	26750258	GGTTT	G	G	0.204452	0.204452	0.0220152	0.00258003	16.8456	0.000157664	0.0227517	0.00273846	16.0112	intron_variant	MODIFIER	ENSG00000131914
MCV	False	107	Red Cell	1:26750258_GGTTT_G	LIN28A	rs147518833	0.987155	1	26750258	GGTTT	G	G	0.204436	0.204436	0.0294976	0.00254932	30.2369	0.000283032	0.0289279	0.00272917	25.5203	intron_variant	MODIFIER	ENSG00000131914
MSCV	False	107	Red Cell	1:26871200_C_T	RPS6KA1	rs4970485	0.996327	1	26871200	C	T	T	0.204257	0.204257	0.0372706	0.00254738	47.7489	0.000451557	0.0332093	0.00272691	33.3862	intron_variant	MODIFIER	ENSG00000117676
MRV	False	107	Red Cell	1:26890836_G_A	RPS6KA1	rs414546	0.997611	1	26890836	G	A	A	0.206142	0.206142	0.024654	0.00260965	20.4586	0.000198936	0.0219827	0.00274076	14.9768	intron_variant	MODIFIER	ENSG00000117676
RET#	True	108	Red Cell	1:26850406_C_T	DPPA2P2	rs4402166	0.996662	1	26850406	C	T	C	0.743505	0.256495	0.0149967	0.0024402	9.09898	8.57796e-05	0.0153663	0.00254171	8.82701	upstream_gene_variant	MODIFIER	ENSG00000224129
WBC#	True	109	White Cell	1:26859695_T_C	RPS6KA1	rs112750178	0.987328	1	26859695	T	C	C	0.237366	0.237366	0.0143657	0.00249195	8.0876	7.47168e-05	0.015728	0.00261472	8.74506	intron_variant	MODIFIER	ENSG00000117676
LYMPH#	True	109	Lymphocyte	1:26883511_A_C	RPS6KA1	rs2229712	1	1	26883511	A	C	C	0.220923	0.220923	0.0196822	0.0025385	14.0486	0.000133352	0.0189868	0.00265191	12.0915	missense_variant	MODERATE	ENSG00000117676
NEUT%	False	110	White Cell	1:26987646_A_G		rs193084249	0.955591	1	26987646	A	G	G	0.023681	0.023681	0.0463032	0.00723322	9.81278	9.91388e-05	0.0439355	0.00743044	8.47317	intergenic_variant	MODIFIER
LYMPH%	False	110	White Cell	1:26987646_A_G		rs193084249	0.955591	1	26987646	A	G	G	0.023677	0.023677	-0.0485551	0.0072116	10.7791	0.000108998	-0.0467453	0.00742502	9.51366	intergenic_variant	MODIFIER
NEUT#	False	110	Myeloid White Cell	1:27021913_G_C	ARID1A,RP5-968P14.2	rs114165349	0.984807	1	27021913	G	C	C	0.023298	0.023298	0.0487822	0.00713663	11.0876	0.000108301	0.0444209	0.00736537	8.78773	upstream_gene_variant	MODIFIER	ENSG00000260063,ENSG00000117713
PCT	False	110	Platelet	1:27021913_G_C	ARID1A,RP5-968P14.2	rs114165349	0.984807	1	27021913	G	C	C	0.023299	0.023299	0.0885341	0.00704427	35.5008	0.000356739	0.0665255	0.00853855	14.1769	upstream_gene_variant	MODIFIER	ENSG00000260063,ENSG00000117713
PLT#	False	110	Platelet	1:27021913_G_C	ARID1A,RP5-968P14.2	rs114165349	0.984807	1	27021913	G	C	C	0.023304	0.023304	0.0739405	0.00699402	25.3958	0.000248877	0.0758382	0.00748724	23.3833	upstream_gene_variant	MODIFIER	ENSG00000260063,ENSG00000117713
PCT	True	111	Platelet	1:26994762_A_G		rs34232231	0.993897	1	26994762	A	G	G	0.096447	0.096447	0.0405286	0.003582	28.9538	0.000286283	0.0256924	0.00433655	8.50408	intergenic_variant	MODIFIER
WBC#	False	112	White Cell	1:27145830_G_GAAAA	RN7SL165P	rs745817551	0.840729	1	27145830	G	GAAAA	GAAAA	0.063685	0.063685	-0.0293422	0.00471516	9.31167	0.000102677	-0.0381922	0.00494757	13.9312	downstream_gene_variant	MODIFIER	ENSG00000241188
NEUT%	False	112	White Cell	1:27145830_G_GAAAA	RN7SL165P	rs745817551	0.840729	1	27145830	G	GAAAA	GAAAA	0.063724	0.063724	-0.0458019	0.00479832	20.8678	0.000250325	-0.0466287	0.00492835	20.5148	downstream_gene_variant	MODIFIER	ENSG00000241188
NEUT#	False	112	Myeloid White Cell	1:27145830_G_GAAAA	RN7SL165P	rs745817551	0.840729	1	27145830	G	GAAAA	GAAAA	0.063708	0.063708	-0.0441879	0.00476889	19.7133	0.000232939	-0.0482243	0.00492775	21.887	downstream_gene_variant	MODIFIER	ENSG00000241188
LYMPH%	False	112	White Cell	1:27145830_G_GAAAA	RN7SL165P	rs745817551	0.840729	1	27145830	G	GAAAA	GAAAA	0.063722	0.063722	0.0360072	0.00478358	13.2855	0.000154704	0.036454	0.00492442	12.8739	downstream_gene_variant	MODIFIER	ENSG00000241188
MONO%	False	113	White Cell	1:27158844_G_T	ZDHHC18	rs34924059	0.995326	1	27158844	G	T	T	0.163564	0.163564	0.0327569	0.00285824	29.6814	0.0002936	0.0348976	0.00298749	30.7937	intron_variant	MODIFIER	ENSG00000204160
EO%	False	113	White Cell	1:27192662_CT_C	SFN	rs546525796	0.91493	1	27192662	CT	C	C	0.193769	0.193769	0.0178829	0.00280306	9.75118	9.99194e-05	0.0169556	0.00291579	8.21717	downstream_gene_variant	MODIFIER	ENSG00000175793
WBC#	True	114	White Cell	1:27325532_T_C	TRNP1	rs6658653	0.973268	1	27325532	T	C	C	0.055273	0.055273	-0.0296076	0.00468572	9.57873	9.15495e-05	-0.0307712	0.00489184	9.49873	intron_variant	MODIFIER	ENSG00000253368
NEUT#	True	114	Myeloid White Cell	1:27327822_G_A	TRNP1,FAM46B	rs71638504	0.95315	1	27327822	G	A	A	0.056252	0.056252	-0.0324232	0.0047607	11.0124	0.000111618	-0.0345325	0.0049197	11.6508	downstream_gene_variant	MODIFIER	ENSG00000158246,ENSG00000253368
MONO#	True	115	Myeloid White Cell	1:27844146_A_G		rs74063836	0.966717	1	27844146	A	G	G	0.081392	0.081392	-0.0230245	0.00386054	8.60899	7.92725e-05	-0.025849	0.00408467	9.6053	intergenic_variant	MODIFIER
MONO#	True	116	Myeloid White Cell	1:28206250_T_C	THEMIS2	rs41284294	1	1	28206250	T	C	C	0.010989	0.010989	0.0773142	0.00997275	14.0454	0.00012993	0.0740581	0.0105535	11.645	missense_variant	MODERATE	ENSG00000130775
PDW	True	116	Platelet	1:28206250_T_C	THEMIS2	rs41284294	1	1	28206250	T	C	C	0.011005	0.011005	0.0679388	0.0102291	10.5086	0.000100473	0.0701281	0.0106873	10.274	missense_variant	MODERATE	ENSG00000130775
RDW	True	117	Red Cell	1:28211384_G_A	THEMIS2	rs2236074	0.985109	1	28211384	G	A	A	0.361783	0.361783	-0.0149141	0.00221582	10.7726	0.000102717	-0.0153584	0.00230786	10.5467	non_coding_transcript_exon_variant	MODIFIER	ENSG00000130775
LYMPH#	True	117	Lymphocyte	1:28211650_T_C	THEMIS2	rs1467464	0.99401	1	28211650	T	C	C	0.369719	0.369719	-0.0204568	0.00218911	20.0359	0.000195034	-0.0195652	0.00228885	16.901	non_coding_transcript_exon_variant	MODIFIER	ENSG00000130775
PCT	True	117	Platelet	1:28216191_C_A	THEMIS2,RPA2	rs10751725	0.997033	1	28216191	C	A	A	0.369764	0.369764	-0.0207651	0.00218645	20.6662	0.000200968	-0.0193994	0.00232922	16.0862	downstream_gene_variant	MODIFIER	ENSG00000130775,ENSG00000117748
WBC#	True	117	White Cell	1:28216736_C_T	THEMIS2,RPA2	rs9701457	0.994186	1	28216736	C	T	T	0.364246	0.364246	-0.0177669	0.00220071	15.1646	0.000146197	-0.0181133	0.00229178	14.5661	downstream_gene_variant	MODIFIER	ENSG00000130775,ENSG00000117748
PDW	True	117	Platelet	1:28211650_T_C	THEMIS2	rs1467464	0.99401	1	28211650	T	C	C	0.369555	0.369555	-0.0150943	0.00221796	10.9969	0.000106165	-0.0148551	0.00231972	9.81907	non_coding_transcript_exon_variant	MODIFIER	ENSG00000130775
PLT#	True	118	Platelet	1:28243696_G_A	RPA2	rs34341922	0.994774	1	28243696	G	A	G	0.629055	0.370945	0.0234388	0.00217202	26.4218	0.000256389	0.0218178	0.00232696	20.1624	upstream_gene_variant	MODIFIER	ENSG00000117748
HCT	True	119	Red Cell	1:28537527_A_T	DNAJC8	rs520800	0.999033	1	28537527	A	T	T	0.290313	0.290313	0.0140988	0.00233841	8.78318	8.19082e-05	0.0152307	0.00243009	9.43515	intron_variant	MODIFIER	ENSG00000126698
EO#	True	120	Myeloid White Cell	1:28631300_C_T		rs76022305	1	1	28631300	C	T	T	0.068715	0.068715	-0.0338402	0.00418725	15.1948	0.000146565	-0.0344656	0.00436646	14.53	intergenic_variant	MODIFIER
EO%	True	120	White Cell	1:28631300_C_T		rs76022305	1	1	28631300	C	T	T	0.068715	0.068715	-0.031955	0.00420164	13.5465	0.00013069	-0.032556	0.0043668	13.0467	intergenic_variant	MODIFIER
LYMPH#	True	121	Lymphocyte	1:28634120_A_G		rs6677771	0.902047	1	28634120	A	G	G	0.207661	0.207661	-0.0184561	0.00273564	10.8198	0.000112092	-0.0179837	0.00285753	9.50754	intergenic_variant	MODIFIER
BASO#	True	122	Myeloid White Cell	1:28990697_CT_C	GMEB1	rs781429397	0.925179	1	28990697	CT	C	C	0.47863	0.47863	0.0146115	0.00229506	9.71357	0.000106553	0.0135335	0.00230721	8.34928	upstream_gene_variant	MODIFIER	ENSG00000162419
MCHC	True	123	Red Cell	1:29192138_G_T	RP1-212P9.2	rs988957	0.99544	1	29192138	G	T	G	0.556095	0.443905	0.0236373	0.00219905	26.2219	0.000275845	0.0227397	0.00222146	23.8627	upstream_gene_variant	MODIFIER	ENSG00000226852
MPV	False	124	Platelet	1:29192722_C_T	RP1-212P9.2	rs204073	1	1	29192722	C	T	T	0.067872	0.067872	0.0692393	0.00403337	65.3259	0.000606599	0.0698184	0.00441176	55.6655	upstream_gene_variant	MODIFIER	ENSG00000226852
PLT#	False	124	Platelet	1:29192722_C_T	RP1-212P9.2	rs204073	1	1	29192722	C	T	T	0.067871	0.067871	-0.0322139	0.00416368	13.9919	0.000131304	-0.026442	0.00445382	8.53664	upstream_gene_variant	MODIFIER	ENSG00000226852
MRV	True	125	Red Cell	1:29217311_G_A	EPB41	rs115820925	0.95002	1	29217311	G	A	A	0.007589	0.007589	-0.107394	0.0124572	17.1782	0.000173727	-0.0906521	0.0131358	11.2868	intron_variant	MODIFIER	ENSG00000159023
PDW	True	126	Platelet	1:29223337_C_CAGTG	EPB41	rs142711513	0.97958	1	29223337	C	CAGTG	C	0.693269	0.306731	0.0197066	0.00233366	16.5152	0.000165163	0.0196739	0.00243367	15.2017	intron_variant	MODIFIER	ENSG00000159023
MRV	True	127	Red Cell	1:29232330_CTT_C	EPB41	rs573552880	0.884863	1	29232330	CTT	C	C	0.106621	0.106621	0.0465812	0.00364603	36.6505	0.000413361	0.0293839	0.00395456	12.9645	intron_variant	MODIFIER	ENSG00000159023
MSCV	True	127	Red Cell	1:29232330_CTT_C	EPB41	rs573552880	0.884863	1	29232330	CTT	C	C	0.106607	0.106607	0.0408331	0.00354565	29.9622	0.000317602	0.0244171	0.0039152	9.3488	intron_variant	MODIFIER	ENSG00000159023
HLSR#	True	128	Red Cell	1:29416640_G_T	EPB41	rs10915225	0.997667	1	29416640	G	T	T	0.499188	0.499188	0.0151522	0.00211914	12.0621	0.000114794	0.0147685	0.0022104	10.6253	intron_variant	MODIFIER	ENSG00000159023
RET#	True	128	Red Cell	1:29416640_G_T	EPB41	rs10915225	0.997667	1	29416640	G	T	T	0.499158	0.499158	0.023359	0.00213003	27.2567	0.000272821	0.0222973	0.00221755	23.0557	intron_variant	MODIFIER	ENSG00000159023
MRV	True	128	Red Cell	1:29416640_G_T	EPB41	rs10915225	0.997667	1	29416640	G	T	T	0.49911	0.49911	-0.0478822	0.00211118	113.154	0.00114635	-0.0417868	0.00229779	73.1434	intron_variant	MODIFIER	ENSG00000159023
HLSR%	True	128	Red Cell	1:29416640_G_T	EPB41	rs10915225	0.997667	1	29416640	G	T	T	0.499206	0.499206	0.0148338	0.00212219	11.5604	0.000110021	0.0144022	0.00221052	10.1389	intron_variant	MODIFIER	ENSG00000159023
RET%	True	128	Red Cell	1:29416640_G_T	EPB41	rs10915225	0.997667	1	29416640	G	T	T	0.499172	0.499172	0.023374	0.00213553	27.155	0.000273171	0.0228658	0.00221652	24.2216	intron_variant	MODIFIER	ENSG00000159023
MSCV	True	128	Red Cell	1:29416640_G_T	EPB41	rs10915225	0.997667	1	29416640	G	T	T	0.499192	0.499192	-0.0465527	0.00205252	113.159	0.00108357	-0.0421344	0.0022664	76.3866	intron_variant	MODIFIER	ENSG00000159023
MCV	True	128	Red Cell	1:29567412_C_T	PTPRU	rs4654395	0.990026	1	29567412	C	T	C	0.525691	0.474309	-0.0184091	0.00205809	18.4285	0.000169	-0.017844	0.00220307	15.2575	intron_variant	MODIFIER	ENSG00000060656
MCHC	True	129	Red Cell	1:29426878_G_A	EPB41	rs543356	0.96924	1	29426878	G	A	G	0.788476	0.211524	0.0197963	0.00272093	12.4622	0.000130721	0.0186388	0.00274877	10.922	intron_variant	MODIFIER	ENSG00000159023
HGB	True	130	Red Cell	1:29486128_C_T	SRSF4	rs113292219	1	1	29486128	C	T	T	0.053762	0.053762	0.0339747	0.00470016	12.311	0.00011744	0.0345719	0.00488333	11.8391	intron_variant	MODIFIER	ENSG00000116350
HCT	True	130	Red Cell	1:29486128_C_T	SRSF4	rs113292219	1	1	29486128	C	T	T	0.053753	0.053753	0.0353725	0.00470435	13.2584	0.000127283	0.0373674	0.00488916	13.672	intron_variant	MODIFIER	ENSG00000116350
MONO#	True	131	Myeloid White Cell	1:31183812_C_A	MATN1	rs7555715	0.99616	1	31183812	C	A	A	0.360402	0.360402	0.0136085	0.00216594	9.4786	8.53778e-05	0.0140722	0.00229019	9.09554	downstream_gene_variant	MODIFIER	ENSG00000162510
WBC#	True	132	White Cell	1:31231680_C_T	LAPTM5	rs3762297	1	1	31231680	C	T	T	0.182725	0.182725	0.0263332	0.00273487	21.2183	0.000207111	0.0259939	0.00284634	19.172	upstream_gene_variant	MODIFIER	ENSG00000162511
NEUT#	True	132	Myeloid White Cell	1:31231680_C_T	LAPTM5	rs3762297	1	1	31231680	C	T	T	0.182756	0.182756	0.0260419	0.00276625	20.3216	0.000202581	0.0251565	0.00285166	17.9464	upstream_gene_variant	MODIFIER	ENSG00000162511
PCT	False	133	Platelet	1:31241886_G_T		rs74340846	0.750853	1	31241886	G	T	T	0.007526	0.007526	0.153304	0.0140282	27.0735	0.000351092	0.161946	0.0149257	26.6968	intergenic_variant	MODIFIER
PLT#	False	133	Platelet	1:31241886_G_T		rs74340846	0.750853	1	31241886	G	T	T	0.007524	0.007524	0.130006	0.0139324	19.9801	0.000252421	0.142259	0.0148923	20.8955	intergenic_variant	MODIFIER
HCT	True	134	Red Cell	1:31594199_C_CAAA		rs371199618	0.929439	1	31594199	C	CAAA	CAAA	0.1117	0.1117	0.0232527	0.00349332	10.5517	0.000107298	0.0260742	0.00363552	12.1308	intergenic_variant	MODIFIER
HGB	True	134	Red Cell	1:31594199_C_CAAA		rs371199618	0.929439	1	31594199	C	CAAA	CAAA	0.111684	0.111684	0.0232723	0.00349061	10.5836	0.000107465	0.0249222	0.00362682	11.1968	intergenic_variant	MODIFIER
HCT	True	135	Red Cell	1:31858067_G_A		rs12563669	0.997394	1	31858067	G	A	A	0.378254	0.378254	-0.0126693	0.00219167	8.12838	7.54974e-05	-0.0132768	0.00227975	8.23983	intergenic_variant	MODIFIER
HLSR#	True	136	Red Cell	1:32290078_C_T		rs10798893	0.997533	1	32290078	C	T	T	0.445446	0.445446	0.0183459	0.00213753	17.0333	0.000166283	0.0176407	0.0022292	14.6004	intergenic_variant	MODIFIER
RET#	True	136	Red Cell	1:32290078_C_T		rs10798893	0.997533	1	32290078	C	T	T	0.445478	0.445478	0.0173741	0.00214828	15.2152	0.000149135	0.0168425	0.00223526	13.3102	intergenic_variant	MODIFIER
RET%	True	136	Red Cell	1:32290078_C_T		rs10798893	0.997533	1	32290078	C	T	T	0.445476	0.445476	0.0180788	0.00215375	16.3284	0.000161478	0.0176956	0.00223504	14.6139	intergenic_variant	MODIFIER
HLSR%	True	136	Red Cell	1:32295884_G_A		rs11589186	0.997133	1	32295884	G	A	A	0.446978	0.446978	0.0186416	0.00213949	17.5292	0.000171801	0.0181129	0.0022281	15.3635	intergenic_variant	MODIFIER
EO#	True	137	Myeloid White Cell	1:33762240_AAG_A	ZNF362	rs56923574	0.966523	1	33762240	AAG	A	A	0.339842	0.339842	0.0170482	0.00227367	13.1888	0.00013041	0.0177848	0.00237068	13.2007	intron_variant	MODIFIER	ENSG00000160094
EO%	True	138	White Cell	1:33774752_A_C	A3GALT2,RP11-415J8.3	rs10753280	0.987676	1	33774752	A	C	A	0.68301	0.31699	-0.0166864	0.00229665	12.43	0.000120567	-0.0173965	0.0023863	12.5084	intron_variant	MODIFIER	ENSG00000184389,ENSG00000225313
PDW	True	139	Platelet	1:35257463_G_A	SMIM12	rs4653092	0.998034	1	35257463	G	A	A	0.348875	0.348875	0.0247961	0.00224257	27.693	0.000279339	0.0232421	0.00237184	21.9425	intron_variant	MODIFIER	ENSG00000163866
PCT	True	140	Platelet	1:35279614_A_T	SMIM12	rs28404134	0.994445	1	35279614	A	T	T	0.229973	0.229973	0.0189419	0.00251415	13.3083	0.000127075	0.0178055	0.00267469	10.5532	intron_variant	MODIFIER	ENSG00000163866
PDW	True	141	Platelet	1:35289039_G_A	SMIM12	rs7526035	0.997707	1	35289039	G	A	G	0.528137	0.471863	-0.0165447	0.00214649	13.8927	0.00013643	-0.0134786	0.00227053	8.53495	intron_variant	MODIFIER	ENSG00000163866
MONO%	False	142	White Cell	1:35734986_AAGTGCATCTTT_A	ZMYM4	rs72327719	0.98412	1	35734986	AAGTGCATCTTT	A	AAGTGCATCTTT	0.90676	0.0932398	0.0285009	0.00366296	14.1424	0.000137354	0.0283007	0.00383265	12.8131	intron_variant	MODIFIER	ENSG00000146463
MRV	True	143	Red Cell	1:36044299_C_A	TFAP2E	rs144840848	0.936495	1	36044299	C	A	A	0.00659	0.00659	-0.0832622	0.0134472	9.22559	9.07694e-05	-0.0836556	0.0141149	8.50975	intron_variant	MODIFIER	ENSG00000116819
MCV	True	143	Red Cell	1:36212547_G_T	CLSPN	rs34390044	1	1	36212547	G	T	T	0.007633	0.007633	-0.087992	0.0117696	13.1164	0.000117296	-0.0905723	0.0126011	12.1802	missense_variant	MODERATE	ENSG00000092853
MCH	True	143	Red Cell	1:36212547_G_T	CLSPN	rs34390044	1	1	36212547	G	T	T	0.007622	0.007622	-0.0754525	0.0119207	9.60924	8.61238e-05	-0.0795707	0.0126571	9.48849	missense_variant	MODERATE	ENSG00000092853
MSCV	True	144	Red Cell	1:36129144_T_A		rs74913373	0.9267	1	36129144	T	A	A	0.028257	0.028257	-0.0447374	0.00643061	11.4588	0.000109913	-0.0496482	0.00687394	12.2919	intergenic_variant	MODIFIER
RET#	True	145	Red Cell	1:36709550_T_C	THRAP3	rs535040323	0.966296	1	36709550	T	C	C	0.253382	0.253382	-0.0175078	0.00249019	11.6872	0.000115976	-0.0188697	0.00259153	12.4799	intron_variant	MODIFIER	ENSG00000054118
HLSR#	True	145	Red Cell	1:36709550_T_C	THRAP3	rs535040323	0.966296	1	36709550	T	C	C	0.25332	0.25332	-0.0187883	0.00247794	13.4689	0.000133539	-0.0203193	0.0025848	14.4182	intron_variant	MODIFIER	ENSG00000054118
RET%	True	145	Red Cell	1:36709550_T_C	THRAP3	rs535040323	0.966296	1	36709550	T	C	C	0.253382	0.253382	-0.0176895	0.00249658	11.8584	0.000118396	-0.01894	0.00259135	12.569	intron_variant	MODIFIER	ENSG00000054118
HLSR%	True	145	Red Cell	1:36709550_T_C	THRAP3	rs535040323	0.966296	1	36709550	T	C	C	0.253321	0.253321	-0.0187859	0.00248146	13.4297	0.000133505	-0.0198834	0.00258491	13.8385	intron_variant	MODIFIER	ENSG00000054118
PLT#	True	146	Platelet	1:36773405_T_G	SH3D21	rs35343437	1	1	36773405	T	G	G	0.497294	0.497294	-0.0147434	0.00209265	11.7328	0.000108681	-0.014553	0.00223546	10.1237	synonymous_variant	LOW	ENSG00000214193
PCT	True	146	Platelet	1:36773405_T_G	SH3D21	rs35343437	1	1	36773405	T	G	G	0.497286	0.497286	-0.0151549	0.00210743	12.1922	0.000114832	-0.0155588	0.00224096	11.4148	synonymous_variant	LOW	ENSG00000214193
IRF	True	146	Red Cell	1:36773405_T_G	SH3D21	rs35343437	1	1	36773405	T	G	G	0.49755	0.49755	-0.0133556	0.00217833	9.05917	8.91839e-05	-0.0135297	0.00222458	8.925	synonymous_variant	LOW	ENSG00000214193
NEUT#	True	147	Myeloid White Cell	1:36833096_G_C	STK40	rs566921175	0.83879	1	36833096	G	C	C	0.001264	0.001264	0.191217	0.0327711	8.26911	9.23168e-05	0.205091	0.033792	8.89062	intron_variant	MODIFIER	ENSG00000196182
NEUT#	True	148	Myeloid White Cell	1:36933759_C_T	CSF3R	rs138156467	1	1	36933759	C	T	T	0.000709	0.000709	0.237506	0.0400766	8.50887	7.99314e-05	0.245582	0.0413212	8.55339	stop_gained	HIGH	ENSG00000119535
NEUT%	False	149	White Cell	1:36943916_C_G	CSF3R	rs3917932	0.993594	1	36943916	C	G	C	0.576783	0.423217	-0.0377531	0.00218304	66.281	0.000695842	-0.0354995	0.00225993	54.8603	intron_variant	MODIFIER	ENSG00000119535
BASO#	False	149	Myeloid White Cell	1:36943916_C_G	CSF3R	rs3917932	0.993594	1	36943916	C	G	C	0.576812	0.423188	-0.0151608	0.00223842	10.8991	0.000112213	-0.0153175	0.00225085	10.9955	intron_variant	MODIFIER	ENSG00000119535
EO%	False	149	White Cell	1:36943916_C_G	CSF3R	rs3917932	0.993594	1	36943916	C	G	C	0.576755	0.423245	0.0160831	0.00215602	13.0616	0.000126285	0.0155094	0.00224165	11.3407	intron_variant	MODIFIER	ENSG00000119535
NEUT#	False	149	Myeloid White Cell	1:36943916_C_G	CSF3R	rs3917932	0.993594	1	36943916	C	G	C	0.576722	0.423278	-0.0507221	0.00216958	120.153	0.00125608	-0.0477017	0.00225303	98.7102	intron_variant	MODIFIER	ENSG00000119535
LYMPH%	False	149	White Cell	1:36943916_C_G	CSF3R	rs3917932	0.993594	1	36943916	C	G	C	0.576795	0.423205	0.0315901	0.00217637	47.0119	0.000487197	0.0299004	0.00225812	39.2869	intron_variant	MODIFIER	ENSG00000119535
MONO%	False	149	White Cell	1:36943916_C_G	CSF3R	rs3917932	0.993594	1	36943916	C	G	C	0.576904	0.423096	0.0247973	0.00214366	30.2215	0.00030018	0.0216533	0.00225987	21.0177	intron_variant	MODIFIER	ENSG00000119535
WBC#	False	149	White Cell	1:36943916_C_G	CSF3R	rs3917932	0.993594	1	36943916	C	G	C	0.576746	0.423254	-0.0444722	0.00214469	94.7847	0.00096559	-0.0410007	0.00224737	73.6054	intron_variant	MODIFIER	ENSG00000119535
LYMPH%	False	150	White Cell	1:36945713_C_T	CSF3R	rs3917922	0.991648	1	36945713	C	T	T	0.011709	0.011709	-0.0857099	0.0099971	16.9982	0.000170019	-0.0716979	0.0103734	11.3192	intron_variant	MODIFIER	ENSG00000119535
NEUT%	False	150	White Cell	1:36945713_C_T	CSF3R	rs3917922	0.991648	1	36945713	C	T	T	0.011709	0.011709	0.0997858	0.0100277	22.6027	0.000230448	0.082353	0.0103818	14.6666	intron_variant	MODIFIER	ENSG00000119535
MONO%	False	150	White Cell	1:36947888_G_A	CSF3R	rs3917914	0.995357	1	36947888	G	A	A	0.011924	0.011924	-0.0879315	0.00974641	18.7333	0.000182193	-0.0684113	0.0102918	10.5241	intron_variant	MODIFIER	ENSG00000119535
WBC#	False	150	White Cell	1:36947936_C_T	CSF3R	rs3917912	1	1	36947936	C	T	T	0.010544	0.010544	0.126177	0.0103364	33.5451	0.000332194	0.105648	0.0108328	21.7426	intron_variant	MODIFIER	ENSG00000119535
NEUT#	False	150	Myeloid White Cell	1:36947936_C_T	CSF3R	rs3917912	1	1	36947936	C	T	T	0.010548	0.010548	0.1426	0.0104539	41.6404	0.000424457	0.120088	0.0108512	27.7362	intron_variant	MODIFIER	ENSG00000119535
MONO#	True	151	Myeloid White Cell	1:37917469_G_C	LINC01137	rs6704011	0.997738	1	37917469	G	C	C	0.124306	0.124306	-0.026932	0.00315904	16.8173	0.000157911	-0.028288	0.00334293	16.579	downstream_gene_variant	MODIFIER	ENSG00000233621
MRV	False	152	Red Cell	1:37931878_T_G	LINC01137	rs2245867	1	1	37931878	T	G	T	0.525947	0.474053	-0.0126454	0.00211572	8.64311	7.97378e-05	-0.0134884	0.00221935	8.91331	intron_variant	MODIFIER	ENSG00000233621
MSCV	False	152	Red Cell	1:37931878_T_G	LINC01137	rs2245867	1	1	37931878	T	G	T	0.525968	0.474032	-0.0159455	0.00205682	14.0453	0.000126787	-0.0163868	0.00219678	13.0602	intron_variant	MODIFIER	ENSG00000233621
MCV	False	152	Red Cell	1:37939173_T_C	LINC01137	rs2492301	0.990519	1	37939173	T	C	T	0.529754	0.470246	-0.0236536	0.0020604	29.7797	0.000278756	-0.0240741	0.00220409	27.042	intron_variant	MODIFIER	ENSG00000233621
RBC#	False	152	Red Cell	1:37939173_T_C	LINC01137	rs2492301	0.990519	1	37939173	T	C	T	0.529845	0.470155	0.0139275	0.0020993	10.4869	9.66421e-05	0.013931	0.00221033	9.53329	intron_variant	MODIFIER	ENSG00000233621
RDW	False	152	Red Cell	1:37940357_A_G	ZC3H12A	rs2660566	0.984095	1	37940357	A	G	A	0.526913	0.473087	0.0201438	0.00213747	20.3628	0.000202299	0.0191743	0.00222485	17.166	intron_variant	MODIFIER	ENSG00000163874
MCH	False	152	Red Cell	1:37940357_A_G	ZC3H12A	rs2660566	0.984095	1	37940357	A	G	A	0.527034	0.472966	-0.0250584	0.00209168	32.3447	0.000313044	-0.0257315	0.0022189	30.3625	intron_variant	MODIFIER	ENSG00000163874
EO%	True	153	White Cell	1:38240901_T_A	ACTN4P2	rs476012	0.997604	1	38240901	T	A	T	0.522766	0.477234	-0.0142116	0.00212655	10.6304	0.000100775	-0.0141842	0.00221003	9.85976	upstream_gene_variant	MODIFIER	ENSG00000214141
EO#	True	153	Myeloid White Cell	1:38240901_T_A	ACTN4P2	rs476012	0.997604	1	38240901	T	A	T	0.522756	0.477244	-0.0134975	0.00211932	9.72004	9.09026e-05	-0.0136554	0.00220993	9.1902	upstream_gene_variant	MODIFIER	ENSG00000214141
PDW	True	154	Platelet	1:38294796_CT_C	MTF1	rs34618286	0.991432	1	38294796	CT	C	CT	0.601246	0.398754	-0.0145478	0.00219457	10.4711	0.00010148	-0.0147453	0.00228039	9.99709	intron_variant	MODIFIER	ENSG00000188786
MONO#	True	155	Myeloid White Cell	1:38397369_C_T	INPP5B	rs35267671	1	1	38397369	C	T	C	0.586653	0.413347	0.0134013	0.00211294	9.64574	8.71004e-05	0.0143545	0.00223577	9.86617	missense_variant	MODERATE	ENSG00000204084
NEUT#	True	156	Myeloid White Cell	1:39291708_A_G		rs6690335	0.983914	1	39291708	A	G	G	0.226382	0.226382	0.0176452	0.00257156	11.1671	0.000109057	0.0181354	0.00265061	11.1066	intergenic_variant	MODIFIER
WBC#	True	156	White Cell	1:39291708_A_G		rs6690335	0.983914	1	39291708	A	G	G	0.226389	0.226389	0.0199801	0.00254213	14.4141	0.000139831	0.0209621	0.00264543	14.6368	intergenic_variant	MODIFIER
LYMPH#	True	157	Lymphocyte	1:39451488_A_G		rs4329504	1	1	39451488	A	G	G	0.4207	0.4207	-0.0145572	0.00213577	11.0284	0.000103291	-0.0146352	0.00222921	10.2838	intergenic_variant	MODIFIER
PDW	False	158	Platelet	1:39599879_A_AT	MACF1	rs369943525	0.968475	1	39599879	A	AT	A	0.70163	0.29837	0.0186984	0.00236945	14.5248	0.000146387	0.017924	0.00246573	12.4411	intron_variant	MODIFIER	ENSG00000127603
MCV	False	159	Red Cell	1:40035928_G_T	RP11-69E11.8,PABPC4	rs3768321	0.996681	1	40035928	G	T	T	0.196552	0.196552	-0.0265709	0.00257986	24.1491	0.000222986	-0.0270752	0.00276131	21.9684	intron_variant	MODIFIER	ENSG00000090621,ENSG00000228060
MCH	False	159	Red Cell	1:40035928_G_T	RP11-69E11.8,PABPC4	rs3768321	0.996681	1	40035928	G	T	T	0.196544	0.196544	-0.0348853	0.00261108	39.9876	0.000384359	-0.0352596	0.00277166	36.3405	intron_variant	MODIFIER	ENSG00000090621,ENSG00000228060
MCHC	False	159	Red Cell	1:40035928_G_T	RP11-69E11.8,PABPC4	rs3768321	0.996681	1	40035928	G	T	T	0.196571	0.196571	-0.0254847	0.00275412	19.6622	0.000205143	-0.0255855	0.00277701	19.4981	intron_variant	MODIFIER	ENSG00000090621,ENSG00000228060
RDW	False	159	Red Cell	1:40035928_G_T	RP11-69E11.8,PABPC4	rs3768321	0.996681	1	40035928	G	T	T	0.196494	0.196494	0.03293	0.00266882	34.2519	0.000342414	0.0303582	0.00278749	26.891	intron_variant	MODIFIER	ENSG00000090621,ENSG00000228060
RET#	True	160	Red Cell	1:40374386_T_C		rs6664244	1	1	40374386	T	C	C	0.390156	0.390156	-0.0128954	0.00218342	8.45544	7.91328e-05	-0.0131849	0.00227103	8.19277	intergenic_variant	MODIFIER
RDW	False	161	Red Cell	1:40391752_C_T		rs7542907	0.997248	1	40391752	C	T	T	0.262333	0.262333	0.020974	0.00240792	17.5189	0.000170257	0.0198671	0.00251441	14.5579	intergenic_variant	MODIFIER
PCT	False	161	Platelet	1:40393160_A_G		rs61781290	1	1	40393160	A	G	G	0.265705	0.265705	0.01933	0.00238906	15.228	0.000145802	0.0184891	0.0025412	12.462	intergenic_variant	MODIFIER
PLT#	False	161	Platelet	1:40393160_A_G		rs61781290	1	1	40393160	A	G	G	0.26569	0.26569	0.0269756	0.00237225	29.2358	0.00028394	0.025954	0.00255005	23.6006	intergenic_variant	MODIFIER
LYMPH#	False	161	Lymphocyte	1:40398941_A_G		rs4068540	0.992612	1	40398941	A	G	G	0.266863	0.266863	0.0168595	0.00239107	11.7506	0.000111223	0.0174422	0.0024967	11.5482	intergenic_variant	MODIFIER
MPV	False	161	Platelet	1:40418630_G_T	MFSD2A	rs7515857	0.994923	1	40418630	G	T	T	0.261357	0.261357	-0.0208823	0.0023136	18.749	0.000168366	-0.0234502	0.00253345	19.6721	upstream_gene_variant	MODIFIER	ENSG00000168389
HCT	False	161	Red Cell	1:40421617_TG_T	MFSD2A	rs140696582	0.989691	1	40421617	TG	T	T	0.260571	0.260571	-0.0174543	0.0024292	12.1732	0.000117397	-0.0172005	0.00252024	11.0551	intron_variant	MODIFIER	ENSG00000168389
HGB	False	161	Red Cell	1:40421617_TG_T	MFSD2A	rs140696582	0.989691	1	40421617	TG	T	T	0.260546	0.260546	-0.0198956	0.00242736	15.6061	0.000152525	-0.0197266	0.00252106	14.2925	intron_variant	MODIFIER	ENSG00000168389
RBC#	False	161	Red Cell	1:40427975_C_T	MFSD2A	rs2047007	0.979649	1	40427975	C	T	T	0.263895	0.263895	-0.0163363	0.00238732	11.1102	0.000103683	-0.0155351	0.00251439	9.18857	intron_variant	MODIFIER	ENSG00000168389
MSCV	False	161	Red Cell	1:40427975_C_T	MFSD2A	rs2047007	0.979649	1	40427975	C	T	T	0.263891	0.263891	0.0191694	0.00235052	15.4583	0.000142762	0.0186208	0.00251122	12.9143	intron_variant	MODIFIER	ENSG00000168389
PLT#	True	162	Platelet	1:40541144_C_G	PPT1	rs3122424	0.99686	1	40541144	C	G	C	0.665757	0.334243	-0.0160026	0.00222309	12.2151	0.00011397	-0.0143309	0.00238894	8.70138	intron_variant	MODIFIER	ENSG00000131238
MPV	True	163	Platelet	1:40831381_C_T	SMAP2	rs11207959	0.983347	1	40831381	C	T	T	0.06628	0.06628	0.0399595	0.0041046	21.6712	0.000197637	0.0398148	0.00449671	18.0725	intron_variant	MODIFIER	ENSG00000084070
PLT#	True	163	Platelet	1:40847822_T_C	SMAP2	rs79904641	0.994416	1	40847822	T	C	C	0.064553	0.064553	-0.0259543	0.0042724	8.90629	8.1355e-05	-0.029053	0.00457718	9.65901	intron_variant	MODIFIER	ENSG00000084070
PDW	True	163	Platelet	1:40842933_G_A	SMAP2	rs76904272	0.994069	1	40842933	G	A	A	0.064576	0.064576	0.028565	0.00435847	10.2514	9.85776e-05	0.0294265	0.00453729	10.0528	intron_variant	MODIFIER	ENSG00000084070
MONO%	True	164	White Cell	1:41329675_G_T	RP5-1066H13.4	rs28583644	0.990156	1	41329675	G	T	T	0.113128	0.113128	0.0243997	0.00334532	12.5206	0.000119462	0.0258441	0.00349351	12.8576	intron_variant	MODIFIER	ENSG00000229528
MONO#	True	164	Myeloid White Cell	1:41330726_C_T	RP5-1066H13.4	rs77046911	0.993252	1	41330726	C	T	T	0.112136	0.112136	0.0290394	0.00330459	17.8159	0.000167918	0.0297422	0.00349257	16.78	intron_variant	MODIFIER	ENSG00000229528
NEUT#	True	165	Myeloid White Cell	1:41355777_G_A		rs10081968	0.99318	1	41355777	G	A	A	0.102229	0.102229	-0.0230855	0.00354076	10.1528	9.78246e-05	-0.0241457	0.00364794	10.4412	intergenic_variant	MODIFIER
PCT	True	166	Platelet	1:41421859_A_G		rs11578829	0.998693	1	41421859	A	G	G	0.205944	0.205944	0.0204907	0.002612	14.363	0.000137323	0.0225982	0.00277725	15.3907	intergenic_variant	MODIFIER
PLT#	True	166	Platelet	1:41421859_A_G		rs11578829	0.998693	1	41421859	A	G	G	0.205926	0.205926	0.0156781	0.00259368	8.8249	8.03876e-05	0.0178031	0.00277115	9.87775	intergenic_variant	MODIFIER
NEUT#	True	167	Myeloid White Cell	1:42235796_C_T	HIVEP3	rs2137364	0.993701	1	42235796	C	T	T	0.37344	0.37344	-0.0174299	0.00221777	14.4127	0.000142168	-0.0171958	0.00228721	13.2547	intron_variant	MODIFIER	ENSG00000127124
WBC#	True	167	White Cell	1:42235796_C_T	HIVEP3	rs2137364	0.993701	1	42235796	C	T	T	0.373498	0.373498	-0.0164061	0.00219238	13.1396	0.000125965	-0.0156074	0.00228214	11.0974	intron_variant	MODIFIER	ENSG00000127124
EO%	False	168	White Cell	1:42370787_C_T	HIVEP3	rs1004870	0.99414	1	42370787	C	T	C	0.588718	0.411282	0.0242534	0.0021617	28.4858	0.000284854	0.0250953	0.00224741	28.2205	intron_variant	MODIFIER	ENSG00000127124
EO#	False	168	Myeloid White Cell	1:42370787_C_T	HIVEP3	rs1004870	0.99414	1	42370787	C	T	C	0.588733	0.411267	0.0262399	0.00215431	33.4019	0.000333424	0.0271368	0.0022474	32.8372	intron_variant	MODIFIER	ENSG00000127124
RDW	True	169	Red Cell	1:43308263_G_A	ERMAP	rs34441268	1	1	43308263	G	A	A	0.00428	0.00428	-0.119972	0.0162186	12.8567	0.000122679	-0.114808	0.0169022	10.9572	missense_variant	MODERATE	ENSG00000164010
LYMPH%	False	170	White Cell	1:43409420_C_T	SLC2A1	rs35022307	1	1	43409420	C	T	T	0.172766	0.172766	0.0238946	0.00283769	16.4259	0.000163199	0.0242798	0.0029196	16.0402	intron_variant	MODIFIER	ENSG00000117394
WBC#	False	170	White Cell	1:43409420_C_T	SLC2A1	rs35022307	1	1	43409420	C	T	T	0.172764	0.172764	-0.0195913	0.00279655	11.609	0.000109708	-0.019439	0.00291811	10.5664	intron_variant	MODIFIER	ENSG00000117394
RBC#	False	170	Red Cell	1:43414369_G_C	SLC2A1	rs74742820	0.981129	1	43414369	G	C	C	0.16919	0.16919	0.0166505	0.00280937	8.51012	7.79401e-05	0.0178909	0.00297163	8.75959	intron_variant	MODIFIER	ENSG00000117394
NEUT%	False	170	White Cell	1:43421956_CGCCTGTAATCCCAG_C	SLC2A1	rs200895692	0.984828	1	43421956	CGCCTGTAATCCCAG	C	C	0.17045	0.17045	-0.0194799	0.00288375	10.8453	0.000107311	-0.0195518	0.00296026	10.3994	intron_variant	MODIFIER	ENSG00000117394
NEUT#	False	170	Myeloid White Cell	1:43424051_A_G	SLC2A1	rs114530232	0.994269	1	43424051	A	G	G	0.172286	0.172286	-0.0235679	0.00283974	15.98	0.000158417	-0.0227855	0.00293542	14.0777	intron_variant	MODIFIER	ENSG00000117394
MONO#	False	170	Myeloid White Cell	1:43424051_A_G	SLC2A1	rs114530232	0.994269	1	43424051	A	G	G	0.172256	0.172256	-0.027074	0.00276532	21.9079	0.000209028	-0.0270019	0.00293074	19.4981	intron_variant	MODIFIER	ENSG00000117394
RDW	False	171	Red Cell	1:43416514_C_T	SLC2A1	rs10890232	0.996264	1	43416514	C	T	T	0.223585	0.223585	0.0364933	0.002545	45.905	0.000462373	0.0369088	0.00265198	43.2943	intron_variant	MODIFIER	ENSG00000117394
IRF	False	171	Red Cell	1:43416514_C_T	SLC2A1	rs10890232	0.996264	1	43416514	C	T	T	0.223643	0.223643	0.0154508	0.00262126	8.42481	8.28989e-05	0.0156777	0.00267789	8.31983	intron_variant	MODIFIER	ENSG00000117394
MRV	False	171	Red Cell	1:43427218_T_A	SLC2A1-AS1	rs710218	0.994569	1	43427218	T	A	A	0.223901	0.223901	0.0533933	0.00253978	97.3918	0.000990779	0.0461388	0.00281908	59.4599	intron_variant	MODIFIER	ENSG00000227533
RET#	False	171	Red Cell	1:43427218_T_A	SLC2A1-AS1	rs710218	0.994569	1	43427218	T	A	A	0.223809	0.223809	-0.0171221	0.00256304	10.6229	0.000101857	-0.0180611	0.00266759	10.8913	intron_variant	MODIFIER	ENSG00000227533
RET%	False	171	Red Cell	1:43427218_T_A	SLC2A1-AS1	rs710218	0.994569	1	43427218	T	A	A	0.223808	0.223808	-0.0167357	0.00256964	10.1323	9.73111e-05	-0.0176466	0.00266717	10.433	intron_variant	MODIFIER	ENSG00000227533
MCHC	False	171	Red Cell	1:43427218_T_A	SLC2A1-AS1	rs710218	0.994569	1	43427218	T	A	A	0.223764	0.223764	-0.0288279	0.00262849	27.2614	0.000288695	-0.0291748	0.00265032	27.4525	intron_variant	MODIFIER	ENSG00000227533
MSCV	False	171	Red Cell	1:43436369_C_T	SLC2A1-AS1	rs841573	0.992762	1	43436369	C	T	T	0.208786	0.208786	0.0608697	0.00253499	126.679	0.00122413	0.0532244	0.00285078	77.0287	intron_variant	MODIFIER	ENSG00000227533
MCV	True	172	Red Cell	1:43423622_T_C	SLC2A1	rs3754224	0.995492	1	43423622	T	C	C	0.268806	0.268806	-0.0175623	0.00231583	13.4735	0.000121245	-0.0152942	0.00247883	9.16505	intron_variant	MODIFIER	ENSG00000117394
MRV	True	172	Red Cell	1:43423622_T_C	SLC2A1	rs3754224	0.995492	1	43423622	T	C	C	0.268775	0.268775	-0.03436	0.00238869	46.1885	0.000464062	-0.0211518	0.00265495	14.7876	intron_variant	MODIFIER	ENSG00000117394
MSCV	True	172	Red Cell	1:43423622_T_C	SLC2A1	rs3754224	0.995492	1	43423622	T	C	C	0.268772	0.268772	-0.0376808	0.00232251	58.4682	0.000558094	-0.0214847	0.00261151	15.7153	intron_variant	MODIFIER	ENSG00000117394
WBC#	True	173	White Cell	1:43761505_AACACACACACAC_A		rs542658159	0.940941	1	43761505	AACACACACACAC	A	AACACACACACAC	0.631394	0.368606	-0.0158682	0.00225529	11.7037	0.000117206	-0.0156258	0.00235327	10.5031	intergenic_variant	MODIFIER
NEUT#	True	173	Myeloid White Cell	1:43761505_AACACACACACAC_A		rs542658159	0.940941	1	43761505	AACACACACACAC	A	AACACACACACAC	0.631388	0.368612	-0.0156028	0.00228135	11.0991	0.000113319	-0.0146147	0.00235781	9.24343	intergenic_variant	MODIFIER
HCT	True	173	Red Cell	1:43761651_C_T		rs4660253	0.955962	1	43761651	C	T	C	0.617588	0.382412	-0.0191102	0.00223157	16.9609	0.000172501	-0.0183425	0.00231617	14.6209	intergenic_variant	MODIFIER
HGB	True	173	Red Cell	1:43761651_C_T		rs4660253	0.955962	1	43761651	C	T	C	0.617593	0.382407	-0.0203162	0.00222984	19.0884	0.000194959	-0.0197719	0.00231735	16.841	intergenic_variant	MODIFIER
PLT#	True	174	Platelet	1:43777417_C_T	TIE1	rs140190628	0.75791	1	43777417	C	T	T	0.000464	0.000464	0.605893	0.0557817	26.7566	0.000340517	0.651651	0.0596263	27.0726	missense_variant	MODERATE	ENSG00000066056
PCT	True	174	Platelet	1:43804305_G_C	MPL	rs28928907	1	1	43804305	G	C	C	0.000567	0.000567	0.454338	0.0443177	23.9351	0.000233951	0.476102	0.0471571	23.2374	missense_variant	MODERATE	ENSG00000117400
RBC#	True	175	Red Cell	1:43787437_A_G	TIE1	rs11210834	1	1	43787437	A	G	G	0.23877	0.23877	-0.0171382	0.00244712	11.6024	0.000106772	-0.0169939	0.00261267	10.1074	intron_variant	MODIFIER	ENSG00000066056
PCT	True	176	Platelet	1:43804340_G_A	MPL	rs12731981	1	1	43804340	G	A	A	0.032862	0.032862	0.0456344	0.0059164	13.9112	0.000132372	0.0523467	0.00629822	16.0226	missense_variant	MODERATE	ENSG00000117400
PLT#	True	176	Platelet	1:43804340_G_A	MPL	rs12731981	1	1	43804340	G	A	A	0.032866	0.032866	0.0406617	0.00587429	11.3513	0.000105108	0.0454396	0.00628217	12.3252	missense_variant	MODERATE	ENSG00000117400
PLT#	False	177	Platelet	1:43840982_C_T		rs75139539	0.994841	1	43840982	C	T	T	0.033066	0.033066	0.0513274	0.00586091	17.7001	0.000168464	0.0492555	0.00626264	14.4317	intergenic_variant	MODIFIER
PCT	False	177	Platelet	1:43840982_C_T		rs75139539	0.994841	1	43840982	C	T	T	0.033075	0.033075	0.0520412	0.00590139	17.9354	0.000173228	0.0520206	0.00627696	15.9356	intergenic_variant	MODIFIER
MONO#	True	178	Myeloid White Cell	1:43917409_T_C	SZT2	rs2251804	0.99416	1	43917409	T	C	C	0.42489	0.42489	0.0147332	0.00211213	11.5161	0.000106084	0.0146211	0.0022379	10.1913	3_prime_UTR_variant	MODIFIER	ENSG00000198198
MRV	True	179	Red Cell	1:44078079_C_T	PTPRF	rs620064	0.895038	1	44078079	C	T	T	0.004709	0.004709	0.133643	0.0164284	15.3847	0.000167418	0.162897	0.017263	20.4105	intron_variant	MODIFIER	ENSG00000142949
RBC#	True	180	Red Cell	1:44121557_C_G	KDM4A	rs2274465	0.998877	1	44121557	C	G	G	0.347354	0.347354	0.019397	0.00219288	18.0402	0.000170588	0.0168037	0.00233249	12.2329	intron_variant	MODIFIER	ENSG00000066135
MONO%	True	181	White Cell	1:44271656_T_C	ST3GAL3	rs812490	0.983816	1	44271656	T	C	C	0.449953	0.449953	-0.01289	0.00214032	8.76502	8.22437e-05	-0.013814	0.00223669	9.18205	intron_variant	MODIFIER	ENSG00000126091
MCV	True	182	Red Cell	1:44497249_T_C	SLC6A9,RP5-1198O20.4	rs12037805	0.97138	1	44497249	T	C	C	0.319057	0.319057	-0.0221383	0.00222379	22.621	0.00021296	-0.0219166	0.0023804	19.4729	upstream_gene_variant	MODIFIER	ENSG00000196517,ENSG00000230615
MCH	True	182	Red Cell	1:44497249_T_C	SLC6A9,RP5-1198O20.4	rs12037805	0.97138	1	44497249	T	C	C	0.319065	0.319065	-0.0211927	0.00225073	20.3289	0.000195158	-0.0212534	0.00238927	18.2331	upstream_gene_variant	MODIFIER	ENSG00000196517,ENSG00000230615
PDW	True	183	Platelet	1:45369106_A_G	EIF2B3	rs552633	0.999255	1	45369106	A	G	A	0.550959	0.449041	0.0158167	0.00214668	12.7614	0.000123785	0.0158249	0.00223497	11.8423	intron_variant	MODIFIER	ENSG00000070785
HLSR#	False	184	Red Cell	1:45810865_G_A	TESK2	rs17853159	1	1	45810865	G	A	A	0.080749	0.080749	0.0430577	0.00389278	27.7119	0.000275235	0.0333722	0.00418727	14.798	missense_variant	MODERATE	ENSG00000070759
MPV	False	184	Platelet	1:45810865_G_A	TESK2	rs17853159	1	1	45810865	G	A	A	0.080966	0.080966	-0.043798	0.00372137	31.2505	0.000285478	-0.0359482	0.00412464	17.5366	missense_variant	MODERATE	ENSG00000070759
IRF	False	184	Red Cell	1:45810865_G_A	TESK2	rs17853159	1	1	45810865	G	A	A	0.080794	0.080794	0.0490932	0.00400315	33.8478	0.000357985	0.0556177	0.00414433	40.3278	missense_variant	MODERATE	ENSG00000070759
HLSR%	False	184	Red Cell	1:45810865_G_A	TESK2	rs17853159	1	1	45810865	G	A	A	0.080749	0.080749	0.0440902	0.00389822	28.9332	0.000288593	0.0496787	0.00411476	32.8293	missense_variant	MODERATE	ENSG00000070759
IRF	False	185	Red Cell	1:45870279_G_A	TESK2	rs61791369	0.997054	1	45870279	G	A	A	0.248633	0.248633	0.0188319	0.00252982	13.0101	0.000132504	0.0249343	0.00262172	20.7202	intron_variant	MODIFIER	ENSG00000070759
HLSR%	False	185	Red Cell	1:45879088_T_C	TESK2	rs6657284	0.996417	1	45879088	T	C	C	0.24854	0.24854	0.0156313	0.00246444	9.64644	9.12688e-05	0.0212911	0.00260402	15.5321	intron_variant	MODIFIER	ENSG00000070759
PCT	False	185	Platelet	1:45916225_T_TA	TESK2	rs144019485	0.997663	1	45916225	T	TA	TA	0.236251	0.236251	-0.0337803	0.00248988	41.202	0.000411795	-0.0339285	0.00264812	36.8465	intron_variant	MODIFIER	ENSG00000070759
PLT#	False	185	Platelet	1:45916225_T_TA	TESK2	rs144019485	0.997663	1	45916225	T	TA	TA	0.236239	0.236239	-0.0392936	0.00247243	56.1476	0.000557164	-0.0399164	0.00264165	50.8444	intron_variant	MODIFIER	ENSG00000070759
MPV	False	185	Platelet	1:45924230_C_T	TESK2	rs12564806	0.998627	1	45924230	C	T	T	0.235915	0.235915	0.021323	0.00239522	18.2621	0.000163917	0.018504	0.00265525	11.4948	intron_variant	MODIFIER	ENSG00000070759
HGB	False	185	Red Cell	1:45984852_ATGT_A	PRDX1	rs34857974	0.999341	1	45984852	ATGT	A	A	0.230194	0.230194	0.0195891	0.00252342	14.0809	0.000135999	0.0159787	0.00264031	8.84364	intron_variant	MODIFIER	ENSG00000117450
PDW	False	185	Platelet	1:45916225_T_TA	TESK2	rs144019485	0.997663	1	45916225	T	TA	TA	0.236232	0.236232	0.026669	0.00252218	25.4042	0.000256651	0.0263294	0.00262583	22.933	intron_variant	MODIFIER	ENSG00000070759
HLSR#	False	186	Red Cell	1:46013733_G_C	AKR1A1	rs2993262	0.996612	1	46013733	G	C	C	0.428765	0.428765	-0.0263509	0.00215006	33.8063	0.000340138	-0.0209956	0.00231357	18.9423	upstream_gene_variant	MODIFIER	ENSG00000117448
RET%	False	186	Red Cell	1:46021630_C_T	AKR1A1	rs2993263	0.995559	1	46021630	C	T	T	0.391412	0.391412	-0.0193742	0.00219633	17.9459	0.000178828	-0.0190523	0.00227806	16.2136	intron_variant	MODIFIER	ENSG00000117448
RET#	False	187	Red Cell	1:46284246_G_A	MAST2	rs6700597	1	1	46284246	G	A	A	0.434914	0.434914	-0.0241973	0.00215144	28.6206	0.000287794	-0.0246351	0.00223833	27.4427	intron_variant	MODIFIER	ENSG00000086015
MONO#	False	187	Myeloid White Cell	1:46432105_A_C	MAST2	rs7520050	0.965834	1	46432105	A	C	C	0.412287	0.412287	-0.0172686	0.00215	15.0179	0.000144514	-0.0171678	0.00227376	13.3617	intron_variant	MODIFIER	ENSG00000086015
MCH	False	187	Red Cell	1:46441649_CT_C	MAST2	rs367917283	0.977828	1	46441649	CT	C	C	0.465621	0.465621	0.0190764	0.00209925	18.9932	0.000181094	0.0200825	0.00223315	18.6165	intron_variant	MODIFIER	ENSG00000086015
MSCV	False	187	Red Cell	1:46441649_CT_C	MAST2	rs367917283	0.977828	1	46441649	CT	C	C	0.465558	0.465558	0.0166185	0.00208085	14.8572	0.000137432	0.0178543	0.00222286	15.0175	intron_variant	MODIFIER	ENSG00000086015
MCV	False	187	Red Cell	1:46441649_CT_C	MAST2	rs367917283	0.977828	1	46441649	CT	C	C	0.465595	0.465595	0.0196253	0.00207417	20.5188	0.000191664	0.020257	0.00222177	19.1123	intron_variant	MODIFIER	ENSG00000086015
RBC#	False	187	Red Cell	1:46441649_CT_C	MAST2	rs367917283	0.977828	1	46441649	CT	C	C	0.4656	0.4656	-0.035583	0.00211331	62.8879	0.000630078	-0.0358899	0.00222737	57.6674	intron_variant	MODIFIER	ENSG00000086015
HCT	False	187	Red Cell	1:46497500_T_A	MAST2	rs9429088	0.998968	1	46497500	T	A	A	0.435455	0.435455	-0.0295575	0.00214219	42.5804	0.000429544	-0.0286777	0.0022272	37.205	intron_variant	MODIFIER	ENSG00000086015
HGB	False	187	Red Cell	1:46497500_T_A	MAST2	rs9429088	0.998968	1	46497500	T	A	A	0.435449	0.435449	-0.0281245	0.00214046	38.7086	0.000388902	-0.0266352	0.00223864	31.9109	intron_variant	MODIFIER	ENSG00000086015
NEUT#	False	187	Myeloid White Cell	1:46576542_G_GT	PIK3R3	rs35534130	0.961793	1	46576542	G	GT	GT	0.412503	0.412503	-0.0231147	0.00221359	24.7983	0.000258964	-0.0234098	0.00228044	23.9935	intron_variant	MODIFIER	ENSG00000117461
WBC#	False	187	White Cell	1:46576542_G_GT	PIK3R3	rs35534130	0.961793	1	46576542	G	GT	GT	0.412492	0.412492	-0.0230238	0.0021883	25.1618	0.000256929	-0.023422	0.00227602	24.1073	intron_variant	MODIFIER	ENSG00000117461
NEUT%	False	187	White Cell	1:46576542_G_GT	PIK3R3	rs35534130	0.961793	1	46576542	G	GT	GT	0.412564	0.412564	-0.012858	0.00222738	8.10785	8.01362e-05	-0.0134858	0.00228523	8.44248	intron_variant	MODIFIER	ENSG00000117461
LYMPH%	False	187	White Cell	1:46576542_G_GT	PIK3R3	rs35534130	0.961793	1	46576542	G	GT	GT	0.412592	0.412592	0.0151936	0.00222054	11.1083	0.000111895	0.0155632	0.00228335	11.0279	intron_variant	MODIFIER	ENSG00000117461
RDW	False	187	Red Cell	1:46604315_G_A	RP4-533D7.5,PIK3R3	rs1707308	0.999298	1	46604315	G	A	A	0.461537	0.461537	-0.0171415	0.00212382	15.1569	0.000146046	-0.0167846	0.00221189	13.4885	intron_variant	MODIFIER	ENSG00000117461,ENSG00000227857
MCH	False	188	Red Cell	1:47670911_T_C		rs4134058	0.993546	1	47670911	T	C	T	0.543134	0.456866	0.0320409	0.00208601	52.517	0.000509489	0.0286418	0.00232327	34.1888	intergenic_variant	MODIFIER
MRV	False	188	Red Cell	1:47679258_C_T	TAL1	rs4926524	0.999346	1	47679258	C	T	C	0.543229	0.456771	0.0455091	0.00212043	101.454	0.0010278	0.0482049	0.00222463	103.331	downstream_gene_variant	MODIFIER	ENSG00000162367
MCV	False	188	Red Cell	1:47679258_C_T	TAL1	rs4926524	0.999346	1	47679258	C	T	C	0.543229	0.456771	0.0388826	0.00205531	79.0921	0.000750278	0.0338253	0.00242209	43.5852	downstream_gene_variant	MODIFIER	ENSG00000162367
MSCV	False	188	Red Cell	1:47679258_C_T	TAL1	rs4926524	0.999346	1	47679258	C	T	C	0.543229	0.456771	0.0378506	0.00206179	74.5463	0.000710979	0.0397792	0.0022025	72.16	downstream_gene_variant	MODIFIER	ENSG00000162367
RDW	False	188	Red Cell	1:47679366_A_T	TAL1	rs4926725	0.999604	1	47679366	A	T	A	0.543241	0.456759	0.0157543	0.00212574	12.9026	0.000123171	0.0161605	0.00221355	12.5426	downstream_gene_variant	MODIFIER	ENSG00000162367
MPV	False	188	Platelet	1:47704240_A_G		rs6701381	0.991279	1	47704240	A	G	A	0.585495	0.414505	0.0167214	0.00207105	15.1668	0.000135715	0.0160205	0.00226616	11.8075	intergenic_variant	MODIFIER
MCV	True	189	Red Cell	1:47681726_A_G	TAL1	rs2798355	0.99231	1	47681726	A	G	A	0.869852	0.130148	0.0425017	0.00304894	43.4403	0.000409002	0.0235832	0.00359681	10.2591	downstream_gene_variant	MODIFIER	ENSG00000162367
MCH	True	190	Red Cell	1:47692281_C_T	TAL1,RP1-18D14.7	rs741958	1	1	47692281	C	T	C	0.925444	0.0745564	0.0428613	0.00393846	26.8561	0.00025351	0.0273095	0.00439804	9.27393	intron_variant	MODIFIER	ENSG00000162367,ENSG00000226252
RBC#	True	191	Red Cell	1:47856611_G_A	RP11-511I2.2	rs10437097	1	1	47856611	G	A	A	0.170033	0.170033	0.0230429	0.00277385	16.0088	0.000149864	0.0197143	0.00317599	9.268	intron_variant	MODIFIER	ENSG00000225762
HCT	True	192	Red Cell	1:47940080_A_T		rs11211538	0.974605	1	47940080	A	T	A	0.549558	0.450442	0.015699	0.00215766	12.4634	0.000122019	0.0140457	0.00235383	8.61688	intergenic_variant	MODIFIER
RBC#	True	193	Red Cell	1:47953054_T_C	RP4-666O22.3	rs6665323	0.99445	1	47953054	T	C	T	0.613962	0.386038	-0.0183122	0.00214588	16.8483	0.000158958	-0.0148788	0.0024552	8.86601	upstream_gene_variant	MODIFIER	ENSG00000271355
HCT	True	193	Red Cell	1:47953054_T_C	RP4-666O22.3	rs6665323	0.99445	1	47953054	T	C	T	0.613965	0.386035	-0.0160574	0.00218485	12.701	0.000122222	-0.0139351	0.00236049	8.44833	upstream_gene_variant	MODIFIER	ENSG00000271355
HGB	True	193	Red Cell	1:47953054_T_C	RP4-666O22.3	rs6665323	0.99445	1	47953054	T	C	T	0.613978	0.386022	-0.0138137	0.00218318	9.60303	9.04513e-05	-0.0151261	0.00226983	10.5737	upstream_gene_variant	MODIFIER	ENSG00000271355
HGB	True	194	Red Cell	1:48022107_C_T		rs56011044	0.976758	1	48022107	C	T	T	0.096292	0.096292	-0.0326889	0.00363767	18.592	0.000185973	-0.0314492	0.00379224	15.9558	intergenic_variant	MODIFIER
HCT	True	194	Red Cell	1:48022107_C_T		rs56011044	0.976758	1	48022107	C	T	T	0.096303	0.096303	-0.0333281	0.00364042	19.2648	0.000193336	-0.035829	0.00382614	20.1138	intergenic_variant	MODIFIER
RBC#	True	194	Red Cell	1:48030350_G_A		rs11583750	1	1	48030350	G	A	A	0.09503	0.09503	-0.0294738	0.00355454	15.9528	0.000149416	-0.0317894	0.00374782	16.6538	intergenic_variant	MODIFIER
HGB	True	195	Red Cell	1:48116939_TAA_T		rs36068213	0.959412	1	48116939	TAA	T	T	0.396194	0.396194	0.0160025	0.00221277	12.3221	0.000122521	0.0149126	0.00230687	9.99227	intergenic_variant	MODIFIER
HCT	True	195	Red Cell	1:48116939_TAA_T		rs36068213	0.959412	1	48116939	TAA	T	T	0.396212	0.396212	0.0164899	0.00221451	13.0177	0.0001301	0.0152455	0.00230618	10.4169	intergenic_variant	MODIFIER
LYMPH%	True	196	White Cell	1:51216294_CT_C	FAF1	rs200229291	0.842422	1	51216294	CT	C	C	0.195624	0.195624	0.0212191	0.00293623	12.3053	0.000141698	0.0213364	0.00302105	11.7859	intron_variant	MODIFIER	ENSG00000185104
NEUT%	True	196	White Cell	1:51216294_CT_C	FAF1	rs200229291	0.842422	1	51216294	CT	C	C	0.195616	0.195616	-0.0190362	0.00294534	9.98911	0.00011404	-0.0186027	0.0030236	9.11725	intron_variant	MODIFIER	ENSG00000185104
RET%	True	197	Red Cell	1:51216822_TA_T	FAF1	rs201412517	0.984777	1	51216822	TA	T	T	0.366197	0.366197	-0.0138799	0.00223429	9.28199	8.94276e-05	-0.0147837	0.00231713	9.75187	intron_variant	MODIFIER	ENSG00000185104
MRV	True	198	Red Cell	1:51285461_A_G	FAF1	rs1972100	0.946107	1	51285461	A	G	G	0.434055	0.434055	-0.0150715	0.00219173	11.2123	0.000111599	-0.0154437	0.00230034	10.7211	intron_variant	MODIFIER	ENSG00000185104
RBC#	True	199	Red Cell	1:51478336_T_A		rs35311109	0.973145	1	51478336	T	A	A	0.349973	0.349973	0.0155369	0.00221662	11.6206	0.000109831	0.0146362	0.0023341	9.44364	intergenic_variant	MODIFIER
MCV	True	200	Red Cell	1:51515746_T_C		rs111988223	0.983731	1	51515746	T	C	C	0.089277	0.089277	0.0271227	0.00360959	13.2417	0.000119625	0.0278489	0.00386439	12.2404	intergenic_variant	MODIFIER
MSCV	True	200	Red Cell	1:51515746_T_C		rs111988223	0.983731	1	51515746	T	C	C	0.0892	0.0892	0.0270715	0.00362134	13.1142	0.000119081	0.0275286	0.00387077	11.9407	intergenic_variant	MODIFIER
LYMPH#	True	201	Lymphocyte	1:52007975_T_C	RP11-191G24.1	rs72661391	0.987144	1	52007975	T	C	C	0.098827	0.098827	0.0235588	0.00355238	10.4795	9.88599e-05	0.0244258	0.00370924	10.3419	intron_variant	MODIFIER	ENSG00000227070
MPV	True	202	Platelet	1:52406432_G_A	RAB3B	rs6588417	0.998872	1	52406432	G	A	G	0.602745	0.397255	-0.0175323	0.00207397	16.5487	0.000147201	-0.0168664	0.0022692	12.9723	intron_variant	MODIFIER	ENSG00000169213
MONO%	False	203	White Cell	1:53297142_A_T	ZYG11B	rs551720	0.982578	1	53297142	A	T	A	0.633304	0.366696	0.0148609	0.00220863	10.7661	0.000102574	0.0162054	0.00230831	11.6546	downstream_gene_variant	MODIFIER	ENSG00000162378
RBC#	False	203	Red Cell	1:53315359_T_TC	ZYG11A	rs34097386	0.987126	1	53315359	T	TC	T	0.592416	0.407584	0.0162001	0.00213682	13.4662	0.000126739	0.0164555	0.00225004	12.5835	intron_variant	MODIFIER	ENSG00000203995
MONO#	False	203	Myeloid White Cell	1:53327207_C_T	ZYG11A	rs576650	0.998263	1	53327207	C	T	C	0.617779	0.382221	0.0184406	0.00214236	17.1273	0.000160593	0.019109	0.00226572	16.4747	intron_variant	MODIFIER	ENSG00000203995
HGB	False	203	Red Cell	1:53328394_C_G	ZYG11A	rs575138	0.998269	1	53328394	C	G	C	0.617618	0.382382	0.0174932	0.00218322	14.9495	0.000144539	0.0173955	0.00226751	13.769	intron_variant	MODIFIER	ENSG00000203995
MRV	False	203	Red Cell	1:53333798_T_C	ZYG11A	rs492582	0.996007	1	53333798	T	C	T	0.659887	0.340113	-0.0165309	0.00223159	12.891	0.000122664	-0.0178269	0.00234331	13.553	intron_variant	MODIFIER	ENSG00000203995
HCT	False	203	Red Cell	1:53339796_G_A	ZYG11A	rs562920588	0.981267	1	53339796	G	A	G	0.639956	0.360044	0.0205418	0.00223021	19.4895	0.000194452	0.020828	0.00231438	18.6422	intron_variant	MODIFIER	ENSG00000203995
MONO#	True	204	Myeloid White Cell	1:54742471_T_C	SSBP3	rs590041	0.979733	1	54742471	T	C	T	0.567158	0.432842	-0.0167316	0.00212141	14.5094	0.000137448	-0.0165988	0.0022445	12.8498	intron_variant	MODIFIER	ENSG00000157216
PDW	False	205	Platelet	1:54841864_G_GGT	SSBP3	rs145081564	0.992158	1	54841864	G	GGT	GGT	0.118386	0.118386	-0.0258698	0.00331856	14.1927	0.0001397	-0.0268983	0.00345314	14.1711	intron_variant	MODIFIER	ENSG00000157216
MONO#	True	206	Myeloid White Cell	1:54889010_TA_T	RP4-705F19.1	rs56293542	0.990459	1	54889010	TA	T	T	0.477544	0.477544	-0.0178323	0.0020913	16.823	0.000158675	-0.0199821	0.0022138	18.7481	downstream_gene_variant	MODIFIER	ENSG00000232245
BASO%	True	206	White Cell	1:54891878_TTTTAC_T		rs139356207	0.973722	1	54891878	TTTTAC	T	T	0.444208	0.444208	0.014756	0.00225575	10.2154	0.000107514	0.0151311	0.00225811	10.6828	intergenic_variant	MODIFIER
WBC#	True	207	White Cell	1:54926524_AAT_A		rs200637013	0.93818	1	54926524	AAT	A	A	0.466	0.466	-0.0128774	0.00218588	8.41628	8.25303e-05	-0.013322	0.0022742	8.32864	intergenic_variant	MODIFIER
RET%	True	208	Red Cell	1:56012272_C_T		rs356105	0.994071	1	56012272	C	T	C	0.652092	0.347908	0.013781	0.00224745	9.06113	8.61717e-05	0.0187978	0.00235033	14.8967	intergenic_variant	MODIFIER
HLSR%	True	208	Red Cell	1:56012272_C_T		rs356105	0.994071	1	56012272	C	T	C	0.652209	0.347791	0.0133244	0.00223395	8.61016	8.05435e-05	0.0192262	0.00234603	15.6005	intergenic_variant	MODIFIER
HLSR#	True	208	Red Cell	1:56012272_C_T		rs356105	0.994071	1	56012272	C	T	C	0.652219	0.347781	0.0137563	0.0022309	9.15536	8.58485e-05	0.0197497	0.00234607	16.4163	intergenic_variant	MODIFIER
RET#	True	209	Red Cell	1:56022314_C_T		rs12747143	0.996558	1	56022314	C	T	T	0.33529	0.33529	-0.0140458	0.002258	9.30478	8.79378e-05	-0.017837	0.00237642	13.2135	intergenic_variant	MODIFIER
RDW	False	210	Red Cell	1:56283332_C_T		rs12411257	0.98851	1	56283332	C	T	T	0.484921	0.484921	-0.0136762	0.00212779	9.88677	9.34342e-05	-0.0135785	0.00221468	9.05886	intergenic_variant	MODIFIER
RET%	False	210	Red Cell	1:56292340_G_A	RP11-90C4.1	rs3935996	0.992072	1	56292340	G	A	A	0.492858	0.492858	-0.0363779	0.00214297	63.9039	0.000661541	-0.0358399	0.00225153	56.3055	intron_variant	MODIFIER	ENSG00000233147
HLSR%	False	210	Red Cell	1:56292340_G_A	RP11-90C4.1	rs3935996	0.992072	1	56292340	G	A	A	0.492762	0.492762	-0.0421274	0.00212982	86.3521	0.000887173	-0.0412798	0.00224309	74.8752	intron_variant	MODIFIER	ENSG00000233147
IRF	False	210	Red Cell	1:56292340_G_A	RP11-90C4.1	rs3935996	0.992072	1	56292340	G	A	A	0.492858	0.492858	-0.0355023	0.00218716	58.5246	0.000630078	-0.0325816	0.00224309	47.0647	intron_variant	MODIFIER	ENSG00000233147
HLSR#	False	210	Red Cell	1:56292340_G_A	RP11-90C4.1	rs3935996	0.992072	1	56292340	G	A	A	0.492752	0.492752	-0.0418832	0.00212683	85.6044	0.000876917	-0.0410394	0.00224298	74.0261	intron_variant	MODIFIER	ENSG00000233147
RET#	False	210	Red Cell	1:56292340_G_A	RP11-90C4.1	rs3935996	0.992072	1	56292340	G	A	A	0.492845	0.492845	-0.0356335	0.0021375	61.669	0.000634743	-0.0330267	0.00227838	46.8772	intron_variant	MODIFIER	ENSG00000233147
MONO#	False	211	Myeloid White Cell	1:56526047_G_A		rs7547019	0.993326	1	56526047	G	A	A	0.330234	0.330234	0.0169533	0.00222209	13.6275	0.00012714	0.0172307	0.00235078	12.6364	intergenic_variant	MODIFIER
RET%	False	211	Red Cell	1:56605746_A_G		rs778125	0.995267	1	56605746	A	G	G	0.35561	0.35561	0.0380319	0.00223749	64.0676	0.000662901	0.0342986	0.00233556	48.084	intergenic_variant	MODIFIER
IRF	False	211	Red Cell	1:56614831_T_G	RP1-158P9.1	rs1230003	0.998984	1	56614831	T	G	G	0.374268	0.374268	0.0309407	0.00225503	42.1176	0.000448396	0.0284036	0.0023122	33.9519	intron_variant	MODIFIER	ENSG00000235612
HLSR%	False	211	Red Cell	1:56614831_T_G	RP1-158P9.1	rs1230003	0.998984	1	56614831	T	G	G	0.374391	0.374391	0.0402041	0.00219564	74.169	0.00075718	0.0371751	0.00229559	58.2371	intron_variant	MODIFIER	ENSG00000235612
HLSR#	False	211	Red Cell	1:56614831_T_G	RP1-158P9.1	rs1230003	0.998984	1	56614831	T	G	G	0.37439	0.37439	0.0420436	0.00219257	81.2269	0.000828052	0.0392715	0.00229554	64.8627	intron_variant	MODIFIER	ENSG00000235612
WBC#	False	211	White Cell	1:56617911_C_A	RP1-158P9.1	rs12121236	0.996745	1	56617911	C	A	A	0.351985	0.351985	0.0151753	0.00221681	11.1182	0.000105054	0.0155374	0.00230678	10.7863	intron_variant	MODIFIER	ENSG00000235612
NEUT#	False	211	Myeloid White Cell	1:56617911_C_A	RP1-158P9.1	rs12121236	0.996745	1	56617911	C	A	A	0.351987	0.351987	0.0158316	0.00224274	11.7756	0.000114338	0.0157107	0.00231154	10.9696	intron_variant	MODIFIER	ENSG00000235612
RET#	False	211	Red Cell	1:56624095_C_G	RP1-158P9.1	rs778387	0.935709	1	56624095	C	G	G	0.405528	0.405528	0.0395315	0.00224106	68.9128	0.000753475	0.0339709	0.00236587	46.0153	downstream_gene_variant	MODIFIER	ENSG00000235612
LYMPH%	True	212	White Cell	1:56747175_C_T		rs11206773	0.990991	1	56747175	C	T	T	0.14943	0.14943	-0.0195108	0.00301871	9.98949	9.67672e-05	-0.0195185	0.00310583	9.48245	intergenic_variant	MODIFIER
NEUT%	True	213	White Cell	1:56765411_T_C		rs17113689	0.976039	1	56765411	T	C	C	0.114193	0.114193	0.0203292	0.00341247	8.59109	8.36083e-05	0.0208249	0.00350353	8.55533	intergenic_variant	MODIFIER
RET#	True	214	Red Cell	1:56900270_C_T		rs875153	1	1	56900270	C	T	T	0.475912	0.475912	0.0202381	0.00213344	20.6202	0.000204315	0.0135666	0.00227592	8.60024	intergenic_variant	MODIFIER
NEUT#	False	215	Myeloid White Cell	1:56906274_G_A		rs7537229	0.992083	1	56906274	G	A	G	0.895959	0.104041	0.0418437	0.0035107	32.0253	0.000326425	0.0414096	0.00361877	29.589	intergenic_variant	MODIFIER
WBC#	False	215	White Cell	1:56906274_G_A		rs7537229	0.992083	1	56906274	G	A	G	0.895952	0.104048	0.0272845	0.00347055	14.4215	0.000138797	0.026662	0.00361171	12.8066	intergenic_variant	MODIFIER
LYMPH%	False	215	White Cell	1:56906274_G_A		rs7537229	0.992083	1	56906274	G	A	G	0.895938	0.104062	-0.045205	0.00352147	36.9923	0.000381042	-0.0449884	0.00362333	34.6648	intergenic_variant	MODIFIER
NEUT%	False	215	White Cell	1:56906274_G_A		rs7537229	0.992083	1	56906274	G	A	G	0.895944	0.104056	0.0451428	0.0035323	36.6735	0.000379975	0.0445822	0.00362608	34.0092	intergenic_variant	MODIFIER
LYMPH#	False	216	Lymphocyte	1:56907563_T_C		rs5011302	0.985263	1	56907563	T	C	T	0.543655	0.456345	-0.0202285	0.00213042	20.6575	0.000203036	-0.0201624	0.00222406	18.9049	intergenic_variant	MODIFIER
IRF	False	216	Red Cell	1:56907563_T_C		rs5011302	0.985263	1	56907563	T	C	T	0.543684	0.456316	0.0232527	0.00220254	25.3275	0.00026828	0.0146529	0.00238807	9.07171	intergenic_variant	MODIFIER
HLSR%	False	216	Red Cell	1:56907720_G_A		rs4319365	0.986328	1	56907720	G	A	G	0.543669	0.456331	0.0282859	0.00214401	39.0164	0.000396995	0.0156382	0.00239883	10.1499	intergenic_variant	MODIFIER
HLSR#	False	216	Red Cell	1:56907720_G_A		rs4319365	0.986328	1	56907720	G	A	G	0.543679	0.456321	0.0282981	0.00214097	39.1573	0.000397336	0.0155047	0.00239869	9.99054	intergenic_variant	MODIFIER
PCT	False	217	Platelet	1:56934121_A_AAG		rs111253602	0.992144	1	56934121	A	AAG	A	0.891463	0.108537	0.0230885	0.00340504	10.9222	0.000103158	0.0248093	0.00362254	11.1267	intergenic_variant	MODIFIER
PLT#	False	217	Platelet	1:56934121_A_AAG		rs111253602	0.992144	1	56934121	A	AAG	A	0.891462	0.108538	0.0228506	0.0033811	10.8552	0.000101044	0.0246034	0.00361359	11.0056	intergenic_variant	MODIFIER
HLSR%	False	218	Red Cell	1:56945666_T_C		rs72664303	0.988539	1	56945666	T	C	C	0.102726	0.102726	-0.0489055	0.00351605	43.2543	0.000440911	-0.0391626	0.0039286	22.6768	intergenic_variant	MODIFIER
RET%	False	218	Red Cell	1:56945666_T_C		rs72664303	0.988539	1	56945666	T	C	C	0.102753	0.102753	-0.0453585	0.00353679	36.9239	0.000379362	-0.0446605	0.00367215	33.2988	intergenic_variant	MODIFIER
RET#	False	218	Red Cell	1:56945666_T_C		rs72664303	0.988539	1	56945666	T	C	C	0.102759	0.102759	-0.0449584	0.00352782	36.4726	0.000372718	-0.0392481	0.00375742	24.8101	intergenic_variant	MODIFIER
HLSR#	False	218	Red Cell	1:56945666_T_C		rs72664303	0.988539	1	56945666	T	C	C	0.102727	0.102727	-0.0486684	0.0035112	42.9614	0.00043665	-0.0392305	0.00392861	22.7523	intergenic_variant	MODIFIER
IRF	False	218	Red Cell	1:56972353_G_A	PPAP2B	rs72664324	0.991359	1	56972353	G	A	A	0.093627	0.093627	-0.038395	0.00375346	23.8336	0.0002502	-0.029741	0.00406735	12.5794	intron_variant	MODIFIER	ENSG00000162407
LYMPH%	True	219	White Cell	1:56974278_C_G	PPAP2B	rs12406517	0.989912	1	56974278	C	G	G	0.35224	0.35224	0.015542	0.00225477	11.2624	0.000110229	0.0157441	0.00231894	10.9477	intron_variant	MODIFIER	ENSG00000162407
NEUT%	True	219	White Cell	1:56974278_C_G	PPAP2B	rs12406517	0.989912	1	56974278	C	G	G	0.352226	0.352226	-0.0143994	0.00226171	9.71384	9.46158e-05	-0.013965	0.00232115	8.74844	intron_variant	MODIFIER	ENSG00000162407
MONO#	True	220	Myeloid White Cell	1:60140247_G_A	FGGY	rs7516441	0.949906	1	60140247	G	A	A	0.124067	0.124067	0.0218875	0.00324046	10.8435	0.000104124	0.0212504	0.00342784	9.24604	intron_variant	MODIFIER	ENSG00000172456
MONO%	True	220	White Cell	1:60140247_G_A	FGGY	rs7516441	0.949906	1	60140247	G	A	A	0.12407	0.12407	0.0267756	0.0032878	15.4172	0.000155828	0.0269411	0.00343658	14.3435	intron_variant	MODIFIER	ENSG00000172456
MONO#	True	221	Myeloid White Cell	1:62107021_A_G		rs1933295	0.986947	1	62107021	A	G	A	0.776486	0.223514	-0.024012	0.00251043	20.9496	0.000200136	-0.0233782	0.00265629	17.8663	intergenic_variant	MODIFIER
PCT	True	221	Platelet	1:62107021_A_G		rs1933295	0.986947	1	62107021	A	G	A	0.776295	0.223705	-0.0165089	0.00254416	10.0633	9.46605e-05	-0.0181642	0.0027069	10.7112	intergenic_variant	MODIFIER
MCH	True	222	Red Cell	1:62902874_A_G	USP1	rs646179	0.982336	1	62902874	A	G	A	0.608682	0.391318	-0.0216957	0.00214039	23.4189	0.000224232	-0.0213357	0.00227053	20.2477	5_prime_UTR_variant	MODIFIER	ENSG00000162607
MSCV	True	222	Red Cell	1:62902874_A_G	USP1	rs646179	0.982336	1	62902874	A	G	A	0.608707	0.391293	-0.025405	0.00212163	32.3146	0.000307453	-0.0245392	0.00226652	26.5864	5_prime_UTR_variant	MODIFIER	ENSG00000162607
MCV	True	222	Red Cell	1:62902874_A_G	USP1	rs646179	0.982336	1	62902874	A	G	A	0.608662	0.391338	-0.0212116	0.00211484	22.9483	0.000214341	-0.0214444	0.00226213	20.5914	5_prime_UTR_variant	MODIFIER	ENSG00000162607
RBC#	True	222	Red Cell	1:62902874_A_G	USP1	rs646179	0.982336	1	62902874	A	G	A	0.608629	0.391371	0.0157718	0.00215474	12.6043	0.000118504	0.0158004	0.00226849	11.4834	5_prime_UTR_variant	MODIFIER	ENSG00000162607
MRV	True	223	Red Cell	1:62904382_A_AT	USP1	rs11381740	0.936281	1	62904382	A	AT	AT	0.263228	0.263228	-0.0192824	0.00247867	14.1372	0.000144217	-0.0178159	0.00260235	11.1191	intron_variant	MODIFIER	ENSG00000162607
MPV	True	224	Platelet	1:63034222_T_C	DOCK7	rs10789114	0.991158	1	63034222	T	C	C	0.351053	0.351053	-0.0186862	0.00213724	17.6445	0.000159094	-0.0205317	0.00233723	17.8028	intron_variant	MODIFIER	ENSG00000116641
PDW	True	224	Platelet	1:62934002_G_A	DOCK7	rs12124281	0.986701	1	62934002	G	A	A	0.351797	0.351797	-0.0493468	0.00225477	105.447	0.00111058	-0.0490794	0.00234577	96.423	intron_variant	MODIFIER	ENSG00000116641
PLT#	False	225	Platelet	1:63167984_C_A	RP11-230B22.1	rs7526446	0.979094	1	63167984	C	A	C	0.637599	0.362401	-0.0138013	0.00220411	9.41908	8.80252e-05	-0.0144298	0.00235464	9.05093	intron_variant	MODIFIER	ENSG00000235545
MRV	True	226	Red Cell	1:63901428_T_A	ALG6	rs3004316	0.998805	1	63901428	T	A	T	0.68975	0.31025	0.0139987	0.00228807	9.02373	8.38704e-05	0.014636	0.00240084	8.96363	intron_variant	MODIFIER	ENSG00000088035
MSCV	True	226	Red Cell	1:64031050_C_A	ITGB3BP,EFCAB7	rs217470	0.996909	1	64031050	C	A	C	0.688606	0.311394	0.0160356	0.00222255	12.268	0.000110276	0.0169425	0.00237506	12.0087	intron_variant	MODIFIER	ENSG00000142856,ENSG00000203965
EO#	False	227	Myeloid White Cell	1:65314212_C_A	JAK1	rs114269697	0.938326	1	65314212	C	A	A	0.013199	0.013199	-0.0833439	0.00956089	17.5448	0.000180946	-0.0882919	0.00998122	18.0399	intron_variant	MODIFIER	ENSG00000162434
EO%	False	227	White Cell	1:65314212_C_A	JAK1	rs114269697	0.938326	1	65314212	C	A	A	0.013202	0.013202	-0.0752216	0.0095926	14.3519	0.000147429	-0.0783682	0.0099825	14.3818	intron_variant	MODIFIER	ENSG00000162434
PLT#	True	228	Platelet	1:65329222_TA_T	JAK1	rs35358275	0.992199	1	65329222	TA	T	T	0.293515	0.293515	-0.014395	0.00230777	9.35235	8.59383e-05	-0.0156878	0.0024651	9.70593	intron_variant	MODIFIER	ENSG00000162434
PCT	True	228	Platelet	1:65340817_A_G	JAK1	rs310231	0.993764	1	65340817	A	G	G	0.265199	0.265199	-0.0142741	0.00239436	8.60231	7.94089e-05	-0.0158095	0.00254602	9.27407	intron_variant	MODIFIER	ENSG00000162434
MONO%	True	229	White Cell	1:65422862_A_C	JAK1	rs11208556	0.997056	1	65422862	A	C	A	0.716926	0.283074	0.018047	0.00234531	13.849	0.000132195	0.0190492	0.00245419	14.0764	intron_variant	MODIFIER	ENSG00000162434
LYMPH#	True	229	Lymphocyte	1:65445542_G_A	RP11-182I10.3	rs11579758	0.978474	1	65445542	G	A	G	0.756791	0.243209	-0.0185578	0.00248217	13.1171	0.000126776	-0.0202887	0.0025922	14.2996	non_coding_transcript_exon_variant	MODIFIER	ENSG00000226891
EO%	False	230	White Cell	1:65423447_G_A	JAK1	rs12408934	0.986506	1	65423447	G	A	A	0.103323	0.103323	-0.0468854	0.00350722	40.0329	0.000407322	-0.0460988	0.00367859	35.2934	intron_variant	MODIFIER	ENSG00000162434
EO#	False	230	Myeloid White Cell	1:65423447_G_A	JAK1	rs12408934	0.986506	1	65423447	G	A	A	0.103341	0.103341	-0.0418562	0.00349506	32.3226	0.000324676	-0.0394402	0.0036711	26.1926	intron_variant	MODIFIER	ENSG00000162434
EO%	True	231	White Cell	1:65447792_C_A	RP11-182I10.3	rs530454918	0.97835	1	65447792	C	A	A	0.105992	0.105992	0.0372201	0.00348169	25.9466	0.000262542	0.0291207	0.00365186	14.8132	intron_variant	MODIFIER	ENSG00000226891
EO#	True	231	Myeloid White Cell	1:65448452_C_CT	RP11-182I10.3	rs150573149	0.967055	1	65448452	C	CT	CT	0.103824	0.103824	0.0408639	0.00352209	30.3961	0.000310743	0.0344501	0.00370124	19.8819	intron_variant	MODIFIER	ENSG00000226891
NEUT%	False	232	White Cell	1:65906129_A_G	LEPR	rs67129560	0.994685	1	65906129	A	G	A	0.619797	0.380203	0.0229864	0.0022184	24.4314	0.000249022	0.0194873	0.00233046	16.2087	intron_variant	MODIFIER	ENSG00000116678
WBC#	False	232	White Cell	1:65906129_A_G	LEPR	rs67129560	0.994685	1	65906129	A	G	A	0.619825	0.380175	0.0299369	0.00217945	42.209	0.000422373	0.0157429	0.0023979	10.2841	intron_variant	MODIFIER	ENSG00000116678
NEUT#	False	232	Myeloid White Cell	1:65906490_C_A	LEPR	rs970468	0.994893	1	65906490	C	A	C	0.635128	0.364872	0.0335782	0.00222263	50.8395	0.000522573	0.0196548	0.00241293	15.4221	intron_variant	MODIFIER	ENSG00000116678
MONO%	False	232	White Cell	1:65947044_A_C	LEPR	rs7523344	0.992587	1	65947044	A	C	A	0.668346	0.331654	-0.0176615	0.00224627	14.4245	0.000138284	-0.0142332	0.00242301	8.3713	intron_variant	MODIFIER	ENSG00000116678
LYMPH%	False	232	White Cell	1:66004807_AT_A	LEPR	rs11350038	0.992396	1	66004807	AT	A	AT	0.726143	0.273857	-0.0219347	0.00241193	19.0212	0.000191355	-0.0184265	0.00256047	12.2086	intron_variant	MODIFIER	ENSG00000116678
MCV	False	232	Red Cell	1:66007900_C_T	LEPR	rs1782763	0.998546	1	66007900	C	T	C	0.66889	0.33111	-0.0231004	0.00217455	25.6331	0.000236372	-0.0185222	0.00242772	13.6267	intron_variant	MODIFIER	ENSG00000116678
EO%	False	232	White Cell	1:66013511_C_G	LEPR	rs374372356	0.865359	1	66013511	C	G	C	0.551584	0.448416	-0.0143852	0.00229654	9.42531	0.000102366	-0.0144096	0.00239501	8.74867	intron_variant	MODIFIER	ENSG00000116678
MCH	False	232	Red Cell	1:66018227_T_C	LEPR	rs2767482	0.996567	1	66018227	T	C	T	0.669024	0.330976	-0.0253628	0.00220316	29.9402	0.00028488	-0.0206222	0.00243939	16.5485	intron_variant	MODIFIER	ENSG00000116678
MSCV	True	233	Red Cell	1:65994565_G_T	LEPR	rs7553258	0.987888	1	65994565	G	T	T	0.257746	0.257746	0.0178236	0.00235917	13.378	0.000121553	0.0172298	0.00252045	11.0886	intron_variant	MODIFIER	ENSG00000116678
NEUT#	True	234	Myeloid White Cell	1:66069781_A_G	LEPR	rs72683129	0.970468	1	66069781	A	G	G	0.148304	0.148304	0.0568293	0.00304852	76.8305	0.000815853	0.0338783	0.00342153	22.3846	intron_variant	MODIFIER	ENSG00000116678
MCV	True	234	Red Cell	1:66069781_A_G	LEPR	rs72683129	0.970468	1	66069781	A	G	G	0.14831	0.14831	-0.027065	0.00291941	19.733	0.000185054	-0.0187898	0.00325976	8.08554	intron_variant	MODIFIER	ENSG00000116678
WBC#	True	234	White Cell	1:66069781_A_G	LEPR	rs72683129	0.970468	1	66069781	A	G	G	0.148307	0.148307	0.054731	0.00301383	72.9701	0.000756731	0.0319077	0.00341968	19.9756	intron_variant	MODIFIER	ENSG00000116678
LYMPH%	True	234	White Cell	1:66150510_G_A		rs55953331	0.963746	1	66150510	G	A	A	0.148317	0.148317	-0.0251051	0.00306762	15.561	0.000159229	-0.0203987	0.00325664	9.42451	intergenic_variant	MODIFIER
PCT	False	235	Platelet	1:66073952_C_T	LEPR	rs6664374	0.991732	1	66073952	C	T	T	0.348395	0.348395	-0.0219441	0.00222405	22.2364	0.000218636	-0.0227892	0.00236586	21.2319	intron_variant	MODIFIER	ENSG00000116678
PLT#	False	235	Platelet	1:66073952_C_T	LEPR	rs6664374	0.991732	1	66073952	C	T	T	0.348374	0.348374	-0.0144733	0.00220843	10.2507	9.51063e-05	-0.015069	0.00236009	9.7653	intron_variant	MODIFIER	ENSG00000116678
NEUT%	False	235	White Cell	1:66078405_T_C	LEPR	rs6693842	0.982332	1	66078405	T	C	C	0.365773	0.365773	-0.0256477	0.00225437	29.2635	0.000305199	-0.0211501	0.0023688	18.3634	intron_variant	MODIFIER	ENSG00000116678
MONO%	False	235	White Cell	1:66078405_T_C	LEPR	rs6693842	0.982332	1	66078405	T	C	C	0.365809	0.365809	0.0214105	0.00221346	21.4054	0.000212695	0.017856	0.00238583	13.1419	intron_variant	MODIFIER	ENSG00000116678
NEUT#	False	235	Myeloid White Cell	1:66137188_CT_C		rs34862421	0.988486	1	66137188	CT	C	C	0.363606	0.363606	-0.0457045	0.00223435	92.2693	0.00096673	-0.0349219	0.00244589	45.5104	intergenic_variant	MODIFIER
MCH	False	235	Red Cell	1:66138211_T_G		rs11208706	0.994061	1	66138211	T	G	G	0.369651	0.369651	0.0218023	0.00214996	23.4387	0.000221517	0.0158525	0.00238085	10.5571	intergenic_variant	MODIFIER
WBC#	False	235	White Cell	1:66148652_T_C		rs11208712	0.998906	1	66148652	T	C	C	0.355596	0.355596	-0.0441903	0.00220855	88.3352	0.00089495	-0.0356547	0.00243549	47.7921	intergenic_variant	MODIFIER
LYMPH#	False	235	Lymphocyte	1:66149341_G_A		rs10889574	0.998877	1	66149341	G	A	A	0.355559	0.355559	-0.0197426	0.00220433	18.4739	0.000178621	-0.0221415	0.00230256	21.1626	intergenic_variant	MODIFIER
HGB	True	236	Red Cell	1:66077590_T_G	LEPR	rs6690625	0.99632	1	66077590	T	G	G	0.195771	0.195771	0.0190782	0.00267574	11.9986	0.000114613	0.0193112	0.00277875	11.4355	intron_variant	MODIFIER	ENSG00000116678
MONO#	True	237	Myeloid White Cell	1:66133443_A_T		rs11208700	0.98899	1	66133443	A	T	A	0.530353	0.469647	-0.0133249	0.00209605	9.68712	8.84493e-05	-0.014425	0.00221694	10.114	intergenic_variant	MODIFIER
MPV	True	237	Platelet	1:66159301_T_C		rs4655794	0.988061	1	66159301	T	C	T	0.531732	0.468268	-0.0130987	0.00204449	9.82805	8.54424e-05	-0.0132636	0.00223632	8.52091	intergenic_variant	MODIFIER
LYMPH%	False	238	White Cell	1:67365034_C_T	WDR78	rs1925408	0.991846	1	67365034	C	T	C	0.735034	0.264966	-0.0216614	0.00243967	18.1702	0.000182768	-0.0214986	0.00251175	16.943	intron_variant	MODIFIER	ENSG00000152763
NEUT%	False	238	White Cell	1:67470843_C_T	SLC35D1	rs2755253	0.999374	1	67470843	C	T	C	0.707437	0.292563	0.0175858	0.00236628	12.9702	0.000128015	0.016896	0.00242873	11.4574	intron_variant	MODIFIER	ENSG00000116704
WBC#	False	238	White Cell	1:67480843_TAA_T	SLC35D1	rs140508453	0.979064	1	67480843	TAA	T	TAA	0.721827	0.278173	-0.0194612	0.00238148	15.5177	0.000152096	-0.0205252	0.00247877	15.9097	intron_variant	MODIFIER	ENSG00000116704
LYMPH#	False	238	Lymphocyte	1:67480843_TAA_T	SLC35D1	rs140508453	0.979064	1	67480843	TAA	T	TAA	0.721865	0.278135	-0.033685	0.00237719	44.8529	0.000455633	-0.0337496	0.00248166	41.386	intron_variant	MODIFIER	ENSG00000116704
MONO#	True	239	Myeloid White Cell	1:67446770_T_TTAGA	MIER1	rs58842463	0.997393	1	67446770	T	TTAGA	TTAGA	0.349383	0.349383	0.0183834	0.00218747	16.3648	0.000153642	0.018831	0.00231381	15.3966	intron_variant	MODIFIER	ENSG00000198160
PLT#	True	240	Platelet	1:68054775_C_T		rs114700498	0.994987	1	68054775	C	T	T	0.051739	0.051739	-0.0347624	0.00473669	12.6671	0.000118576	-0.0353386	0.00506173	11.534	intergenic_variant	MODIFIER
PCT	True	240	Platelet	1:68054775_C_T		rs114700498	0.994987	1	68054775	C	T	T	0.051745	0.051745	-0.0347039	0.00476995	12.4621	0.00011819	-0.0347371	0.00507401	11.1191	intergenic_variant	MODIFIER
RBC#	False	241	Red Cell	1:68154086_G_C	GADD45A	rs607375	0.994512	1	68154086	G	C	G	0.704054	0.295946	-0.0165761	0.00229122	12.3308	0.000114502	-0.0176998	0.00241471	12.6372	downstream_gene_variant	MODIFIER	ENSG00000116717
MCV	False	241	Red Cell	1:68166748_A_G	GNG12	rs474384	0.991538	1	68166748	A	G	A	0.716421	0.283579	0.0273643	0.00228204	32.403	0.000304257	0.0284825	0.00244185	30.7074	downstream_gene_variant	MODIFIER	ENSG00000172380
RDW	False	241	Red Cell	1:68166748_A_G	GNG12	rs474384	0.991538	1	68166748	A	G	A	0.716446	0.283554	-0.018551	0.00236055	14.4112	0.000139825	-0.0201138	0.00245781	15.5588	downstream_gene_variant	MODIFIER	ENSG00000172380
MRV	False	241	Red Cell	1:68172339_CTTTT_C	GNG12	rs145563085	0.978383	1	68172339	CTTTT	C	CTTTT	0.624256	0.375744	0.0128859	0.00220384	8.30064	7.78958e-05	0.0142615	0.0023118	9.16245	intron_variant	MODIFIER	ENSG00000172380
MCH	False	241	Red Cell	1:68194151_G_A	GNG12	rs2803462	0.994462	1	68194151	G	A	G	0.704743	0.295257	0.0291738	0.00227866	36.8023	0.000354199	0.0303675	0.00241801	35.4427	intron_variant	MODIFIER	ENSG00000172380
PDW	False	241	Platelet	1:68154693_T_C	GADD45A	rs685724	0.994252	1	68154693	T	C	T	0.703877	0.296123	-0.0143692	0.002348	9.02819	8.60724e-05	-0.0156261	0.00244267	9.80002	downstream_gene_variant	MODIFIER	ENSG00000116717
HCT	True	242	Red Cell	1:68720448_T_A		rs4655791	0.998576	1	68720448	T	A	A	0.093011	0.093011	0.0213746	0.00365591	8.29951	7.70837e-05	0.0237959	0.00379302	9.45206	intergenic_variant	MODIFIER
RBC#	True	242	Red Cell	1:68720448_T_A		rs4655791	0.998576	1	68720448	T	A	A	0.093012	0.093012	0.0208423	0.00359078	8.18977	7.32929e-05	0.0239748	0.00378498	9.62188	intergenic_variant	MODIFIER
MRV	True	243	Red Cell	1:77964855_A_G	AK5	rs11806197	1	1	77964855	A	G	G	0.191298	0.191298	0.018927	0.00268524	11.7428	0.000110839	0.0174995	0.00281653	9.28411	intron_variant	MODIFIER	ENSG00000154027
HLSR%	True	244	Red Cell	1:77967507_T_A	AK5	rs71658797	0.99018	1	77967507	T	A	A	0.12166	0.12166	0.0188655	0.00326184	8.13623	7.60636e-05	0.0244803	0.0034592	11.8306	intron_variant	MODIFIER	ENSG00000154027
IRF	True	244	Red Cell	1:77967507_T_A	AK5	rs71658797	0.99018	1	77967507	T	A	A	0.121718	0.121718	0.0202035	0.00334929	8.79111	8.72714e-05	0.0208826	0.00341739	9.00306	intron_variant	MODIFIER	ENSG00000154027
MCV	True	244	Red Cell	1:78444764_C_CGGCCG	FUBP1	rs140681455	0.949564	1	78444764	C	CGGCCG	CGGCCG	0.126139	0.126139	0.02585	0.00315921	15.5557	0.000147314	0.0235074	0.00337715	11.4698	5_prime_UTR_variant	MODIFIER	ENSG00000162613
MSCV	True	244	Red Cell	1:78444764_C_CGGCCG	FUBP1	rs140681455	0.949564	1	78444764	C	CGGCCG	CGGCCG	0.126244	0.126244	0.0298168	0.00316776	20.3151	0.000196134	0.0283908	0.00338086	16.3396	5_prime_UTR_variant	MODIFIER	ENSG00000162613
PLT#	True	245	Platelet	1:78130243_T_C	ZZZ3	rs278853	0.996923	1	78130243	T	C	T	0.736591	0.263409	0.015402	0.00237658	10.0397	9.20537e-05	0.016309	0.00253907	9.87431	intron_variant	MODIFIER	ENSG00000036549
RET#	True	246	Red Cell	1:78537158_GT_G	GIPC2	rs5775440	0.982391	1	78537158	GT	G	G	0.252378	0.252378	0.0167756	0.00247163	10.942	0.000106199	0.0168649	0.00257192	10.2607	intron_variant	MODIFIER	ENSG00000137960
HLSR%	True	246	Red Cell	1:78537158_GT_G	GIPC2	rs5775440	0.982391	1	78537158	GT	G	G	0.252425	0.252425	0.0149901	0.00246251	8.94001	8.48059e-05	0.0190936	0.00261449	12.5498	intron_variant	MODIFIER	ENSG00000137960
RET%	True	246	Red Cell	1:78537158_GT_G	GIPC2	rs5775440	0.982391	1	78537158	GT	G	G	0.252388	0.252388	0.0183097	0.00247789	12.8307	0.000126514	0.018682	0.00257163	12.4263	intron_variant	MODIFIER	ENSG00000137960
PDW	True	246	Platelet	1:78526584_C_CT	GIPC2	rs538216963	0.984452	1	78526584	C	CT	CT	0.261417	0.261417	0.0146489	0.00244889	8.65637	8.28654e-05	0.0158251	0.0025484	9.27488	intron_variant	MODIFIER	ENSG00000137960
MCHC	True	247	Red Cell	1:78566234_A_G	GIPC2	rs812097	0.988686	1	78566234	A	G	G	0.215547	0.215547	0.0223443	0.00267353	16.1938	0.000168839	0.0222815	0.0026959	15.8534	intron_variant	MODIFIER	ENSG00000137960
RDW	True	248	Red Cell	1:78618786_C_CTAATA		rs71075789	0.987439	1	78618786	C	CTAATA	C	0.784675	0.215325	0.0189407	0.0025918	12.5666	0.000121229	0.0169993	0.00271078	9.44476	intergenic_variant	MODIFIER
LYMPH#	True	249	Lymphocyte	1:79352340_T_C	ELTD1	rs2635119	0.988978	1	79352340	T	C	T	0.687804	0.312196	0.0171366	0.00228577	13.1854	0.000126116	0.0161784	0.00238644	10.9174	downstream_gene_variant	MODIFIER	ENSG00000162618
RDW	False	250	Red Cell	1:79358827_G_T	ELTD1	rs1968956	1	1	79358827	G	T	T	0.040144	0.040144	-0.0387314	0.00539014	12.1745	0.000115607	-0.0371032	0.00563827	10.3287	missense_variant	MODERATE	ENSG00000162618
NEUT#	False	250	Myeloid White Cell	1:79411968_C_A	ELTD1	rs41313381	1	1	79411968	C	A	A	0.030965	0.030965	0.0612122	0.00604585	23.3671	0.000224862	0.0619349	0.00623173	22.5461	missense_variant	MODERATE	ENSG00000162618
EO#	False	250	Myeloid White Cell	1:79411968_C_A	ELTD1	rs41313381	1	1	79411968	C	A	A	0.030941	0.030941	0.048953	0.00599082	15.5157	0.000143705	0.0524948	0.00624997	16.3459	missense_variant	MODERATE	ENSG00000162618
NEUT%	False	250	White Cell	1:79411968_C_A	ELTD1	rs41313381	1	1	79411968	C	A	A	0.030951	0.030951	0.0519037	0.00608525	16.8325	0.000161602	0.0505968	0.00624693	15.2568	missense_variant	MODERATE	ENSG00000162618
LYMPH%	False	250	White Cell	1:79411968_C_A	ELTD1	rs41313381	1	1	79411968	C	A	A	0.030962	0.030962	-0.0691611	0.00606574	29.3883	0.000287028	-0.0673778	0.00624108	26.44	missense_variant	MODERATE	ENSG00000162618
MONO#	False	250	Myeloid White Cell	1:79411968_C_A	ELTD1	rs41313381	1	1	79411968	C	A	A	0.03095	0.03095	0.0416072	0.00588972	11.7923	0.000103842	0.0430138	0.00623209	11.2895	missense_variant	MODERATE	ENSG00000162618
WBC#	False	250	White Cell	1:79411968_C_A	ELTD1	rs41313381	1	1	79411968	C	A	A	0.030946	0.030946	0.0499252	0.00597877	16.1673	0.000149493	0.0518195	0.00622171	16.0867	missense_variant	MODERATE	ENSG00000162618
HCT	True	251	Red Cell	1:79401106_G_C	ELTD1	rs12030712	0.997529	1	79401106	G	C	C	0.303864	0.303864	-0.0165668	0.00231067	12.124	0.000116113	-0.0169223	0.00239801	11.768	intron_variant	MODIFIER	ENSG00000162618
MPV	True	251	Platelet	1:79466892_A_G	ELTD1	rs10874004	0.924004	1	79466892	A	G	G	0.363811	0.363811	-0.0137587	0.00219148	9.46551	8.76288e-05	-0.0140208	0.00239753	8.30288	intron_variant	MODIFIER	ENSG00000162618
RBC#	True	252	Red Cell	1:79445538_C_T	ELTD1	rs12128198	0.987616	1	79445538	C	T	T	0.081369	0.081369	0.0226555	0.00383333	8.46619	7.67322e-05	0.0234276	0.00403855	8.18065	intron_variant	MODIFIER	ENSG00000162618
HGB	True	252	Red Cell	1:79452106_C_T	ELTD1	rs12129889	0.982463	1	79452106	C	T	T	0.122839	0.122839	0.0189943	0.00325564	8.26741	7.77485e-05	0.0202091	0.00338286	8.63499	intron_variant	MODIFIER	ENSG00000162618
HLSR%	True	253	Red Cell	1:84026653_C_T		rs7556614	0.990682	1	84026653	C	T	C	0.604352	0.395648	-0.0127429	0.00217723	8.31573	7.76543e-05	-0.0133624	0.0022677	8.41937	intergenic_variant	MODIFIER
IRF	True	253	Red Cell	1:84026653_C_T		rs7556614	0.990682	1	84026653	C	T	C	0.604284	0.395716	-0.0150694	0.00223544	10.8037	0.000108604	-0.0155869	0.00228358	11.0572	intergenic_variant	MODIFIER
EO#	False	254	Myeloid White Cell	1:87752271_GT_G		rs199897763	0.992515	1	87752271	GT	G	G	0.118767	0.118767	0.0370244	0.003279	28.8393	0.000286941	0.0361905	0.00342094	25.4254	intergenic_variant	MODIFIER
EO%	False	254	White Cell	1:87752271_GT_G		rs199897763	0.992515	1	87752271	GT	G	G	0.118759	0.118759	0.0394037	0.00329042	32.3198	0.000324986	0.0391666	0.00342107	29.6172	intergenic_variant	MODIFIER
PCT	False	255	Platelet	1:88102437_G_A		rs140436199	0.989485	1	88102437	G	A	A	0.057364	0.057364	-0.0535824	0.00454782	31.3157	0.000310497	-0.0524933	0.00483854	26.6915	intergenic_variant	MODIFIER
PLT#	False	255	Platelet	1:88102437_G_A		rs140436199	0.989485	1	88102437	G	A	A	0.057383	0.057383	-0.0448463	0.00451509	22.5221	0.000217571	-0.0430945	0.00482568	18.3697	intergenic_variant	MODIFIER
HGB	True	256	Red Cell	1:88641063_A_G		rs6428637	0.993497	1	88641063	A	G	G	0.422003	0.422003	0.0138517	0.00215267	9.90746	9.36003e-05	0.0151777	0.00225484	10.7733	intergenic_variant	MODIFIER
HCT	True	256	Red Cell	1:88641063_A_G		rs6428637	0.993497	1	88641063	A	G	G	0.42199	0.42199	0.0148009	0.00215437	11.193	0.000106867	0.016541	0.002251	12.6966	intergenic_variant	MODIFIER
HCT	True	257	Red Cell	1:89344649_C_T	GTF2B	rs7554456	0.995485	1	89344649	C	T	T	0.383065	0.383065	0.0167062	0.00218771	13.6509	0.000131916	0.0183895	0.00228531	15.0697	intron_variant	MODIFIER	ENSG00000137947
HGB	True	257	Red Cell	1:89363264_C_T		rs6679817	0.993088	1	89363264	C	T	T	0.363739	0.363739	0.0136485	0.00221317	9.15726	8.62234e-05	0.015529	0.00231802	10.6783	intergenic_variant	MODIFIER
PDW	True	257	Platelet	1:89138686_AAATAAG_A	RP11-76N22.2	rs57688553	0.994231	1	89138686	AAATAAG	A	A	0.38084	0.38084	-0.0139319	0.00220454	9.58141	9.15369e-05	-0.0142492	0.00229332	9.28468	intron_variant	MODIFIER	ENSG00000237505
RBC#	True	258	Red Cell	1:89295330_A_G	PKN2	rs786913	0.998659	1	89295330	A	G	A	0.616867	0.383133	-0.0185428	0.00214465	17.2733	0.000162526	-0.0181062	0.00225832	14.966	intron_variant	MODIFIER	ENSG00000065243
MONO#	True	259	Myeloid White Cell	1:90038588_G_A	LRRC8B	rs12118443	0.999761	1	90038588	G	A	A	0.488813	0.488813	-0.0177741	0.00208072	16.8808	0.00015788	-0.0179061	0.00220117	15.3833	intron_variant	MODIFIER	ENSG00000197147
MONO%	True	259	White Cell	1:90051225_G_A	RP5-1007M22.2,LRRC8B	rs1031684	0.995328	1	90051225	G	A	A	0.486898	0.486898	-0.0145171	0.00211497	11.1741	0.000105301	-0.0156084	0.00221083	11.7778	intron_variant	MODIFIER	ENSG00000231999,ENSG00000197147
MPV	True	260	Platelet	1:90065491_G_GT	RP5-1007M22.2	rs544622120	0.902355	1	90065491	G	GT	GT	0.16566	0.16566	-0.0219004	0.00286756	13.654	0.000132585	-0.0240555	0.00316493	13.5297	intron_variant	MODIFIER	ENSG00000231999
MPV	True	261	Platelet	1:90229395_T_A	LRRC8C	rs496954	0.997136	1	90229395	T	A	A	0.4287	0.4287	0.0203568	0.00205664	22.3723	0.000202986	0.0192277	0.00225987	16.7519	non_coding_transcript_exon_variant	MODIFIER	ENSG00000171488
MPV	True	262	Platelet	1:90309079_G_A	LRRC8D	rs150448650	0.848336	1	90309079	G	A	A	0.007579	0.007579	-0.0842217	0.0126714	10.523	0.000106705	-0.0957905	0.0139364	11.2022	5_prime_UTR_variant	MODIFIER	ENSG00000171492
MPV	True	263	Platelet	1:90356837_A_G	LRRC8D,RP11-302M6.4	rs72716342	0.993663	1	90356837	A	G	G	0.13893	0.13893	0.0170251	0.00293815	8.16414	6.93496e-05	0.0235806	0.00325492	12.362	intron_variant	MODIFIER	ENSG00000271949,ENSG00000171492
MONO#	True	264	Myeloid White Cell	1:91584916_A_G		rs191524	0.993861	1	91584916	A	G	A	0.65782	0.34218	-0.0144148	0.00219931	10.2524	9.35425e-05	-0.0136872	0.00232788	8.38581	intergenic_variant	MODIFIER
MSCV	True	265	Red Cell	1:91587561_A_G		rs79898419	0.990968	1	91587561	A	G	G	0.246328	0.246328	0.0138073	0.00239209	8.10621	7.07854e-05	0.0164702	0.00255716	9.92453	intergenic_variant	MODIFIER
WBC#	True	265	White Cell	1:91587561_A_G		rs79898419	0.990968	1	91587561	A	G	G	0.246281	0.246281	0.0158629	0.00246236	9.92889	9.34191e-05	0.0173761	0.00256294	10.9188	intergenic_variant	MODIFIER
PCT	True	265	Platelet	1:91587561_A_G		rs79898419	0.990968	1	91587561	A	G	G	0.246374	0.246374	0.0251162	0.00245792	23.7854	0.000234255	0.0267578	0.00261542	23.8374	intergenic_variant	MODIFIER
PLT#	True	265	Platelet	1:91587561_A_G		rs79898419	0.990968	1	91587561	A	G	G	0.24636	0.24636	0.023618	0.00244057	21.424	0.000207134	0.025162	0.00260874	21.2861	intergenic_variant	MODIFIER
LYMPH#	True	265	Lymphocyte	1:91588063_A_T		rs79635379	0.993802	1	91588063	A	T	T	0.246866	0.246866	0.0161495	0.00245201	10.3457	9.69799e-05	0.0173876	0.00256109	10.9471	intergenic_variant	MODIFIER
PCT	True	266	Platelet	1:91990487_T_C	CDC7	rs12125947	0.998606	1	91990487	T	C	C	0.487185	0.487185	0.0142578	0.00211378	10.8157	0.000101576	0.0144585	0.0022483	9.89613	3_prime_UTR_variant	MODIFIER	ENSG00000097046
EO%	True	267	White Cell	1:92064476_G_A	RP11-91I11.1	rs56034708	0.984257	1	92064476	G	A	A	0.131024	0.131024	0.0206687	0.00317285	10.1363	9.72781e-05	0.0212015	0.00329969	9.8802	upstream_gene_variant	MODIFIER	ENSG00000229067
EO#	True	267	Myeloid White Cell	1:92064476_G_A	RP11-91I11.1	rs56034708	0.984257	1	92064476	G	A	A	0.131006	0.131006	0.018261	0.00316241	8.11221	7.59254e-05	0.0192995	0.00330011	8.30324	upstream_gene_variant	MODIFIER	ENSG00000229067
MCHC	True	268	Red Cell	1:92440389_CAT_C	BRDT	rs571384891	0.907784	1	92440389	CAT	C	C	0.024489	0.024489	-0.0496433	0.00741361	10.6699	0.000117748	-0.0510955	0.00747502	11.0871	intron_variant	MODIFIER	ENSG00000137948
NEUT%	False	269	White Cell	1:92766438_G_A	RPAP2	rs115340020	1	1	92766438	G	A	A	0.028322	0.028322	0.0549728	0.00647829	16.6687	0.000166331	0.054948	0.00665002	15.8456	intron_variant	MODIFIER	ENSG00000122484
MONO#	False	269	Myeloid White Cell	1:92925706_ATTAGAG_A		rs141819830	0.977524	1	92925706	ATTAGAG	A	A	0.029424	0.029424	-0.0968198	0.0062234	53.8484	0.000535414	-0.0888545	0.00660503	40.5177	intergenic_variant	MODIFIER
MONO%	False	269	White Cell	1:92925706_ATTAGAG_A		rs141819830	0.977524	1	92925706	ATTAGAG	A	A	0.029431	0.029431	-0.123259	0.00631346	84.1567	0.000867958	-0.11655	0.00662702	68.4839	intergenic_variant	MODIFIER
NEUT#	False	269	Myeloid White Cell	1:93427987_A_G	FAM69A	rs115490375	1	1	93427987	A	G	G	0.024854	0.024854	0.0424272	0.00686374	9.19685	8.72539e-05	0.0429155	0.00707378	8.88417	upstream_gene_variant	MODIFIER	ENSG00000154511
LYMPH#	True	270	Lymphocyte	1:92841991_C_T	RPAP2	rs116505298	1	1	92841991	C	T	T	0.035432	0.035432	0.0381634	0.00569569	10.6822	9.95526e-05	0.0366894	0.0059489	9.15817	intron_variant	MODIFIER	ENSG00000122484
RDW	True	271	Red Cell	1:92923466_A_T		rs76337287	0.974875	1	92923466	A	T	T	0.197564	0.197564	0.0181363	0.0026908	10.8006	0.000104291	0.0178447	0.00280228	9.71709	intergenic_variant	MODIFIER
MONO%	False	272	White Cell	1:92925654_G_C		rs150649461	0.93996	1	92925654	G	C	C	0.014752	0.014752	0.409338	0.00901832	449.126	0.00487069	0.383655	0.00971722	339.537	intergenic_variant	MODIFIER
LYMPH%	False	272	White Cell	1:92925654_G_C		rs150649461	0.93996	1	92925654	G	C	C	0.014751	0.014751	-0.113935	0.00915632	34.818	0.000377322	-0.119699	0.00941904	36.2664	intergenic_variant	MODIFIER
MONO#	False	272	Myeloid White Cell	1:92925654_G_C		rs150649461	0.93996	1	92925654	G	C	C	0.014754	0.014754	0.418095	0.00888796	482.278	0.005082	0.399759	0.00961066	376.616	intergenic_variant	MODIFIER
WBC#	False	272	White Cell	1:92925654_G_C		rs150649461	0.93996	1	92925654	G	C	C	0.014754	0.014754	0.0652127	0.00902261	12.3087	0.000123637	0.0717896	0.00938922	13.6823	intergenic_variant	MODIFIER
MONO#	False	273	Myeloid White Cell	1:92981236_T_G	EVI5	rs184721335	0.930622	1	92981236	T	G	G	0.004258	0.004258	-0.142536	0.0164899	17.2648	0.000172279	-0.142602	0.0174575	15.5042	intron_variant	MODIFIER	ENSG00000067208
MONO%	False	273	White Cell	1:92981236_T_G	EVI5	rs184721335	0.930622	1	92981236	T	G	G	0.004269	0.004269	-0.153883	0.0167102	19.4823	0.000201317	-0.154414	0.0174742	18.0044	intron_variant	MODIFIER	ENSG00000067208
MONO%	False	274	White Cell	1:93023894_T_TCA	EVI5	rs34643605	0.989582	1	93023894	T	TCA	T	0.795125	0.204875	-0.0550395	0.00262521	96.8704	0.000986969	-0.0215704	0.00284013	13.5104	intron_variant	MODIFIER	ENSG00000067208
MSCV	True	275	Red Cell	1:93055941_G_A	EVI5	rs139910405	0.959812	1	93055941	G	A	A	0.007211	0.007211	-0.0902084	0.0123678	12.521	0.000116514	-0.106789	0.0132282	15.1618	intron_variant	MODIFIER	ENSG00000067208
MCV	True	275	Red Cell	1:93055941_G_A	EVI5	rs139910405	0.959812	1	93055941	G	A	A	0.007226	0.007226	-0.0837075	0.0123179	10.9671	0.000100533	-0.0968742	0.0131886	12.6867	intron_variant	MODIFIER	ENSG00000067208
MCH	True	275	Red Cell	1:93304584_G_A	RPL5	rs189162117	1	1	93304584	G	A	A	0.008548	0.008548	-0.0719388	0.0112536	9.78733	8.77188e-05	-0.0829354	0.0119497	11.4072	intron_variant	MODIFIER	ENSG00000122406
MRV	True	275	Red Cell	1:93304584_G_A	RPL5	rs189162117	1	1	93304584	G	A	A	0.008513	0.008513	-0.0749206	0.0114939	10.1481	9.4755e-05	-0.082187	0.0120635	11.0186	intron_variant	MODIFIER	ENSG00000122406
IRF	True	276	Red Cell	1:93400349_G_A	FAM69A	rs12757307	0.980992	1	93400349	G	A	A	0.108793	0.108793	0.0241686	0.00352957	11.1239	0.000113269	0.0238568	0.00360626	10.4305	intron_variant	MODIFIER	ENSG00000154511
PLT#	True	277	Platelet	1:93426167_G_A	FAM69A	rs945631	0.976035	1	93426167	G	A	A	0.041396	0.041396	-0.0416739	0.00532309	14.3079	0.000137834	-0.0411737	0.00570023	12.2934	intron_variant	MODIFIER	ENSG00000154511
PCT	True	277	Platelet	1:93426167_G_A	FAM69A	rs945631	0.976035	1	93426167	G	A	A	0.041397	0.041397	-0.0340317	0.0053607	9.66232	9.19189e-05	-0.0353986	0.00570242	9.26892	intron_variant	MODIFIER	ENSG00000154511
HCT	True	278	Red Cell	1:93466062_G_C		rs6666223	0.976396	1	93466062	G	C	C	0.36929	0.36929	0.0135095	0.00222263	8.91517	8.5017e-05	0.0138494	0.00230665	8.71551	intergenic_variant	MODIFIER
MONO#	True	279	Myeloid White Cell	1:93508182_G_A		rs2785610	0.984447	1	93508182	G	A	A	0.203371	0.203371	0.0532622	0.00260396	92.2597	0.000919207	0.0261377	0.00282474	19.6596	intergenic_variant	MODIFIER
MCH	True	280	Red Cell	1:93538949_C_G		rs11807602	0.964614	1	93538949	C	G	G	0.189475	0.189475	-0.0194619	0.002685	12.3749	0.000116337	-0.0199141	0.00285106	11.5441	intergenic_variant	MODIFIER
MCV	True	280	Red Cell	1:93538949_C_G		rs11807602	0.964614	1	93538949	C	G	G	0.189501	0.189501	-0.0178409	0.00265276	10.7567	9.77749e-05	-0.0185876	0.00284016	10.2238	intergenic_variant	MODIFIER
EO#	True	281	Myeloid White Cell	1:93595306_G_C	MTF2	rs2281525	0.99018	1	93595306	G	C	G	0.701376	0.298624	0.0252764	0.00231994	26.9158	0.000267631	0.02493	0.00242024	24.1518	intron_variant	MODIFIER	ENSG00000143033
EO%	True	281	White Cell	1:93595306_G_C	MTF2	rs2281525	0.99018	1	93595306	G	C	G	0.701363	0.298637	0.0237077	0.00232792	23.6316	0.000235448	0.0235191	0.00242025	21.5934	intron_variant	MODIFIER	ENSG00000143033
PLT#	True	281	Platelet	1:93678968_T_G	CCDC18	rs661126	0.948398	1	93678968	T	G	T	0.624933	0.375067	0.0158371	0.00222069	12.0035	0.000117577	0.0162099	0.00237732	11.0358	intron_variant	MODIFIER	ENSG00000122483
MSCV	True	281	Red Cell	1:93814411_A_G	DR1	rs3767962	0.998231	1	93814411	A	G	A	0.602795	0.397205	0.0145865	0.00209792	11.4461	0.000101886	0.0146759	0.00224404	10.2102	intron_variant	MODIFIER	ENSG00000117505
RBC#	True	281	Red Cell	1:93837780_AAAAC_A	DR1	rs145882729	0.998002	1	93837780	AAAAC	A	AAAAC	0.630533	0.369467	-0.0142779	0.00216085	10.4081	9.49822e-05	-0.0142723	0.00227636	9.44138	downstream_gene_variant	MODIFIER	ENSG00000117505
PCT	True	282	Platelet	1:94692468_A_G	ARHGAP29	rs56184400	0.989197	1	94692468	A	G	G	0.314926	0.314926	-0.0192713	0.00228045	16.5381	0.00016025	-0.0187261	0.00242552	13.9349	intron_variant	MODIFIER	ENSG00000137962
PLT#	False	283	Platelet	1:94876928_G_A	RP11-366L18.1	rs4477285	0.983056	1	94876928	G	A	A	0.421345	0.421345	0.0178818	0.00213384	16.2767	0.000155923	0.0168711	0.00228069	12.8564	upstream_gene_variant	MODIFIER	ENSG00000232918
PDW	False	283	Platelet	1:94874521_G_T	RP11-366L18.1	rs6681849	0.980306	1	94874521	G	T	T	0.421825	0.421825	-0.0345722	0.00217882	55.9724	0.00058301	-0.0318314	0.00226854	43.9901	upstream_gene_variant	MODIFIER	ENSG00000232918
PDW	False	284	Platelet	1:95595953_T_C	TMEM56,TMEM56-RWDD3,RP11-57H12.2	rs12753865	0.996458	1	95595953	T	C	C	0.082687	0.082687	-0.035042	0.00388432	18.7312	0.000186278	-0.0347988	0.00404377	17.1178	intron_variant	MODIFIER	ENSG00000231992,ENSG00000271092,ENSG00000152078
MONO%	True	285	White Cell	1:101049312_G_C	RP11-84O12.2	rs1577515	0.990955	1	101049312	G	C	C	0.181503	0.181503	-0.0248181	0.00274982	18.7469	0.000183007	-0.0259431	0.00287743	18.7083	downstream_gene_variant	MODIFIER	ENSG00000213421
EO#	False	286	Myeloid White Cell	1:101137030_G_A		rs12724990	0.997225	1	101137030	G	A	A	0.45801	0.45801	-0.0146671	0.00212595	11.2812	0.000106803	-0.015399	0.0022195	11.3999	intergenic_variant	MODIFIER
MONO#	False	286	Myeloid White Cell	1:101143084_T_A		rs71660930	0.965058	1	101143084	T	A	A	0.481162	0.481162	-0.0247944	0.00211867	30.909	0.000306945	-0.0256251	0.00224129	29.5401	intergenic_variant	MODIFIER
LYMPH#	False	286	Lymphocyte	1:101147149_T_C		rs12741113	0.986887	1	101147149	T	C	C	0.447291	0.447291	-0.0177039	0.00213265	15.9875	0.000154972	-0.0163053	0.00223178	12.5594	intergenic_variant	MODIFIER
WBC#	False	286	White Cell	1:101147149_T_C		rs12741113	0.986887	1	101147149	T	C	C	0.44728	0.44728	-0.0153842	0.00213675	12.2197	0.000117021	-0.0145423	0.0022257	10.1926	intergenic_variant	MODIFIER
LYMPH#	True	287	Lymphocyte	1:101203698_C_T	VCAM1	rs3176878	0.991629	1	101203698	C	T	T	0.160432	0.160432	-0.0242837	0.00288705	16.3918	0.000158857	-0.0222284	0.00304952	12.5051	synonymous_variant	LOW	ENSG00000162692
LYMPH%	True	287	White Cell	1:101203698_C_T	VCAM1	rs3176878	0.991629	1	101203698	C	T	T	0.160445	0.160445	-0.0181078	0.00293519	9.16347	8.83358e-05	-0.0185599	0.00304919	8.9383	synonymous_variant	LOW	ENSG00000162692
NEUT%	True	287	White Cell	1:101206683_A_T	VCAM1	rs12732056	0.987279	1	101206683	A	T	T	0.163349	0.163349	0.0168849	0.00292916	8.0865	7.7927e-05	0.017587	0.00301905	8.24383	downstream_gene_variant	MODIFIER	ENSG00000162692
WBC#	False	288	White Cell	1:101221482_G_C		rs6696259	0.993334	1	101221482	G	C	C	0.409656	0.409656	0.0201529	0.00215225	20.1133	0.00019644	0.0188522	0.00224275	16.3706	intergenic_variant	MODIFIER
NEUT%	False	289	White Cell	1:101225444_G_A		rs2148404	0.996452	1	101225444	G	A	G	0.589993	0.410007	0.0176785	0.00218684	15.203	0.000151202	0.0190009	0.00226236	16.344	intergenic_variant	MODIFIER
LYMPH#	False	289	Lymphocyte	1:101225444_G_A		rs2148404	0.996452	1	101225444	G	A	G	0.589968	0.410032	-0.034754	0.00214428	58.3522	0.000584367	-0.0230792	0.00236887	21.7004	intergenic_variant	MODIFIER
LYMPH%	False	289	White Cell	1:101225444_G_A		rs2148404	0.996452	1	101225444	G	A	G	0.589981	0.410019	-0.0217454	0.0021801	22.7053	0.000228774	-0.0148111	0.00234827	9.54615	intergenic_variant	MODIFIER
LYMPH#	True	290	Lymphocyte	1:101587811_G_A		rs11577369	0.983547	1	101587811	G	A	A	0.108375	0.108375	-0.0446864	0.0034169	38.357	0.000385915	-0.0289642	0.00389565	12.9798	intergenic_variant	MODIFIER
MONO%	True	290	White Cell	1:101588379_T_C		rs34749125	0.995294	1	101588379	T	C	C	0.117884	0.117884	0.0222855	0.003278	10.9759	0.000103289	0.021809	0.00342927	9.69375	intergenic_variant	MODIFIER
LYMPH%	False	291	White Cell	1:101622620_C_G		rs76289267	0.987003	1	101622620	C	G	G	0.116344	0.116344	-0.0261595	0.00336323	14.133	0.000140707	-0.0263146	0.00360569	12.5339	intergenic_variant	MODIFIER
EO%	False	292	White Cell	1:101653125_T_G	RP5-1033H2.1	rs74431709	0.990318	1	101653125	T	G	G	0.110661	0.110661	-0.043814	0.00339329	37.4141	0.000377849	-0.0330419	0.00368169	18.5445	upstream_gene_variant	MODIFIER	ENSG00000271578
EO#	False	292	Myeloid White Cell	1:101653125_T_G	RP5-1033H2.1	rs74431709	0.990318	1	101653125	T	G	G	0.110655	0.110655	-0.0416518	0.00338184	34.1308	0.000341459	-0.0308858	0.00368384	16.2902	upstream_gene_variant	MODIFIER	ENSG00000271578
EO%	True	293	White Cell	1:101656160_T_C	RP5-1033H2.1	rs4581298	1	1	101656160	T	C	T	0.695842	0.304158	-0.0253121	0.00230927	27.2307	0.000271204	-0.0166195	0.00251095	10.4406	non_coding_transcript_exon_variant	MODIFIER	ENSG00000271578
EO#	True	293	Myeloid White Cell	1:101656160_T_C	RP5-1033H2.1	rs4581298	1	1	101656160	T	C	T	0.695837	0.304163	-0.0269668	0.00230137	30.9854	0.000307824	-0.0184925	0.00251138	12.7459	non_coding_transcript_exon_variant	MODIFIER	ENSG00000271578
LYMPH#	True	294	Lymphocyte	1:101656689_C_T	RP5-1033H2.1	rs74106749	0.991784	1	101656689	C	T	T	0.359214	0.359214	-0.0232835	0.00220467	25.345	0.00024957	-0.0160918	0.00244393	10.3398	downstream_gene_variant	MODIFIER	ENSG00000271578
NEUT%	True	295	White Cell	1:101659343_T_C	RP5-1033H2.1	rs77666400	0.966751	1	101659343	T	C	C	0.262775	0.262775	0.0157906	0.00247929	9.72064	9.66076e-05	0.0189688	0.0025602	12.8948	downstream_gene_variant	MODIFIER	ENSG00000271578
EO#	True	296	Myeloid White Cell	1:101664644_T_C		rs10875357	0.990826	1	101664644	T	C	C	0.29634	0.29634	0.0252199	0.00232213	26.751	0.000265259	0.0170629	0.00252445	10.8567	intergenic_variant	MODIFIER
EO%	True	296	White Cell	1:101664644_T_C		rs10875357	0.990826	1	101664644	T	C	C	0.296337	0.296337	0.0256295	0.00233025	27.4111	0.000273943	0.0173463	0.00252388	11.2005	intergenic_variant	MODIFIER
LYMPH#	True	297	Lymphocyte	1:101689881_TTTA_T	snoU13	rs140567266	0.951377	1	101689881	TTTA	T	TTTA	0.76584	0.23416	-0.0278882	0.0025509	27.0946	0.000278947	-0.0181626	0.00273841	10.481	downstream_gene_variant	MODIFIER	ENSG00000238296
LYMPH%	True	297	White Cell	1:101689881_TTTA_T	snoU13	rs140567266	0.951377	1	101689881	TTTA	T	TTTA	0.765804	0.234196	-0.0203465	0.0025933	14.3663	0.000148493	-0.0201266	0.00275288	12.5761	downstream_gene_variant	MODIFIER	ENSG00000238296
LYMPH#	False	298	Lymphocyte	1:101702359_T_C	RP4-575N6.4,S1PR1	rs146490475	0.820408	1	101702359	T	C	C	0.017175	0.017175	-0.0702732	0.00894184	14.4118	0.000166718	-0.0601814	0.00941945	9.77705	upstream_gene_variant	MODIFIER	ENSG00000170989,ENSG00000225938
LYMPH#	False	299	Lymphocyte	1:101702547_AG_A	S1PR1	rs3835397	0.96025	1	101702547	AG	A	A	0.032655	0.032655	-0.0711358	0.00603713	31.3212	0.000319696	-0.0546868	0.00643642	16.7076	splice_donor_variant	HIGH	ENSG00000170989
LYMPH%	False	299	White Cell	1:101703249_T_C	S1PR1	rs1411017	1	1	101703249	T	C	C	0.03107	0.03107	-0.0601237	0.00617245	21.6941	0.000217648	-0.048959	0.00643034	13.5738	intron_variant	MODIFIER	ENSG00000170989
LYMPH#	True	300	Lymphocyte	1:101704532_G_T	S1PR1	rs3737577	0.933122	1	101704532	G	T	T	0.363078	0.363078	0.0227219	0.00227138	22.8327	0.000238784	0.0178899	0.00253787	11.7442	5_prime_UTR_variant	MODIFIER	ENSG00000170989
LYMPH#	False	301	Lymphocyte	1:101704577_C_G	S1PR1	rs41287280	1	1	101704577	C	G	G	0.021042	0.021042	0.0918931	0.00734056	35.2283	0.000347894	0.0734229	0.00785636	20.0374	missense_variant	MODERATE	ENSG00000170989
LYMPH%	False	301	White Cell	1:101704577_C_G	S1PR1	rs41287280	1	1	101704577	C	G	G	0.021057	0.021057	0.0670061	0.00746009	18.5751	0.000185103	0.0647357	0.00773592	16.2315	missense_variant	MODERATE	ENSG00000170989
MONO%	True	302	White Cell	1:101714553_T_C		rs145043452	0.859352	1	101714553	T	C	C	0.002243	0.002243	0.191581	0.0240307	14.8077	0.000164282	0.198715	0.0251155	14.5955	intergenic_variant	MODIFIER
LYMPH%	True	303	White Cell	1:101735917_C_T	PPIAP7	rs2392239	0.986891	1	101735917	C	T	T	0.307542	0.307542	0.0195388	0.0023372	16.2023	0.000162601	0.0221951	0.00243945	19.036	downstream_gene_variant	MODIFIER	ENSG00000173810
LYMPH#	True	303	Lymphocyte	1:101735917_C_T	PPIAP7	rs2392239	0.986891	1	101735917	C	T	T	0.307564	0.307564	0.0195856	0.00229885	16.7961	0.000163388	0.0278378	0.00252203	27.5963	downstream_gene_variant	MODIFIER	ENSG00000173810
NEUT%	False	304	White Cell	1:101744646_C_G		rs77046277	0.87453	1	101744646	C	G	G	0.001514	0.001514	0.449848	0.0294535	51.9376	0.000611828	0.452523	0.0302483	49.8609	intergenic_variant	MODIFIER
LYMPH%	False	304	White Cell	1:101744646_C_G		rs77046277	0.87453	1	101744646	C	G	G	0.001514	0.001514	-0.602702	0.0293576	92.932	0.00109825	-0.595696	0.0302322	85.6607	intergenic_variant	MODIFIER
LYMPH#	False	304	Lymphocyte	1:101744646_C_G		rs77046277	0.87453	1	101744646	C	G	G	0.001515	0.001515	-0.716307	0.0288713	135.159	0.00155232	-0.687885	0.0301946	114.086	intergenic_variant	MODIFIER
WBC#	False	304	White Cell	1:101744646_C_G		rs77046277	0.87453	1	101744646	C	G	G	0.001516	0.001516	-0.219992	0.0289104	13.5602	0.000146516	-0.198814	0.0300952	10.4035	intergenic_variant	MODIFIER
RDW	True	305	Red Cell	1:107568465_A_G		rs61798467	0.974408	1	107568465	A	G	G	0.234326	0.234326	0.0151082	0.00253137	8.6205	8.19068e-05	0.0162632	0.00263637	9.16189	intergenic_variant	MODIFIER
EO%	True	306	White Cell	1:108394519_A_T	VAV3	rs34005895	0.99296	1	108394519	A	T	A	0.74761	0.25239	-0.0153125	0.00245378	9.35998	8.8485e-05	-0.0156981	0.00254968	9.12925	intron_variant	MODIFIER	ENSG00000134215
MSCV	True	307	Red Cell	1:108588584_T_G		rs17020762	0.998462	1	108588584	T	G	G	0.04642	0.04642	0.0297251	0.00488049	8.94889	7.82238e-05	0.0319484	0.00521704	9.03893	intergenic_variant	MODIFIER
NEUT#	False	308	Myeloid White Cell	1:108742123_C_G	SLC25A24	rs547364	0.993447	1	108742123	C	G	G	0.464352	0.464352	0.0195002	0.00214949	18.9324	0.000189162	0.0190767	0.00221438	17.1535	3_prime_UTR_variant	MODIFIER	ENSG00000085491
WBC#	False	308	White Cell	1:108742123_C_G	SLC25A24	rs547364	0.993447	1	108742123	C	G	G	0.464307	0.464307	0.0173497	0.00212482	15.4938	0.000149739	0.0173235	0.00220999	14.3408	3_prime_UTR_variant	MODIFIER	ENSG00000085491
NEUT%	False	308	White Cell	1:108743059_G_C	SLC25A24	rs663045	0.994274	1	108743059	G	C	G	0.534365	0.465635	0.0148102	0.00216259	11.1267	0.000109153	0.0140711	0.00221831	9.64711	5_prime_UTR_variant	MODIFIER	ENSG00000085491
MONO%	False	308	White Cell	1:108743059_G_C	SLC25A24	rs663045	0.994274	1	108743059	G	C	G	0.534335	0.465665	-0.0176136	0.00212345	15.9635	0.000154388	-0.0190236	0.00221833	17.0049	5_prime_UTR_variant	MODIFIER	ENSG00000085491
MSCV	True	309	Red Cell	1:109817590_G_T	CELSR2	rs12740374	1	1	109817590	G	T	T	0.221719	0.221719	0.0190608	0.00246967	13.9273	0.000125387	0.022831	0.00264928	17.1644	3_prime_UTR_variant	MODIFIER	ENSG00000143126
MONO#	True	310	Myeloid White Cell	1:110232983_A_G	GSTM1	rs140584594	1	1	110232983	A	G	A	0.730216	0.269784	-0.0187431	0.00233239	15.0324	0.000138414	-0.0201779	0.00247015	15.505	missense_variant	MODERATE	ENSG00000134184
MSCV	True	310	Red Cell	1:110232983_A_G	GSTM1	rs140584594	1	1	110232983	A	G	A	0.730364	0.269636	-0.0137567	0.00230086	8.6486	7.45377e-05	-0.0150253	0.00246896	8.93514	missense_variant	MODERATE	ENSG00000134184
PLT#	True	310	Platelet	1:110232983_A_G	GSTM1	rs140584594	1	1	110232983	A	G	A	0.730509	0.269491	0.0202419	0.00234804	17.1771	0.000161325	0.0191524	0.00251208	13.6086	missense_variant	MODERATE	ENSG00000134184
MPV	True	310	Platelet	1:110232983_A_G	GSTM1	rs140584594	1	1	110232983	A	G	A	0.730536	0.269464	-0.020261	0.00227464	18.2817	0.00016162	-0.0181653	0.00248915	12.533	missense_variant	MODERATE	ENSG00000134184
MONO#	True	311	Myeloid White Cell	1:110370456_A_T	RP4-735C1.6	rs4970784	0.990016	1	110370456	A	T	A	0.536227	0.463773	-0.0187216	0.00209726	18.3576	0.000174329	-0.0145163	0.00233301	9.30901	upstream_gene_variant	MODIFIER	ENSG00000228420
MONO#	False	312	Myeloid White Cell	1:110435328_G_A	RP11-195M16.3	rs17608459	0.910152	1	110435328	G	A	A	0.113377	0.113377	0.0321269	0.00343507	20.068	0.000207506	0.0220329	0.00382352	8.08111	upstream_gene_variant	MODIFIER	ENSG00000261055
PLT#	False	313	Platelet	1:110470764_G_A	CSF1	rs333947	1	1	110470764	G	A	A	0.150271	0.150271	0.0285669	0.00292948	21.7406	0.000208407	0.0254434	0.00313318	15.3324	intron_variant	MODIFIER	ENSG00000184371
WBC#	False	313	White Cell	1:110470764_G_A	CSF1	rs333947	1	1	110470764	G	A	A	0.150123	0.150123	0.0221804	0.00295519	13.2135	0.000125537	0.0227839	0.00307461	12.8989	intron_variant	MODIFIER	ENSG00000184371
MONO#	False	313	Myeloid White Cell	1:110470764_G_A	CSF1	rs333947	1	1	110470764	G	A	A	0.150095	0.150095	0.0367257	0.00291153	35.7519	0.000344118	0.0373869	0.00308756	33.0173	intron_variant	MODIFIER	ENSG00000184371
PCT	False	313	Platelet	1:110470764_G_A	CSF1	rs333947	1	1	110470764	G	A	A	0.150292	0.150292	0.0273691	0.00295012	19.7598	0.000191318	0.0251633	0.00313798	14.9709	intron_variant	MODIFIER	ENSG00000184371
MONO%	False	313	White Cell	1:110470764_G_A	CSF1	rs333947	1	1	110470764	G	A	A	0.150068	0.150068	0.0218837	0.00295419	12.891	0.000122164	0.0231578	0.00308777	13.1937	intron_variant	MODIFIER	ENSG00000184371
LYMPH#	False	313	Lymphocyte	1:110470764_G_A	CSF1	rs333947	1	1	110470764	G	A	A	0.150152	0.150152	0.0230217	0.00294934	14.2279	0.000135262	0.0234078	0.00307998	13.5275	intron_variant	MODIFIER	ENSG00000184371
RBC#	True	314	Red Cell	1:110791822_C_T	KCNC4	rs12138917	0.989167	1	110791822	C	T	T	0.367455	0.367455	0.0136343	0.0021774	9.41939	8.64154e-05	0.0141758	0.00228885	9.22964	intron_variant	MODIFIER	ENSG00000116396
MSCV	True	315	Red Cell	1:110867817_C_CTG	RP5-1074L1.1	rs35058689	0.9897	1	110867817	C	CTG	CTG	0.475365	0.475365	-0.0138295	0.00206995	10.6249	9.53954e-05	-0.0138653	0.00220887	9.4619	intron_variant	MODIFIER	ENSG00000227963
MCV	True	315	Red Cell	1:110872337_C_T	RP5-1074L1.1	rs12144506	0.995932	1	110872337	C	T	T	0.476652	0.476652	-0.0125508	0.00205604	8.98625	7.85896e-05	-0.0135529	0.00219703	9.16174	intron_variant	MODIFIER	ENSG00000227963
MRV	True	315	Red Cell	1:110911466_AT_A	SLC16A4	rs11323780	0.998882	1	110911466	AT	A	A	0.468568	0.468568	-0.0138642	0.00212253	10.1875	9.57282e-05	-0.0142525	0.00222342	9.83708	intron_variant	MODIFIER	ENSG00000168679
MONO%	True	316	White Cell	1:111200048_A_G	RP11-284N8.3,AL365361.1	rs12750430	0.991129	1	111200048	A	G	G	0.168993	0.168993	-0.0229108	0.00283002	15.2444	0.000147429	-0.0213736	0.00295601	12.3171	upstream_gene_variant	MODIFIER	ENSG00000221538,ENSG00000259834
EO#	True	317	Myeloid White Cell	1:111319348_A_AAAAGG		rs113358329	0.994085	1	111319348	A	AAAAGG	AAAAGG	0.241224	0.241224	-0.0160976	0.00248162	10.0569	9.48607e-05	-0.016873	0.00258801	10.1516	intergenic_variant	MODIFIER
LYMPH#	True	318	Lymphocyte	1:111332345_G_A		rs343812	0.996677	1	111332345	G	A	A	0.296296	0.296296	0.017848	0.0023153	13.8959	0.000132839	0.0173762	0.00241794	12.1762	intergenic_variant	MODIFIER
MSCV	True	319	Red Cell	1:111679736_G_A	DRAM2	rs61804635	0.997482	1	111679736	G	A	A	0.108106	0.108106	-0.0245168	0.00330453	12.9286	0.00011591	-0.0273301	0.00353179	13.9958	intron_variant	MODIFIER	ENSG00000156171
MRV	True	319	Red Cell	1:111681411_A_G	DRAM2	rs817579	0.998653	1	111681411	A	G	G	0.143434	0.143434	-0.0210003	0.00300904	11.527	0.000108366	-0.0239054	0.00315856	13.4218	intron_variant	MODIFIER	ENSG00000156171
NEUT#	True	320	Myeloid White Cell	1:111726213_A_G	CEPT1	rs694180	1	1	111726213	A	G	A	0.658137	0.341863	0.0179667	0.00225334	14.8113	0.000145256	0.0179182	0.00232135	13.9294	splice_region_variant	LOW	ENSG00000134255
NEUT%	True	320	White Cell	1:111734122_C_T	DENND2D	rs2494015	1	1	111734122	C	T	C	0.684075	0.315925	0.0212062	0.00231427	19.2979	0.000194376	0.0207517	0.00237413	17.6338	intron_variant	MODIFIER	ENSG00000162777
LYMPH%	True	320	White Cell	1:111734122_C_T	DENND2D	rs2494015	1	1	111734122	C	T	C	0.684116	0.315884	-0.0196424	0.00230724	16.7723	0.000166754	-0.019691	0.00237221	15.9837	intron_variant	MODIFIER	ENSG00000162777
MPV	False	321	Platelet	1:111732711_G_A	DENND2D	rs2209457	0.984871	1	111732711	G	A	A	0.33185	0.33185	0.0305403	0.00216865	44.3137	0.000413611	0.0241355	0.00254002	20.6844	intron_variant	MODIFIER	ENSG00000162777
MPV	True	322	Platelet	1:111733884_G_A	DENND2D	rs72691294	0.972883	1	111733884	G	A	A	0.061999	0.061999	0.0548406	0.00425986	37.1992	0.000349802	0.0367324	0.00499053	12.7359	intron_variant	MODIFIER	ENSG00000162777
PLT#	True	323	Platelet	1:111736637_T_C	DENND2D	rs657605	1	1	111736637	T	C	C	0.234155	0.234155	0.0184428	0.00247495	13.0358	0.000121991	0.01814	0.0026428	11.1734	intron_variant	MODIFIER	ENSG00000162777
RET#	True	324	Red Cell	1:111740345_C_G	DENND2D	rs599134	1	1	111740345	C	G	C	0.775753	0.224247	-0.0182018	0.00255517	11.978	0.000115268	-0.0186681	0.00265851	11.6595	non_coding_transcript_exon_variant	MODIFIER	ENSG00000162777
RET%	True	324	Red Cell	1:111740345_C_G	DENND2D	rs599134	1	1	111740345	C	G	C	0.775751	0.224249	-0.0178434	0.00256168	11.4852	0.000110774	-0.0180529	0.00265819	10.954	non_coding_transcript_exon_variant	MODIFIER	ENSG00000162777
HLSR%	True	324	Red Cell	1:111740345_C_G	DENND2D	rs599134	1	1	111740345	C	G	C	0.775735	0.224265	-0.0161302	0.00254563	9.62865	9.05283e-05	-0.0166472	0.002651	9.46872	non_coding_transcript_exon_variant	MODIFIER	ENSG00000162777
HLSR#	True	324	Red Cell	1:111740345_C_G	DENND2D	rs599134	1	1	111740345	C	G	C	0.775744	0.224256	-0.0165417	0.00254208	10.1158	9.52035e-05	-0.0170475	0.00265098	9.8955	non_coding_transcript_exon_variant	MODIFIER	ENSG00000162777
LYMPH#	True	325	Lymphocyte	1:112143035_T_C	LINC01160,RAP1A	rs2800883	0.9876	1	112143035	T	C	C	0.377508	0.377508	-0.0140726	0.00218664	9.91048	9.30762e-05	-0.014141	0.00228291	9.23206	intron_variant	MODIFIER	ENSG00000116473,ENSG00000231346
PCT	True	326	Platelet	1:112657830_T_A		rs458699	0.993064	1	112657830	T	A	T	0.756302	0.243698	0.0220443	0.00246232	18.4596	0.000179131	0.0205858	0.00261913	14.4137	intergenic_variant	MODIFIER
PDW	True	326	Platelet	1:112657830_T_A		rs458699	0.993064	1	112657830	T	A	T	0.756312	0.243688	-0.0212247	0.00249409	16.7596	0.000166054	-0.022385	0.0025957	17.1874	intergenic_variant	MODIFIER
PDW	False	327	Platelet	1:113157054_C_T	ST7L	rs6700673	0.999303	1	113157054	C	T	T	0.474395	0.474395	-0.0451387	0.00213885	98.1379	0.00101608	-0.0452163	0.00222621	90.9401	intron_variant	MODIFIER	ENSG00000007341
MPV	False	328	Platelet	1:113200671_T_G	CAPZA1	rs3013439	0.999725	1	113200671	T	G	T	0.525633	0.474367	0.0243814	0.00203085	32.4784	0.000296445	0.0246207	0.00222352	27.7654	intron_variant	MODIFIER	ENSG00000116489
PCT	False	328	Platelet	1:113233193_G_A	MOV10	rs2999157	0.999608	1	113233193	G	A	G	0.524778	0.475222	-0.0210954	0.00211118	22.783	0.000221962	-0.0208941	0.00224571	19.8666	intron_variant	MODIFIER	ENSG00000155363
PLT#	False	328	Platelet	1:113236087_C_T	MOV10	rs902289	0.999858	1	113236087	C	T	C	0.524743	0.475257	-0.030141	0.00209618	46.1544	0.000453128	-0.0300155	0.00223987	40.2126	intron_variant	MODIFIER	ENSG00000155363
BASO%	True	329	White Cell	1:114303808_C_A	PHTF1	rs6679677	1	1	114303808	C	A	A	0.101227	0.101227	0.0298342	0.00366617	15.3949	0.000161959	0.0302441	0.00366849	15.7783	upstream_gene_variant	MODIFIER	ENSG00000116793
NEUT#	True	329	Myeloid White Cell	1:114303808_C_A	PHTF1	rs6679677	1	1	114303808	C	A	A	0.101192	0.101192	-0.0370946	0.00354164	24.9434	0.000250302	-0.0378804	0.00364826	24.5258	upstream_gene_variant	MODIFIER	ENSG00000116793
MPV	True	330	Platelet	1:114323515_T_G	RSBN1	rs149765041	0.951415	1	114323515	T	G	G	0.018595	0.018595	0.0478307	0.00767925	9.32723	8.35003e-05	0.0511784	0.00840901	8.9364	intron_variant	MODIFIER	ENSG00000081019
WBC#	False	331	White Cell	1:114377568_A_G	PTPN22	rs2476601	1	1	114377568	A	G	A	0.898855	0.101145	0.0519411	0.00350008	49.0927	0.000490553	0.0538244	0.00364017	48.7325	missense_variant	MODERATE	ENSG00000134242
LYMPH#	False	331	Lymphocyte	1:114377568_A_G	PTPN22	rs2476601	1	1	114377568	A	G	A	0.89885	0.10115	0.0580858	0.00349324	61.36	0.000613512	0.0599908	0.00364592	60.0872	missense_variant	MODERATE	ENSG00000134242
MSCV	True	332	Red Cell	1:114419489_C_T	AP4B1-AS1	rs11584821	0.986028	1	114419489	C	T	T	0.18017	0.18017	0.0169442	0.00268498	9.55641	8.48161e-05	0.0192876	0.00286946	10.7449	intron_variant	MODIFIER	ENSG00000226167
MCV	True	332	Red Cell	1:114443899_G_A	AP4B1	rs17464525	1	1	114443899	G	A	A	0.185109	0.185109	0.0165797	0.00263472	9.50607	8.29298e-05	0.0186099	0.00282005	10.3829	synonymous_variant	LOW	ENSG00000134262
MRV	False	333	Red Cell	1:114932865_G_C	TRIM33	rs9429544	0.993069	1	114932865	G	C	C	0.255324	0.255324	0.0234528	0.00243039	21.3076	0.00020916	0.0234403	0.00255098	19.3986	downstream_gene_variant	MODIFIER	ENSG00000197323
RBC#	False	333	Red Cell	1:114973690_T_C	TRIM33	rs11585926	0.999087	1	114973690	T	C	C	0.249711	0.249711	-0.0149119	0.00240998	9.21395	8.33225e-05	-0.0155339	0.00254433	8.98845	intron_variant	MODIFIER	ENSG00000197323
MCV	False	333	Red Cell	1:114989211_T_G	TRIM33	rs2143583	0.998758	1	114989211	T	G	G	0.253518	0.253518	0.0263283	0.00235474	28.2965	0.000262364	0.0248125	0.00252066	22.1341	intron_variant	MODIFIER	ENSG00000197323
MSCV	False	333	Red Cell	1:114989211_T_G	TRIM33	rs2143583	0.998758	1	114989211	T	G	G	0.253564	0.253564	0.0231662	0.00236184	21.9852	0.000203151	0.0230817	0.00252423	19.2188	intron_variant	MODIFIER	ENSG00000197323
MCH	False	333	Red Cell	1:114989211_T_G	TRIM33	rs2143583	0.998758	1	114989211	T	G	G	0.25352	0.25352	0.0251091	0.00238324	25.2281	0.000238629	0.0236286	0.00252993	20.0126	intron_variant	MODIFIER	ENSG00000197323
RDW	False	333	Red Cell	1:115032652_T_C	TRIM33	rs76701955	0.99337	1	115032652	T	C	C	0.250845	0.250845	0.0171257	0.00245043	11.5573	0.000110231	0.0171477	0.00255218	10.7366	intron_variant	MODIFIER	ENSG00000197323
PDW	True	334	Platelet	1:115008670_A_T	TRIM33	rs72696011	0.983185	1	115008670	A	T	T	0.086454	0.086454	-0.0258523	0.00382589	10.8518	0.000105571	-0.0260388	0.00404818	9.90001	intron_variant	MODIFIER	ENSG00000197323
PDW	False	335	Platelet	1:115064222_A_G		rs11102809	0.992132	1	115064222	A	G	G	0.372005	0.372005	0.017831	0.00221889	15.0324	0.000148555	0.0169177	0.00238743	11.8597	intergenic_variant	MODIFIER
PDW	True	336	Platelet	1:115069251_C_T		rs139846391	0.988754	1	115069251	C	T	T	0.043929	0.043929	-0.0420025	0.00524905	14.9119	0.000148191	-0.0411734	0.00556225	12.8725	intergenic_variant	MODIFIER
MPV	True	337	Platelet	1:115130508_A_G	DENND2C	rs61753528	1	1	115130508	A	G	G	0.005573	0.005573	0.145594	0.0136118	25.9744	0.000234952	0.143332	0.0148927	21.1971	missense_variant	MODERATE	ENSG00000175984
PDW	True	337	Platelet	1:115130508_A_G	DENND2C	rs61753528	1	1	115130508	A	G	G	0.005577	0.005577	-0.201327	0.0143302	44.108	0.000449579	-0.202134	0.0149314	41.018	missense_variant	MODERATE	ENSG00000175984
MPV	True	338	Platelet	1:115142870_G_A	DENND2C	rs149711393	1	1	115142870	G	A	A	0.00724	0.00724	0.120048	0.01197	22.9447	0.000207168	0.12147	0.0130995	19.7397	missense_variant	MODERATE	ENSG00000175984
PDW	True	338	Platelet	1:115142870_G_A	DENND2C	rs149711393	1	1	115142870	G	A	A	0.007239	0.007239	-0.164233	0.0126064	38.0702	0.000387681	-0.191921	0.013201	47.1475	missense_variant	MODERATE	ENSG00000175984
RBC#	True	339	Red Cell	1:115848388_C_T	NGF,RP4-663N10.1	rs12402406	0.997147	1	115848388	C	T	T	0.083867	0.083867	0.0232408	0.00375867	9.20208	8.30007e-05	0.0252389	0.0039681	9.696	intron_variant	MODIFIER	ENSG00000228035,ENSG00000134259
EO#	True	340	Myeloid White Cell	1:117411383_G_A		rs1013910	0.973591	1	117411383	G	A	G	0.881151	0.118849	-0.0190995	0.00330585	8.12019	7.64047e-05	-0.0204644	0.00344859	8.52924	intergenic_variant	MODIFIER
NEUT#	True	341	Myeloid White Cell	1:117544331_A_C	CD101	rs12130298	1	1	117544331	A	C	C	0.076212	0.076212	-0.027581	0.00403302	11.0977	0.000107114	-0.030021	0.00415477	12.3015	upstream_gene_variant	MODIFIER	ENSG00000134256
BASO#	False	342	Myeloid White Cell	1:118139540_C_T	AL157902.3	rs17613339	0.988391	1	118139540	C	T	T	0.127854	0.127854	-0.0216637	0.00331886	10.1746	0.000104664	-0.020752	0.00333718	9.29876	non_coding_transcript_exon_variant	MODIFIER	ENSG00000236866
BASO%	False	342	White Cell	1:118143444_G_C	AL157902.3	rs11587409	0.991294	1	118143444	G	C	C	0.162784	0.162784	-0.0203604	0.00300765	10.8888	0.000112993	-0.0195834	0.00301105	10.1058	intron_variant	MODIFIER	ENSG00000236866
IRF	False	342	Red Cell	1:118147892_T_C	AL157902.3	rs34754277	0.993326	1	118147892	T	C	C	0.168563	0.168563	-0.0383979	0.0029201	38.7663	0.000413273	-0.0593279	0.0033808	68.1878	intron_variant	MODIFIER	ENSG00000236866
RET#	False	342	Red Cell	1:118153011_A_C	FAM46C	rs11587735	0.996582	1	118153011	A	C	C	0.168314	0.168314	-0.0502585	0.00285176	68.7902	0.000707178	-0.0738586	0.00346052	100.289	intron_variant	MODIFIER	ENSG00000183508
RET%	False	342	Red Cell	1:118153011_A_C	FAM46C	rs11587735	0.996582	1	118153011	A	C	C	0.168307	0.168307	-0.0553596	0.00285907	82.7986	0.000857988	-0.0841307	0.00343823	131.404	intron_variant	MODIFIER	ENSG00000183508
HLSR#	False	342	Red Cell	1:118153011_A_C	FAM46C	rs11587735	0.996582	1	118153011	A	C	C	0.168318	0.168318	-0.0543731	0.00283724	81.1317	0.000827725	-0.0796593	0.00345132	117.065	intron_variant	MODIFIER	ENSG00000183508
HLSR%	False	342	Red Cell	1:118153011_A_C	FAM46C	rs11587735	0.996582	1	118153011	A	C	C	0.16831	0.16831	-0.0577637	0.0028413	91.1564	0.000934139	-0.0867387	0.00342894	140.341	intron_variant	MODIFIER	ENSG00000183508
MCV	False	342	Red Cell	1:118154775_G_A	FAM46C	rs35602316	0.999216	1	118154775	G	A	A	0.169024	0.169024	-0.0339814	0.00273152	34.8025	0.000324377	-0.061448	0.00338484	72.8929	intron_variant	MODIFIER	ENSG00000183508
MPV	False	342	Platelet	1:118155145_AAGTC_A	FAM46C	rs143811622	0.991966	1	118155145	AAGTC	A	A	0.221902	0.221902	-0.0428758	0.00245075	67.8055	0.000634819	-0.0425909	0.00268052	56.1046	intron_variant	MODIFIER	ENSG00000183508
PCT	False	342	Platelet	1:118155152_A_G	FAM46C	rs199858224	0.996043	1	118155152	A	G	G	0.22318	0.22318	0.0188675	0.00253747	12.9824	0.000123434	0.0177311	0.00269846	10.3001	intron_variant	MODIFIER	ENSG00000183508
PLT#	False	342	Platelet	1:118155152_A_G	FAM46C	rs199858224	0.996043	1	118155152	A	G	G	0.223198	0.223198	0.0368298	0.00251947	47.6667	0.000470359	0.0356485	0.00269156	39.3054	intron_variant	MODIFIER	ENSG00000183508
MCH	False	342	Red Cell	1:118155826_T_TTG	FAM46C	rs141620750	0.99742	1	118155826	T	TTG	TTG	0.169122	0.169122	-0.0353663	0.00276644	36.6961	0.000351517	-0.0664497	0.00340121	84.2355	intron_variant	MODIFIER	ENSG00000183508
MONO#	False	342	Myeloid White Cell	1:118156053_G_A	FAM46C	rs1370297	0.997627	1	118156053	G	A	A	0.168295	0.168295	0.0264031	0.0027836	20.6165	0.000195155	0.0273812	0.00294449	19.8469	intron_variant	MODIFIER	ENSG00000183508
RBC#	False	342	Red Cell	1:118160005_C_CT	FAM46C	rs10633030	0.953347	1	118160005	C	CT	CT	0.206874	0.206874	0.0221976	0.00263519	16.4373	0.000161693	0.0333081	0.00299008	28.0898	intron_variant	MODIFIER	ENSG00000183508
MONO%	False	342	White Cell	1:118161094_GTC_G	FAM46C	rs71584509	0.993668	1	118161094	GTC	G	G	0.163477	0.163477	0.0270932	0.00286336	20.52	0.000200764	0.0283096	0.0029927	20.5074	intron_variant	MODIFIER	ENSG00000183508
PDW	False	342	Platelet	1:118155620_G_A	FAM46C	rs3767812	0.99604	1	118155620	G	A	A	0.223589	0.223589	-0.0342621	0.00256843	39.8665	0.000407568	-0.0332751	0.00267248	34.8531	intron_variant	MODIFIER	ENSG00000183508
MCHC	False	343	Red Cell	1:118153977_T_G	FAM46C	rs826415	0.990728	1	118153977	T	G	G	0.316904	0.316904	0.0172785	0.00235697	12.6406	0.000129256	0.022024	0.0024147	19.1255	intron_variant	MODIFIER	ENSG00000183508
MCH	False	343	Red Cell	1:118168234_C_T	FAM46C	rs11580608	0.997735	1	118168234	C	T	T	0.315214	0.315214	0.0302349	0.00223164	41.091	0.000394646	0.0289472	0.00248462	30.6371	3_prime_UTR_variant	MODIFIER	ENSG00000183508
MCV	False	343	Red Cell	1:118168234_C_T	FAM46C	rs11580608	0.997735	1	118168234	C	T	T	0.315205	0.315205	0.0267283	0.00220491	33.0937	0.000308409	0.0248884	0.00247365	23.0844	3_prime_UTR_variant	MODIFIER	ENSG00000183508
RET%	False	343	Red Cell	1:118171000_CATTT_C	FAM46C	rs34914954	0.994417	1	118171000	CATTT	C	C	0.31766	0.31766	0.0359679	0.00230002	54.3973	0.00056082	0.0329564	0.00250045	38.9343	downstream_gene_variant	MODIFIER	ENSG00000183508
HLSR%	False	343	Red Cell	1:118171801_C_A	FAM46C	rs66464442	0.998062	1	118171801	C	A	A	0.316666	0.316666	0.0335792	0.00228399	48.2035	0.000487984	0.0301094	0.00249082	32.9077	downstream_gene_variant	MODIFIER	ENSG00000183508
HLSR#	False	343	Red Cell	1:118172538_A_G	FAM46C	rs6696923	1	1	118172538	A	G	G	0.372844	0.372844	0.0314865	0.00219291	46.0246	0.000463641	0.0289789	0.00243313	31.9741	downstream_gene_variant	MODIFIER	ENSG00000183508
RET#	False	343	Red Cell	1:118172538_A_G	FAM46C	rs6696923	1	1	118172538	A	G	G	0.372866	0.372866	0.0322551	0.002204	47.7735	0.000486564	0.030661	0.0024397	35.49	downstream_gene_variant	MODIFIER	ENSG00000183508
RET%	True	344	Red Cell	1:118165603_G_A	FAM46C	rs148397151	0.82099	1	118165603	G	A	A	0.000532	0.000532	-0.342813	0.0507463	10.8464	0.000124976	-0.341678	0.0527019	10.0463	missense_variant	MODERATE	ENSG00000183508
MCH	True	344	Red Cell	1:118165603_G_A	FAM46C	rs148397151	0.82099	1	118165603	G	A	A	0.00053	0.00053	-0.440996	0.0492871	18.4393	0.000206037	-0.425641	0.0523463	15.3706	missense_variant	MODERATE	ENSG00000183508
MCV	True	344	Red Cell	1:118165603_G_A	FAM46C	rs148397151	0.82099	1	118165603	G	A	A	0.000531	0.000531	-0.368664	0.0486681	13.445	0.000144263	-0.355487	0.0521204	11.0416	missense_variant	MODERATE	ENSG00000183508
MCV	True	345	Red Cell	1:118166331_A_G	FAM46C	rs77871185	1	1	118166331	A	G	G	0.004346	0.004346	-0.107555	0.0155491	11.3364	0.000100113	-0.104775	0.0166821	9.47179	missense_variant	MODERATE	ENSG00000183508
MCH	True	345	Red Cell	1:118166331_A_G	FAM46C	rs77871185	1	1	118166331	A	G	G	0.004344	0.004344	-0.131641	0.0157404	16.2146	0.000149903	-0.127423	0.0167538	13.5464	missense_variant	MODERATE	ENSG00000183508
RET%	False	346	Red Cell	1:118251143_C_T		rs10923397	0.98581	1	118251143	C	T	T	0.162426	0.162426	0.0356693	0.00291485	33.7056	0.000346177	0.0869491	0.00345235	139.128	intergenic_variant	MODIFIER
IRF	False	346	Red Cell	1:118251143_C_T		rs10923397	0.98581	1	118251143	C	T	T	0.162425	0.162425	0.017512	0.00297486	8.40443	8.34407e-05	0.0461697	0.00344348	40.2557	intergenic_variant	MODIFIER
MCH	False	346	Red Cell	1:118251143_C_T		rs10923397	0.98581	1	118251143	C	T	T	0.162347	0.162347	0.0481297	0.00282772	64.2388	0.000630035	0.0868236	0.00342357	141.052	intergenic_variant	MODIFIER
RBC#	False	346	Red Cell	1:118251143_C_T		rs10923397	0.98581	1	118251143	C	T	T	0.162351	0.162351	-0.0185277	0.00284632	10.1222	9.33663e-05	-0.0315683	0.00323026	21.8287	intergenic_variant	MODIFIER
HLSR#	False	346	Red Cell	1:118251143_C_T		rs10923397	0.98581	1	118251143	C	T	T	0.16242	0.16242	0.0307934	0.00289274	25.7355	0.000257995	0.0808575	0.00345202	120.524	intergenic_variant	MODIFIER
MCHC	False	346	Red Cell	1:118251143_C_T		rs10923397	0.98581	1	118251143	C	T	T	0.162338	0.162338	0.0261937	0.0029827	17.7938	0.0001866	0.0307765	0.0030557	23.1304	intergenic_variant	MODIFIER
MCV	False	346	Red Cell	1:118251143_C_T		rs10923397	0.98581	1	118251143	C	T	T	0.162358	0.162358	0.0409254	0.00279387	47.8596	0.000455563	0.0764381	0.00341014	110.483	intergenic_variant	MODIFIER
RET#	False	346	Red Cell	1:118251143_C_T		rs10923397	0.98581	1	118251143	C	T	T	0.162418	0.162418	0.0310819	0.00290752	25.9463	0.000262849	0.079024	0.00346121	114.575	intergenic_variant	MODIFIER
HLSR%	False	346	Red Cell	1:118251143_C_T		rs10923397	0.98581	1	118251143	C	T	T	0.162418	0.162418	0.0341085	0.00289675	31.2784	0.000316531	0.0860481	0.00344334	136.996	intergenic_variant	MODIFIER
RDW	False	346	Red Cell	1:118251175_A_C		rs10923398	0.984664	1	118251175	A	C	C	0.184163	0.184163	-0.0341345	0.00274962	34.6602	0.000350125	-0.0327208	0.00286295	29.5191	intergenic_variant	MODIFIER
MSCV	True	347	Red Cell	1:120257576_A_G	PHGDH	rs477992	1	1	120257576	A	G	A	0.679546	0.320454	-0.0149946	0.00219605	11.0649	9.79229e-05	-0.0152857	0.00234684	10.1332	intron_variant	MODIFIER	ENSG00000092621
HGB	True	348	Red Cell	1:120267505_C_G	PHGDH	rs483180	0.992818	1	120267505	C	G	G	0.31958	0.31958	-0.0162737	0.00227859	12.0363	0.000115175	-0.0157257	0.00236772	10.508	intron_variant	MODIFIER	ENSG00000092621
HCT	False	349	Red Cell	1:120269991_C_G	PHGDH	rs616111	0.963337	1	120269991	C	G	C	0.581643	0.418357	0.0169378	0.00218918	13.9925	0.00013962	0.0159325	0.00227181	11.6319	intron_variant	MODIFIER	ENSG00000092621
MCH	False	349	Red Cell	1:120272477_T_C	PHGDH	rs523395	0.961497	1	120272477	T	C	T	0.531476	0.468524	-0.0127516	0.00211508	8.7823	8.09795e-05	-0.0134468	0.00224678	8.66418	intron_variant	MODIFIER	ENSG00000092621
RBC#	False	349	Red Cell	1:120272477_T_C	PHGDH	rs523395	0.961497	1	120272477	T	C	T	0.531478	0.468522	0.0210116	0.00212908	22.2456	0.000219869	0.0217294	0.00224351	21.4565	intron_variant	MODIFIER	ENSG00000092621
EO%	True	350	White Cell	1:120652158_T_A		rs2793925	0.955102	1	120652158	T	A	T	0.684361	0.315639	0.0174825	0.00233524	13.15	0.000132042	0.0168606	0.00242693	11.4285	intergenic_variant	MODIFIER
EO#	True	350	Myeloid White Cell	1:120652158_T_A		rs2793925	0.955102	1	120652158	T	A	T	0.684354	0.315646	0.0169119	0.00232725	12.4344	0.000123565	0.0161067	0.0024269	10.4933	intergenic_variant	MODIFIER
PDW	True	351	Platelet	1:145639731_G_A	RNF115	rs141084774	0.851103	1	145639731	G	A	A	0.014139	0.014139	0.0603533	0.00979522	9.14233	0.000101547	0.0598596	0.010197	8.36126	intron_variant	MODIFIER	ENSG00000121848
RBC#	True	352	Red Cell	1:147283807_C_T		rs12072205	0.995681	1	147283807	C	T	T	0.155912	0.155912	0.0264689	0.00287944	19.4154	0.000184403	0.0264395	0.00303416	17.5309	intergenic_variant	MODIFIER
HGB	True	352	Red Cell	1:147287992_A_T		rs1086605	0.99622	1	147287992	A	T	T	0.156038	0.156038	0.0263508	0.00292482	18.6835	0.000182882	0.0278637	0.00303918	19.3158	intergenic_variant	MODIFIER
HCT	True	352	Red Cell	1:147289583_G_GT		rs201773321	0.997106	1	147289583	G	GT	GT	0.155874	0.155874	0.0282389	0.00293038	21.2517	0.000209849	0.0291282	0.00304185	20.9932	intergenic_variant	MODIFIER
MONO#	True	353	Myeloid White Cell	1:149759626_T_C	RP11-196G18.3	rs587626837	0.990984	1	149759626	T	C	C	0.0882	0.0882	0.0313375	0.00370642	16.554	0.000157953	0.0283446	0.00395213	12.1305	non_coding_transcript_exon_variant	MODIFIER	ENSG00000233030
LYMPH%	True	354	White Cell	1:150194425_GAAATA_G	ANP32E	rs56336280	0.986899	1	150194425	GAAATA	G	G	0.292507	0.292507	0.0167755	0.00236913	11.8439	0.000116477	0.0159426	0.00245362	10.0878	intron_variant	MODIFIER	ENSG00000143401
NEUT%	True	354	White Cell	1:150211683_G_A	ANP32E	rs11205348	0.982023	1	150211683	G	A	A	0.286205	0.286205	-0.0149978	0.00239842	9.39564	9.19043e-05	-0.0165671	0.0025219	10.2957	upstream_gene_variant	MODIFIER	ENSG00000143401
RDW	True	355	Red Cell	1:150257945_T_TA	C1orf51	rs371339881	0.933015	1	150257945	T	TA	TA	0.464299	0.464299	-0.0157554	0.00219171	12.1841	0.000123484	-0.0167743	0.00228573	12.6654	intron_variant	MODIFIER	ENSG00000159208
WBC#	True	356	White Cell	1:150298750_A_G	PRPF3	rs698914	0.999389	1	150298750	A	G	A	0.613336	0.386664	0.0186121	0.00216836	17.036	0.000164306	0.0187646	0.00225566	16.0503	intron_variant	MODIFIER	ENSG00000117360
NEUT#	True	356	Myeloid White Cell	1:150356929_T_C	RPRD2	rs74322702	0.946811	1	150356929	T	C	T	0.580714	0.419286	0.0160599	0.00222605	12.2666	0.0001256	0.0167057	0.00229386	12.4847	intron_variant	MODIFIER	ENSG00000163125
PLT#	False	357	Platelet	1:150329469_T_A	PRPF3	rs1694367	0.995798	1	150329469	T	A	A	0.393798	0.393798	0.0196676	0.0021438	19.342	0.000184682	0.0186471	0.00232721	14.9485	downstream_gene_variant	MODIFIER	ENSG00000117360
PCT	False	357	Platelet	1:150477061_C_T	TARS2	rs3738487	0.998427	1	150477061	C	T	T	0.398585	0.398585	0.0224856	0.00215137	24.8421	0.000242401	0.0232857	0.00228839	23.5908	intron_variant	MODIFIER	ENSG00000143374
EO%	False	358	White Cell	1:150539971_A_G	RN7SL473P	rs4971044	0.987683	1	150539971	A	G	G	0.011554	0.011554	0.0872988	0.00998691	17.6375	0.000174073	0.0773715	0.0103983	12.9987	upstream_gene_variant	MODIFIER	ENSG00000264508
EO#	False	358	Myeloid White Cell	1:150539971_A_G	RN7SL473P	rs4971044	0.987683	1	150539971	A	G	G	0.011554	0.011554	0.0985187	0.00995276	22.3747	0.000221693	0.0858489	0.0103984	15.8208	upstream_gene_variant	MODIFIER	ENSG00000264508
NEUT%	False	359	White Cell	1:150544093_T_C	RN7SL473P,RN7SL600P	rs6665912	0.986652	1	150544093	T	C	C	0.223365	0.223365	0.0332392	0.00259657	36.792	0.000383322	0.0225002	0.00315929	11.9722	upstream_gene_variant	MODIFIER	ENSG00000264584,ENSG00000264508
MONO%	False	359	White Cell	1:150595537_G_T	ENSA	rs11204682	0.986099	1	150595537	G	T	T	0.222891	0.222891	-0.064414	0.00255056	139.999	0.00143736	-0.0459545	0.00314929	47.4885	intron_variant	MODIFIER	ENSG00000143420
EO%	False	359	White Cell	1:150595537_G_T	ENSA	rs11204682	0.986099	1	150595537	G	T	T	0.22282	0.22282	-0.0345254	0.00256549	40.5564	0.000412841	-0.0349367	0.00267126	38.3528	intron_variant	MODIFIER	ENSG00000143420
MONO#	False	359	Myeloid White Cell	1:150595537_G_T	ENSA	rs11204682	0.986099	1	150595537	G	T	T	0.222906	0.222906	-0.0749048	0.00251392	194.357	0.00194377	-0.0600028	0.00305607	85.0608	intron_variant	MODIFIER	ENSG00000143420
EO#	False	359	Myeloid White Cell	1:150595537_G_T	ENSA	rs11204682	0.986099	1	150595537	G	T	T	0.222846	0.222846	-0.0417392	0.00255657	59.1924	0.000603435	-0.0417347	0.00267117	54.286	intron_variant	MODIFIER	ENSG00000143420
MPV	False	359	Platelet	1:150716980_TA_T	CTSS	rs35375032	0.989346	1	150716980	TA	T	T	0.217969	0.217969	0.017677	0.00246991	12.0836	0.000106529	0.0196414	0.0027024	12.4376	intron_variant	MODIFIER	ENSG00000163131
MCH	True	360	Red Cell	1:150551295_T_C	MCL1	rs35661734	1	1	150551295	T	C	C	0.038592	0.038592	0.0330463	0.00537335	9.11089	8.10365e-05	0.0350161	0.00570343	9.08162	intron_variant	MODIFIER	ENSG00000143384
MCV	True	360	Red Cell	1:150575754_C_T	ENSA	rs113543611	0.996398	1	150575754	C	T	T	0.038551	0.038551	0.0327264	0.00532028	9.11423	7.93941e-05	0.0348177	0.00569434	9.01327	intron_variant	MODIFIER	ENSG00000143420
BASO%	True	361	White Cell	1:150563440_CT_C		rs11352831	0.977453	1	150563440	CT	C	CT	0.580254	0.419746	0.0148662	0.00226484	10.2805	0.000107655	0.0149988	0.00226679	10.4346	intergenic_variant	MODIFIER
BASO#	True	361	Myeloid White Cell	1:150563440_CT_C		rs11352831	0.977453	1	150563440	CT	C	CT	0.580267	0.419733	0.0192953	0.00225686	16.9084	0.000181357	0.0191865	0.00226837	16.5652	intergenic_variant	MODIFIER
MONO#	False	362	Myeloid White Cell	1:150564476_T_C		rs6698495	0.997632	1	150564476	T	C	T	0.553868	0.446132	-0.0483556	0.00209467	117.184	0.00115556	-0.0256626	0.00253763	23.3116	intergenic_variant	MODIFIER
MONO%	False	362	White Cell	1:150597261_G_A	ENSA	rs1971378	0.997144	1	150597261	G	A	G	0.552478	0.447522	-0.0452048	0.00212484	99.7082	0.00101048	-0.0310796	0.00265762	30.8616	3_prime_UTR_variant	MODIFIER	ENSG00000143420
LYMPH#	False	362	Lymphocyte	1:150673684_T_C	HORMAD1	rs4970926	0.999484	1	150673684	T	C	T	0.513356	0.486644	-0.0272829	0.00211039	37.5041	0.000371913	-0.0251298	0.00225917	28.0115	intron_variant	MODIFIER	ENSG00000143452
NEUT%	False	362	White Cell	1:150673684_T_C	HORMAD1	rs4970926	0.999484	1	150673684	T	C	T	0.513377	0.486623	0.0327709	0.00215221	51.6281	0.000536582	0.0224475	0.00261395	17.0501	intron_variant	MODIFIER	ENSG00000143452
LYMPH%	False	362	White Cell	1:150714360_AG_A	CTSS	rs34826479	0.998101	1	150714360	AG	A	AG	0.52469	0.47531	-0.0217918	0.00214954	23.4258	0.000236862	-0.0210576	0.0022252	20.5228	intron_variant	MODIFIER	ENSG00000163131
PLT#	True	363	Platelet	1:150839698_C_CA	ARNT	rs58175144	0.963037	1	150839698	C	CA	CA	0.303743	0.303743	0.0190819	0.00232362	15.663	0.00015401	0.0145629	0.0025209	8.11825	intron_variant	MODIFIER	ENSG00000143437
RET#	False	364	Red Cell	1:150878099_TC_T	CYCSP51	rs61678849	0.998053	1	150878099	TC	T	T	0.219976	0.219976	0.0194749	0.00257669	13.3883	0.000130156	0.0199514	0.00267941	13.0165	downstream_gene_variant	MODIFIER	ENSG00000229357
RET%	False	364	Red Cell	1:150878099_TC_T	CYCSP51	rs61678849	0.998053	1	150878099	TC	T	T	0.219955	0.219955	0.01825	0.00258337	11.7924	0.00011429	0.0187376	0.00267926	11.5713	downstream_gene_variant	MODIFIER	ENSG00000229357
HLSR%	False	364	Red Cell	1:150878099_TC_T	CYCSP51	rs61678849	0.998053	1	150878099	TC	T	T	0.219936	0.219936	0.0184275	0.00256789	12.1444	0.000116517	0.0194883	0.00267271	12.513	downstream_gene_variant	MODIFIER	ENSG00000229357
MRV	False	364	Red Cell	1:150878099_TC_T	CYCSP51	rs61678849	0.998053	1	150878099	TC	T	T	0.219939	0.219939	-0.0164165	0.00255404	9.88745	9.24745e-05	-0.0161585	0.00267856	8.79174	downstream_gene_variant	MODIFIER	ENSG00000229357
HLSR#	False	364	Red Cell	1:150878099_TC_T	CYCSP51	rs61678849	0.998053	1	150878099	TC	T	T	0.219941	0.219941	0.0195485	0.00256419	13.608	0.000131127	0.0207299	0.00267256	14.0582	downstream_gene_variant	MODIFIER	ENSG00000229357
MSCV	True	365	Red Cell	1:150958836_A_G	ANXA9	rs267733	1	1	150958836	A	G	G	0.160893	0.160893	-0.0192431	0.0027955	11.2339	9.99849e-05	-0.0182958	0.00298625	9.04666	missense_variant	MODERATE	ENSG00000143412
MONO%	True	366	White Cell	1:151117010_G_A	SEMA6C	rs12089658	0.99032	1	151117010	G	A	A	0.084125	0.084125	0.0272003	0.00382319	11.9497	0.000114009	0.0318764	0.00421352	13.4113	intron_variant	MODIFIER	ENSG00000143434
LYMPH#	True	367	Lymphocyte	1:151337788_A_G	SELENBP1	rs10788804	0.987878	1	151337788	A	G	A	0.644837	0.355163	-0.018939	0.00221477	16.9144	0.000164294	-0.0138864	0.00237189	8.32005	non_coding_transcript_exon_variant	MODIFIER	ENSG00000143416
RDW	True	368	Red Cell	1:151341703_G_A	SELENBP1	rs55906289	0.974453	1	151341703	G	A	A	0.356058	0.356058	0.0171817	0.00223603	13.812	0.000135372	0.0184253	0.00233153	14.5628	non_coding_transcript_exon_variant	MODIFIER	ENSG00000143416
HGB	True	369	Red Cell	1:151750433_T_C	TDRKH	rs6679233	0.999184	1	151750433	T	C	C	0.320593	0.320593	0.0137763	0.00227539	8.85117	8.2676e-05	0.014004	0.00236255	8.51167	intron_variant	MODIFIER	ENSG00000182134
HCT	True	369	Red Cell	1:151777651_G_A	LINGO4	rs2293088	0.987156	1	151777651	G	A	A	0.334177	0.334177	0.0147745	0.00226539	10.1583	9.71384e-05	0.0153023	0.00234989	10.1291	intron_variant	MODIFIER	ENSG00000213171
BASO%	True	370	White Cell	1:153336018_C_G	S100A9	rs724781	1	1	153336018	C	G	G	0.280448	0.280448	-0.0182335	0.00246278	12.8777	0.000134179	-0.0185764	0.00246587	13.3051	downstream_gene_variant	MODIFIER	ENSG00000163220
MONO%	False	371	White Cell	1:153339782_A_G		rs60752752	0.9636	1	153339782	A	G	G	0.118251	0.118251	0.0383735	0.00332521	30.0822	0.000307074	0.0389793	0.00347508	28.4678	intergenic_variant	MODIFIER
NEUT%	False	371	White Cell	1:153353031_T_G	AL591704.5	rs61803338	0.958384	1	153353031	T	G	G	0.109041	0.109041	-0.0235607	0.00352334	10.6426	0.000107858	-0.0223936	0.00361569	9.22971	non_coding_transcript_exon_variant	MODIFIER	ENSG00000237008
MONO#	False	371	Myeloid White Cell	1:153363105_T_C	S100A8	rs3795391	0.995002	1	153363105	T	C	C	0.117014	0.117014	0.0295518	0.00324623	19.0578	0.000180464	0.0299069	0.00343349	17.517	non_coding_transcript_exon_variant	MODIFIER	ENSG00000143546
PCT	True	372	Platelet	1:153605955_CAAG_C	S100A13,RP1-178F15.4,RP1-178F15.5	rs35848200	0.988578	1	153605955	CAAG	C	CAAG	0.542865	0.457135	0.0175591	0.00212733	15.815	0.000153028	0.0177965	0.00226339	14.424	intron_variant	MODIFIER	ENSG00000271853,ENSG00000272030,ENSG00000189171
PLT#	True	373	Platelet	1:154017501_T_C	NUP210L	rs2841102	0.99884	1	154017501	T	C	C	0.438673	0.438673	0.0210212	0.00211234	22.6053	0.000217622	0.0209413	0.00226094	19.6964	intron_variant	MODIFIER	ENSG00000143552
MRV	True	374	Red Cell	1:154088258_T_C	NUP210L	rs12130660	0.984824	1	154088258	T	C	C	0.048864	0.048864	-0.0442207	0.00493776	18.4713	0.000181766	-0.0379113	0.00521248	12.4537	intron_variant	MODIFIER	ENSG00000143552
HLSR%	True	374	Red Cell	1:154154587_T_C	TPM3	rs61806853	1	1	154154587	T	C	C	0.049525	0.049525	0.0309333	0.00489659	9.57488	9.0084e-05	0.0303017	0.00510204	8.54245	intron_variant	MODIFIER	ENSG00000143549
MCV	True	374	Red Cell	1:154154587_T_C	TPM3	rs61806853	1	1	154154587	T	C	C	0.049509	0.049509	-0.0372302	0.00472135	14.5041	0.000130453	-0.0320229	0.00522489	9.05272	intron_variant	MODIFIER	ENSG00000143549
HLSR#	True	374	Red Cell	1:154154587_T_C	TPM3	rs61806853	1	1	154154587	T	C	C	0.049533	0.049533	0.0343024	0.00488938	11.6405	0.000110793	0.0330677	0.00510162	10.0422	intron_variant	MODIFIER	ENSG00000143549
MPV	False	375	Platelet	1:154092056_C_A	NUP210L	rs2494663	0.994758	1	154092056	C	A	C	0.550007	0.449993	0.0189456	0.00204454	19.7156	0.000177673	0.0191564	0.00223772	16.9484	intron_variant	MODIFIER	ENSG00000143552
PDW	False	375	Platelet	1:154095016_C_T	NUP210L	rs2500220	0.994668	1	154095016	C	T	T	0.491115	0.491115	0.026647	0.00214312	34.7659	0.000354919	0.0260775	0.00223007	30.8567	intron_variant	MODIFIER	ENSG00000143552
PCT	True	376	Platelet	1:154095372_A_C	NUP210L	rs6692026	0.992054	1	154095372	A	C	C	0.326106	0.326106	0.0155399	0.00226252	11.1876	0.000106139	0.0159036	0.00240608	10.414	intron_variant	MODIFIER	ENSG00000143552
MRV	True	377	Red Cell	1:154135445_T_C	TPM3	rs4446955	0.997975	1	154135445	T	C	C	0.180656	0.180656	0.0193451	0.00274988	11.7002	0.000110787	0.0175266	0.00289925	8.82585	intron_variant	MODIFIER	ENSG00000143549
MSCV	True	378	Red Cell	1:154251258_TA_T	HAX1	rs143745938	0.980449	1	154251258	TA	T	T	0.247804	0.247804	-0.0207849	0.00240162	17.3055	0.000161052	-0.0226719	0.00257773	17.844	downstream_gene_variant	MODIFIER	ENSG00000143575
RET#	True	378	Red Cell	1:154251258_TA_T	HAX1	rs143745938	0.980449	1	154251258	TA	T	T	0.247852	0.247852	0.0179606	0.002493	12.2344	0.000120273	0.017587	0.0025944	10.916	downstream_gene_variant	MODIFIER	ENSG00000143575
MCV	True	379	Red Cell	1:154259650_G_A	SNORD59	rs1760801	0.988545	1	154259650	G	A	A	0.296554	0.296554	0.0186535	0.00225401	15.8938	0.000145173	0.0145852	0.00244938	8.58367	upstream_gene_variant	MODIFIER	ENSG00000252682
MCH	True	379	Red Cell	1:154259650_G_A	SNORD59	rs1760801	0.988545	1	154259650	G	A	A	0.296544	0.296544	0.0183359	0.00228139	15.0365	0.000140269	0.0164732	0.00242901	10.9253	upstream_gene_variant	MODIFIER	ENSG00000252682
MCH	False	380	Red Cell	1:154291255_G_C	AQP10	rs12563213	0.995899	1	154291255	G	C	C	0.261523	0.261523	0.0235211	0.00236207	22.6325	0.000213694	0.019652	0.0025597	13.7888	upstream_gene_variant	MODIFIER	ENSG00000143595
MCV	False	380	Red Cell	1:154291372_C_T	AQP10	rs10908819	0.995973	1	154291372	C	T	T	0.261577	0.261577	0.0261578	0.00233362	28.4343	0.000264324	0.0208258	0.00257545	15.2099	upstream_gene_variant	MODIFIER	ENSG00000143595
MSCV	False	380	Red Cell	1:154343486_C_T		rs6661909	0.996051	1	154343486	C	T	T	0.301478	0.301478	0.021565	0.00224084	21.1969	0.000195869	0.0246541	0.00240424	23.9437	intergenic_variant	MODIFIER
RDW	True	381	Red Cell	1:154295592_C_T	AQP10	rs6685323	1	1	154295592	C	T	T	0.30998	0.30998	-0.0162063	0.00229103	11.8218	0.000112355	-0.0175507	0.00238623	12.7183	missense_variant	MODERATE	ENSG00000143595
MONO#	False	382	Myeloid White Cell	1:154418415_T_C	IL6R	rs11265613	0.997618	1	154418415	T	C	C	0.420467	0.420467	0.017601	0.00210856	16.1563	0.000150978	0.0179014	0.00223111	14.987	intron_variant	MODIFIER	ENSG00000160712
MCH	False	382	Red Cell	1:154418415_T_C	IL6R	rs11265613	0.997618	1	154418415	T	C	C	0.420557	0.420557	0.0214718	0.00209832	23.8499	0.0002247	0.0177929	0.00227653	14.2616	intron_variant	MODIFIER	ENSG00000160712
MCV	False	382	Red Cell	1:154418415_T_C	IL6R	rs11265613	0.997618	1	154418415	T	C	C	0.420514	0.420514	0.020476	0.00207327	22.2773	0.000204335	0.0191998	0.00230637	16.0716	intron_variant	MODIFIER	ENSG00000160712
RDW	False	382	Red Cell	1:154419892_G_A	IL6R	rs12730935	0.994096	1	154419892	G	A	A	0.407808	0.407808	-0.0176106	0.00215792	15.4782	0.000149795	-0.0179144	0.00224864	14.7871	intron_variant	MODIFIER	ENSG00000160712
PLT#	False	382	Platelet	1:154425456_G_A	IL6R	rs12126142	0.999715	1	154425456	G	A	A	0.408668	0.408668	0.0144871	0.00212826	11.0015	0.000101437	0.0145046	0.00227829	9.71297	intron_variant	MODIFIER	ENSG00000160712
MPV	False	382	Platelet	1:154425456_G_A	IL6R	rs12126142	0.999715	1	154425456	G	A	A	0.408629	0.408629	-0.0159646	0.00206172	14.014	0.000123179	-0.0175705	0.00225662	14.1598	intron_variant	MODIFIER	ENSG00000160712
MONO%	False	382	White Cell	1:154426970_A_C	IL6R	rs2228145	1	1	154426970	A	C	C	0.40924	0.40924	0.0199049	0.00214162	19.8293	0.000191575	0.0200796	0.00223909	18.5173	missense_variant	MODERATE	ENSG00000160712
RBC#	True	383	Red Cell	1:154968260_C_T	FLAD1,LENEP	rs7525164	0.979797	1	154968260	C	T	T	0.029432	0.029432	-0.0657647	0.00623832	25.2574	0.000247094	-0.0619243	0.00658964	20.2495	downstream_gene_variant	MODIFIER	ENSG00000163352,ENSG00000160688
HGB	True	383	Red Cell	1:154976518_A_G	ZBTB7B	rs113405739	0.98874	1	154976518	A	G	G	0.028828	0.028828	-0.0717367	0.0063737	28.6604	0.000288153	-0.0667101	0.00663935	23.0239	intron_variant	MODIFIER	ENSG00000160685
HCT	True	383	Red Cell	1:154976518_A_G	ZBTB7B	rs113405739	0.98874	1	154976518	A	G	G	0.028835	0.028835	-0.0726164	0.00637809	29.3054	0.000295333	-0.0672067	0.00663709	23.3698	intron_variant	MODIFIER	ENSG00000160685
EO#	True	384	Myeloid White Cell	1:154994750_T_C	DCST2	rs11264296	0.986944	1	154994750	T	C	C	0.420117	0.420117	0.0134527	0.00215858	9.33731	8.81779e-05	0.0137743	0.00224912	9.04026	intron_variant	MODIFIER	ENSG00000163354
EO%	True	385	White Cell	1:155030557_A_C	ADAM15	rs11264303	1	1	155030557	A	C	A	0.53389	0.46611	-0.013399	0.00213159	9.48689	8.93542e-05	-0.0143098	0.00221509	9.97996	synonymous_variant	LOW	ENSG00000143537
PCT	True	386	Platelet	1:155090105_T_C	Y_RNA	rs11264323	0.986773	1	155090105	T	C	C	0.399656	0.399656	0.0175626	0.00216527	15.2994	0.000148011	0.0154609	0.0023099	10.6607	upstream_gene_variant	MODIFIER	ENSG00000202027
MCHC	False	387	Red Cell	1:155169200_CA_C	THBS3,RP11-263K19.4	rs11355526	0.968157	1	155169200	CA	C	CA	0.549964	0.450036	-0.0170523	0.00222899	13.6976	0.000143939	-0.0178327	0.00224661	14.6847	intron_variant	MODIFIER	ENSG00000231064,ENSG00000169231
RBC#	False	387	Red Cell	1:155178782_A_T	MTX1	rs760077	1	1	155178782	A	T	A	0.602219	0.397781	0.0295956	0.00213013	43.1607	0.000419646	0.0275325	0.00225215	33.6349	missense_variant	MODERATE	ENSG00000173171
HGB	False	387	Red Cell	1:155178782_A_T	MTX1	rs760077	1	1	155178782	A	T	A	0.602237	0.397763	0.033005	0.00216713	51.6493	0.000521893	0.0313642	0.00225967	43.0671	missense_variant	MODERATE	ENSG00000173171
HCT	False	387	Red Cell	1:155178782_A_T	MTX1	rs760077	1	1	155178782	A	T	A	0.602214	0.397786	0.0371142	0.00216876	64.9262	0.000659949	0.035673	0.00225881	55.4411	missense_variant	MODERATE	ENSG00000173171
RDW	True	388	Red Cell	1:155230705_GT_G	SCAMP3	rs60762712	0.987201	1	155230705	GT	G	G	0.254576	0.254576	0.021217	0.00244245	17.4284	0.000170851	0.0213563	0.00254466	16.3214	intron_variant	MODIFIER	ENSG00000116521
RET%	True	389	Red Cell	1:155260382_C_T	PKLR	rs61755431	1	1	155260382	C	T	T	0.002394	0.002394	0.137699	0.0218064	9.56729	9.0568e-05	0.153023	0.0226412	10.8555	missense_variant	MODERATE	ENSG00000143627
RBC#	True	390	Red Cell	1:155261636_C_T	PKLR	rs113403872	1	1	155261636	C	T	T	0.001113	0.001113	-0.189094	0.0312838	8.82419	7.95055e-05	-0.196792	0.0329938	8.60986	missense_variant	MODERATE	ENSG00000143627
HCT	True	390	Red Cell	1:155261636_C_T	PKLR	rs113403872	1	1	155261636	C	T	T	0.001111	0.001111	-0.236586	0.0318706	12.9423	0.000124234	-0.221086	0.0331101	10.6132	missense_variant	MODERATE	ENSG00000143627
HGB	True	390	Red Cell	1:155261636_C_T	PKLR	rs113403872	1	1	155261636	C	T	T	0.001111	0.001111	-0.245102	0.0318482	13.8525	0.000133338	-0.232119	0.0331228	11.6154	missense_variant	MODERATE	ENSG00000143627
HLSR%	False	391	Red Cell	1:155261709_G_A	PKLR	rs116100695	1	1	155261709	G	A	A	0.002776	0.002776	0.336911	0.0201924	61.7737	0.000628453	0.338882	0.0210384	57.6293	missense_variant	MODERATE	ENSG00000143627
HGB	False	391	Red Cell	1:155261709_G_A	PKLR	rs116100695	1	1	155261709	G	A	A	0.002779	0.002779	-0.177145	0.0201657	17.8038	0.000173927	-0.189995	0.0209716	18.8812	missense_variant	MODERATE	ENSG00000143627
RBC#	False	391	Red Cell	1:155261709_G_A	PKLR	rs116100695	1	1	155261709	G	A	A	0.002778	0.002778	-0.129004	0.0198258	10.115	9.22063e-05	-0.137997	0.0209076	10.3864	missense_variant	MODERATE	ENSG00000143627
HCT	False	391	Red Cell	1:155261709_G_A	PKLR	rs116100695	1	1	155261709	G	A	A	0.00278	0.00278	-0.168508	0.0201777	16.1702	0.000157437	-0.182227	0.0209612	17.4528	missense_variant	MODERATE	ENSG00000143627
RET%	False	391	Red Cell	1:155261709_G_A	PKLR	rs116100695	1	1	155261709	G	A	A	0.002778	0.002778	0.355944	0.0203072	68.0573	0.000701968	0.357647	0.0210826	63.7971	missense_variant	MODERATE	ENSG00000143627
IRF	False	391	Red Cell	1:155261709_G_A	PKLR	rs116100695	1	1	155261709	G	A	A	0.002776	0.002776	0.170746	0.0207351	15.7445	0.000161415	0.172728	0.0211962	15.4341	missense_variant	MODERATE	ENSG00000143627
RET#	False	391	Red Cell	1:155261709_G_A	PKLR	rs116100695	1	1	155261709	G	A	A	0.002779	0.002779	0.322045	0.0202533	56.2042	0.000574835	0.32205	0.0210821	51.9416	missense_variant	MODERATE	ENSG00000143627
HLSR#	False	391	Red Cell	1:155261709_G_A	PKLR	rs116100695	1	1	155261709	G	A	A	0.002776	0.002776	0.313892	0.0201616	53.9259	0.00054551	0.315456	0.0210351	50.0986	missense_variant	MODERATE	ENSG00000143627
HLSR%	False	392	Red Cell	1:155484430_T_C	ASH1L	rs77350683	0.978416	1	155484430	T	C	C	0.067765	0.067765	0.0601076	0.00427214	44.234	0.000456478	0.0592435	0.00445062	39.6925	intron_variant	MODIFIER	ENSG00000116539
HLSR#	False	392	Red Cell	1:155484430_T_C	ASH1L	rs77350683	0.978416	1	155484430	T	C	C	0.067764	0.067764	0.0571579	0.00426625	40.205	0.000412769	0.0560119	0.00445064	35.5867	intron_variant	MODIFIER	ENSG00000116539
RET#	False	392	Red Cell	1:155484430_T_C	ASH1L	rs77350683	0.978416	1	155484430	T	C	C	0.067753	0.067753	0.0618286	0.00428803	46.4049	0.000482912	0.0606984	0.00446279	41.3939	intron_variant	MODIFIER	ENSG00000116539
RET%	False	392	Red Cell	1:155484430_T_C	ASH1L	rs77350683	0.978416	1	155484430	T	C	C	0.067755	0.067755	0.0663782	0.00429882	53.0619	0.000556612	0.0663494	0.00446213	49.2702	intron_variant	MODIFIER	ENSG00000116539
IRF	True	393	Red Cell	1:155867257_CAA_C	RNU4-19P,RIT1	rs66756214	0.983036	1	155867257	CAA	C	CAA	0.663198	0.336802	-0.0148068	0.00232562	9.71447	9.79423e-05	-0.0161436	0.00237735	10.9514	downstream_gene_variant	MODIFIER	ENSG00000143622,ENSG00000201614
NEUT#	True	394	Myeloid White Cell	1:156087206_A_G	LMNA	rs675661	0.984225	1	156087206	A	G	G	0.043408	0.043408	-0.0361406	0.00527448	11.1376	0.000108472	-0.0336929	0.00543323	9.25132	intron_variant	MODIFIER	ENSG00000160789
MONO#	True	394	Myeloid White Cell	1:156109094_C_CA	LMNA	rs535843454	0.861842	1	156109094	C	CA	CA	0.055136	0.055136	-0.0392892	0.00490419	14.9452	0.000160835	-0.0394932	0.00518956	13.5616	3_prime_UTR_variant	MODIFIER	ENSG00000160789
WBC#	True	394	White Cell	1:156110166_A_G	LMNA	rs568036	0.979493	1	156110166	A	G	G	0.041456	0.041456	-0.041086	0.00534593	13.8169	0.000134158	-0.0380369	0.00556182	11.0975	downstream_gene_variant	MODIFIER	ENSG00000160789
PLT#	True	395	Platelet	1:156112470_G_A	SEMA4A	rs78261031	0.966162	1	156112470	G	A	A	0.061013	0.061013	-0.0297399	0.00444185	10.6674	0.000101342	-0.0277987	0.00474589	8.32748	upstream_gene_variant	MODIFIER	ENSG00000196189
RDW	True	396	Red Cell	1:156280971_G_A	CCT3	rs2230194	1	1	156280971	G	A	A	0.001459	0.001459	-0.191636	0.0278447	11.23	0.000107005	-0.195523	0.0288508	10.9107	missense_variant	MODERATE	ENSG00000163468
RDW	True	397	Red Cell	1:156290656_T_C	CCT3	rs11548200	1	1	156290656	T	C	C	0.066189	0.066189	-0.0355211	0.00426648	16.0763	0.000155972	-0.0345883	0.0044511	14.1068	missense_variant	MODERATE	ENSG00000163468
BASO#	True	398	Myeloid White Cell	1:156292366_A_G	CCT3	rs11264472	0.999467	1	156292366	A	G	A	0.504764	0.495236	0.0147568	0.00220541	10.6549	0.000108872	0.0145357	0.00221778	10.2517	intron_variant	MODIFIER	ENSG00000163468
PCT	False	399	Platelet	1:156468243_T_A	MEF2D	rs10908505	0.995545	1	156468243	T	A	T	0.651931	0.348069	-0.0330802	0.0022193	49.519	0.00049663	-0.0311428	0.00236723	38.7941	intron_variant	MODIFIER	ENSG00000116604
PLT#	False	399	Platelet	1:156473114_C_G	MEF2D	rs12136856	0.992445	1	156473114	C	G	C	0.652641	0.347359	-0.0271811	0.00220851	34.083	0.000334979	-0.0248188	0.00236634	25.0062	upstream_gene_variant	MODIFIER	ENSG00000116604
MONO#	True	400	Myeloid White Cell	1:156469364_G_A	MEF2D	rs3790461	0.992745	1	156469364	G	A	A	0.242697	0.242697	0.0185808	0.00243314	13.6515	0.000126909	0.0187121	0.00257365	12.4456	intron_variant	MODIFIER	ENSG00000116604
WBC#	True	400	White Cell	1:156471998_G_T	MEF2D	rs1171548	0.990994	1	156471998	G	T	T	0.22954	0.22954	0.0152564	0.00252036	8.84789	8.23271e-05	0.0154645	0.00262168	8.43572	upstream_gene_variant	MODIFIER	ENSG00000116604
PLT#	False	401	Platelet	1:156780317_A_ATT	SH2D2A	rs59571284	0.98031	1	156780317	A	ATT	ATT	0.270525	0.270525	-0.021858	0.00237905	19.3965	0.000188568	-0.0196096	0.00255605	13.7697	intron_variant	MODIFIER	ENSG00000027869
PCT	True	402	Platelet	1:156783292_C_T	SH2D2A	rs2182761	0.97812	1	156783292	C	T	C	0.64861	0.35139	0.0215411	0.00223053	21.3397	0.000211514	0.0209049	0.00237647	17.8491	intron_variant	MODIFIER	ENSG00000027869
RDW	True	403	Red Cell	1:156790684_A_G	NTRK1	rs2777926	0.986792	1	156790684	A	G	G	0.267884	0.267884	-0.0140959	0.00240684	8.32566	7.79367e-05	-0.0158494	0.00251113	9.55854	intron_variant	MODIFIER	ENSG00000198400
PLT#	False	404	Platelet	1:156869714_G_A	PEAR1	rs12041331	0.988306	1	156869714	G	A	A	0.086099	0.086099	0.0344427	0.00375064	19.3781	0.00018669	0.028516	0.0040512	11.7121	intron_variant	MODIFIER	ENSG00000187800
MPV	False	404	Platelet	1:156869714_G_A	PEAR1	rs12041331	0.988306	1	156869714	G	A	A	0.086085	0.086085	-0.080527	0.00363359	108.096	0.00102034	-0.0777998	0.00399847	83.5582	intron_variant	MODIFIER	ENSG00000187800
PDW	False	404	Platelet	1:156869714_G_A	PEAR1	rs12041331	0.988306	1	156869714	G	A	A	0.086089	0.086089	-0.0405472	0.00382631	25.5116	0.000258704	-0.0385755	0.0040059	21.22	intron_variant	MODIFIER	ENSG00000187800
MPV	True	405	Platelet	1:156877520_A_G	PEAR1	rs149254521	0.65098	1	156877520	A	G	G	0.000699	0.000699	-0.426369	0.0471455	18.8196	0.000253966	-0.394399	0.0515927	13.6772	missense_variant	MODERATE	ENSG00000187800
PLT#	False	406	Platelet	1:156878473_C_T	PEAR1	rs77795865	1	1	156878473	C	T	T	0.03546	0.03546	0.0406288	0.00566701	12.1229	0.000112916	0.0379465	0.00608826	9.33834	missense_variant	MODERATE	ENSG00000187800
MPV	False	406	Platelet	1:156878473_C_T	PEAR1	rs77795865	1	1	156878473	C	T	T	0.035464	0.035464	-0.0581016	0.00548934	25.4536	0.000230947	-0.0587095	0.00602945	21.6765	missense_variant	MODERATE	ENSG00000187800
MPV	False	407	Platelet	1:156881054_TCTCC_T	PEAR1	rs146377491	0.970461	1	156881054	TCTCC	T	T	0.096913	0.096913	0.0590929	0.00347827	64.0053	0.000611241	0.0485356	0.00383201	36.0316	intron_variant	MODIFIER	ENSG00000187800
PLT#	True	408	Platelet	1:156962191_G_T	ARHGEF11	rs4292955	0.993524	1	156962191	G	T	T	0.151114	0.151114	-0.0262735	0.00293469	18.4599	0.000177101	-0.0219112	0.00317049	11.3169	intron_variant	MODIFIER	ENSG00000132694
PDW	True	408	Platelet	1:156890672_T_C	LRRC71	rs41273221	1	1	156890672	T	C	C	0.153844	0.153844	0.022062	0.00296221	13.0227	0.000126722	0.0204819	0.00310399	10.3813	missense_variant	MODERATE	ENSG00000160838
RBC#	True	409	Red Cell	1:156891504_AACACACACAC_A	LRRC71	rs552668607	0.954866	1	156891504	AACACACACAC	A	A	0.211578	0.211578	-0.0180579	0.00261227	11.3229	0.000108791	-0.019912	0.00275225	12.3307	intron_variant	MODIFIER	ENSG00000160838
MSCV	True	410	Red Cell	1:156907115_T_C	ARHGEF11	rs868188	1	1	156907115	T	C	C	0.355939	0.355939	0.0156722	0.0021445	12.5671	0.000112614	0.0157454	0.00229267	11.1848	missense_variant	MODERATE	ENSG00000132694
LYMPH#	True	411	Lymphocyte	1:156958472_G_A	ARHGEF11	rs75533977	0.983279	1	156958472	G	A	A	0.08007	0.08007	-0.0265519	0.0039156	10.9234	0.000103859	-0.0279631	0.00408645	11.1094	intron_variant	MODIFIER	ENSG00000132694
PCT	True	412	Platelet	1:156969058_T_A	ARHGEF11	rs883425	0.999519	1	156969058	T	A	A	0.13648	0.13648	-0.0204639	0.00307544	10.5447	9.87071e-05	-0.0206013	0.00327536	9.49725	intron_variant	MODIFIER	ENSG00000132694
MONO%	True	413	White Cell	1:156969896_G_T	ARHGEF11	rs1572411	0.968905	1	156969896	G	T	G	0.749985	0.250015	0.0185862	0.00247649	13.2118	0.000129548	0.0179462	0.00258878	11.3823	intron_variant	MODIFIER	ENSG00000132694
HLSR%	False	414	Red Cell	1:158384566_G_T		rs369186418	0.929219	1	158384566	G	T	T	0.006007	0.006007	0.123647	0.0142369	17.4215	0.000182574	0.105121	0.0148469	11.8415	intergenic_variant	MODIFIER
HLSR#	False	414	Red Cell	1:158384566_G_T		rs369186418	0.929219	1	158384566	G	T	T	0.006008	0.006008	0.127557	0.0142161	18.5387	0.000194335	0.116401	0.0148847	14.2768	intergenic_variant	MODIFIER
RDW	False	414	Red Cell	1:158521490_A_G	OR6Y1	rs189857927	0.923477	1	158521490	A	G	G	0.012939	0.012939	-0.0911526	0.00974609	20.0685	0.000212233	-0.0915733	0.0102344	18.4379	upstream_gene_variant	MODIFIER	ENSG00000197532
RET#	False	414	Red Cell	1:158613314_G_A	SPTA1	rs200830867	1	1	158613314	G	A	A	0.009077	0.009077	0.14579	0.0112271	37.8304	0.000382356	0.124085	0.0117474	25.3498	intron_variant	MODIFIER	ENSG00000163554
MCHC	False	414	Red Cell	1:158613314_G_A	SPTA1	rs200830867	1	1	158613314	G	A	A	0.0091	0.0091	0.129457	0.0115009	28.6661	0.00030224	0.0876037	0.0126438	11.371	intron_variant	MODIFIER	ENSG00000163554
MSCV	False	414	Red Cell	1:158613314_G_A	SPTA1	rs200830867	1	1	158613314	G	A	A	0.009061	0.009061	-0.206244	0.0108268	80.1774	0.000763863	-0.183367	0.0116343	55.2211	intron_variant	MODIFIER	ENSG00000163554
MRV	False	414	Red Cell	1:158613314_G_A	SPTA1	rs200830867	1	1	158613314	G	A	A	0.009094	0.009094	-0.203739	0.0111165	74.3026	0.00074811	-0.193085	0.0117296	60.137	intron_variant	MODIFIER	ENSG00000163554
RET%	False	414	Red Cell	1:158613314_G_A	SPTA1	rs200830867	1	1	158613314	G	A	A	0.009074	0.009074	0.145274	0.0112578	37.3709	0.00037953	0.119124	0.0117128	23.5679	intron_variant	MODIFIER	ENSG00000163554
HGB	False	415	Red Cell	1:158530416_C_T	OR6P1	rs12045893	0.995759	1	158530416	C	T	T	0.247231	0.247231	-0.0180726	0.0024578	12.7132	0.000121573	-0.016928	0.00255373	10.4698	downstream_gene_variant	MODIFIER	ENSG00000186440
RBC#	False	415	Red Cell	1:158580069_C_T	SPTA1,OR10Z1	rs2479868	0.997979	1	158580069	C	T	T	0.265822	0.265822	-0.0188433	0.00235834	14.8701	0.000138591	-0.0181934	0.0024847	12.6119	downstream_gene_variant	MODIFIER	ENSG00000198967,ENSG00000163554
MSCV	False	415	Red Cell	1:158582838_G_C	SPTA1	rs2157691	0.998259	1	158582838	G	C	C	0.265815	0.265815	0.177129	0.00232215	1265.42	0.012246	0.107477	0.00662412	58.4554	intron_variant	MODIFIER	ENSG00000163554
LYMPH%	False	415	White Cell	1:158582838_G_C	SPTA1	rs2157691	0.998259	1	158582838	G	C	C	0.265684	0.265684	0.021356	0.00242553	17.882	0.000177958	0.0217777	0.00249609	17.5721	intron_variant	MODIFIER	ENSG00000163554
NEUT%	False	415	White Cell	1:158582838_G_C	SPTA1	rs2157691	0.998259	1	158582838	G	C	C	0.265688	0.265688	-0.021126	0.00243298	17.4147	0.000174147	-0.0210976	0.00249794	16.5193	intron_variant	MODIFIER	ENSG00000163554
LYMPH#	False	415	Lymphocyte	1:158582838_G_C	SPTA1	rs2157691	0.998259	1	158582838	G	C	C	0.265684	0.265684	0.0324768	0.00238565	41.4771	0.000411552	0.0337615	0.00249093	41.1143	intron_variant	MODIFIER	ENSG00000163554
IRF	False	415	Red Cell	1:158585415_C_T	SPTA1	rs2779116	0.997599	1	158585415	C	T	T	0.265843	0.265843	0.031489	0.00246649	36.5994	0.000387045	0.0320511	0.00251995	36.3263	intron_variant	MODIFIER	ENSG00000163554
HLSR%	False	415	Red Cell	1:158586966_A_T	SPTA1	rs2022003	0.997684	1	158586966	A	T	T	0.278629	0.278629	-0.0671383	0.00236683	176.279	0.00181199	-0.0642921	0.00247398	148.038	intron_variant	MODIFIER	ENSG00000163554
RDW	False	415	Red Cell	1:158586966_A_T	SPTA1	rs2022003	0.997684	1	158586966	A	T	T	0.278599	0.278599	0.0503056	0.00236005	100.088	0.00101723	0.0376497	0.00263469	45.5863	intron_variant	MODIFIER	ENSG00000163554
RET%	False	415	Red Cell	1:158586966_A_T	SPTA1	rs2022003	0.997684	1	158586966	A	T	T	0.278574	0.278574	-0.105642	0.00238175	428.949	0.00448576	-0.100439	0.00250326	350.576	intron_variant	MODIFIER	ENSG00000163554
HLSR#	False	415	Red Cell	1:158586966_A_T	SPTA1	rs2022003	0.997684	1	158586966	A	T	T	0.278616	0.278616	-0.0699936	0.00236352	192.008	0.00196933	-0.0612398	0.00263571	118.612	intron_variant	MODIFIER	ENSG00000163554
MPV	False	415	Platelet	1:158586966_A_T	SPTA1	rs2022003	0.997684	1	158586966	A	T	T	0.278563	0.278563	0.0172279	0.00226173	13.5861	0.000119293	0.0162594	0.00247489	10.297	intron_variant	MODIFIER	ENSG00000163554
MCHC	False	415	Red Cell	1:158586966_A_T	SPTA1	rs2022003	0.997684	1	158586966	A	T	T	0.278606	0.278606	-0.0783487	0.002436	226.234	0.0024675	-0.0651318	0.00274724	123.442	intron_variant	MODIFIER	ENSG00000163554
MONO#	False	415	Myeloid White Cell	1:158586966_A_T	SPTA1	rs2022003	0.997684	1	158586966	A	T	T	0.278602	0.278602	0.0173955	0.00232034	13.185	0.000121636	0.0183402	0.00245549	13.0919	intron_variant	MODIFIER	ENSG00000163554
WBC#	False	415	White Cell	1:158586966_A_T	SPTA1	rs2022003	0.997684	1	158586966	A	T	T	0.278628	0.278628	0.0175464	0.00235542	13.0279	0.000123763	0.0194794	0.0024517	14.7116	intron_variant	MODIFIER	ENSG00000163554
RET#	False	415	Red Cell	1:158586966_A_T	SPTA1	rs2022003	0.997684	1	158586966	A	T	T	0.27856	0.27856	-0.107817	0.00237571	448.997	0.00467222	-0.0981035	0.00264624	299.596	intron_variant	MODIFIER	ENSG00000163554
MRV	False	415	Red Cell	1:158596438_G_T	SPTA1	rs2482963	0.998046	1	158596438	G	T	T	0.265645	0.265645	0.147848	0.00238914	833.466	0.00852842	0.0869507	0.00670704	37.7009	intron_variant	MODIFIER	ENSG00000163554
MCV	False	415	Red Cell	1:158619822_A_C	SPTA1	rs857689	0.981488	1	158619822	A	C	C	0.253253	0.253253	0.0443553	0.00236675	77.6398	0.000744131	0.0298044	0.00269565	27.6863	intron_variant	MODIFIER	ENSG00000163554
PDW	False	415	Platelet	1:158586966_A_T	SPTA1	rs2022003	0.997684	1	158586966	A	T	T	0.278584	0.278584	-0.020178	0.00238176	16.6172	0.000163655	-0.0221319	0.00247921	18.3571	intron_variant	MODIFIER	ENSG00000163554
MCHC	True	416	Red Cell	1:158541235_G_A		rs61820496	0.97656	1	158541235	G	A	A	0.054409	0.054409	0.0581529	0.0048709	32.1293	0.000347974	0.0327142	0.00552829	8.48551	intergenic_variant	MODIFIER
RET#	False	417	Red Cell	1:158545254_A_G	OR10X1	rs770222963	0.753157	1	158545254	A	G	G	0.000564	0.000564	0.674796	0.0516352	38.3026	0.000513345	0.670053	0.0537744	34.9046	downstream_gene_variant	MODIFIER	ENSG00000186400
MRV	False	417	Red Cell	1:158545254_A_G	OR10X1	rs770222963	0.753157	1	158545254	A	G	G	0.000562	0.000562	-0.543609	0.0512157	25.5914	0.000331967	-0.560741	0.0537752	24.7278	downstream_gene_variant	MODIFIER	ENSG00000186400
HLSR#	False	417	Red Cell	1:158545254_A_G	OR10X1	rs770222963	0.753157	1	158545254	A	G	G	0.000565	0.000565	0.51795	0.0513352	23.2116	0.000302976	0.516884	0.0535844	21.2898	downstream_gene_variant	MODIFIER	ENSG00000186400
MSCV	False	417	Red Cell	1:158545254_A_G	OR10X1	rs770222963	0.753157	1	158545254	A	G	G	0.000566	0.000566	-0.857773	0.0496988	66.0221	0.000832425	-0.876684	0.0531473	60.3817	downstream_gene_variant	MODIFIER	ENSG00000186400
HLSR%	False	417	Red Cell	1:158583604_C_A	SPTA1	rs201514157	0.912783	1	158583604	C	A	A	0.000752	0.000752	0.414886	0.040446	23.9618	0.000258689	0.406266	0.0421488	21.2589	missense_variant	MODERATE	ENSG00000163554
RET%	False	417	Red Cell	1:158583604_C_A	SPTA1	rs201514157	0.912783	1	158583604	C	A	A	0.000749	0.000749	0.545357	0.0408048	40.0141	0.000445193	0.540647	0.042373	36.5503	missense_variant	MODERATE	ENSG00000163554
MCHC	False	417	Red Cell	1:158583604_C_A	SPTA1	rs201514157	0.912783	1	158583604	C	A	A	0.000753	0.000753	0.367189	0.0416204	17.9504	0.000202898	0.378029	0.0420001	18.6473	missense_variant	MODERATE	ENSG00000163554
MRV	True	418	Red Cell	1:158574786_GTT_G	OR10Z1	rs10550106	0.993937	1	158574786	GTT	G	GTT	0.552217	0.447783	0.0413942	0.00212851	83.5143	0.000847396	0.0432681	0.00666437	10.0729	upstream_gene_variant	MODIFIER	ENSG00000198967
MSCV	True	418	Red Cell	1:158574786_GTT_G	OR10Z1	rs10550106	0.993937	1	158574786	GTT	G	GTT	0.552125	0.447875	0.0623598	0.00206938	198.767	0.00192324	0.0543305	0.00658731	15.7908	upstream_gene_variant	MODIFIER	ENSG00000198967
MCV	False	419	Red Cell	1:158590983_A_AT	SPTA1	rs11396934	0.995966	1	158590983	A	AT	AT	0.279924	0.279924	-0.0472272	0.0022779	94.7561	0.000899151	-0.0396328	0.00259402	51.9586	intron_variant	MODIFIER	ENSG00000163554
MSCV	False	419	Red Cell	1:158590983_A_AT	SPTA1	rs11396934	0.995966	1	158590983	A	AT	AT	0.279802	0.279802	-0.0938895	0.00228577	368.085	0.00355277	-0.097454	0.00681797	45.6091	intron_variant	MODIFIER	ENSG00000163554
MRV	False	419	Red Cell	1:158590983_A_AT	SPTA1	rs11396934	0.995966	1	158590983	A	AT	AT	0.279888	0.279888	-0.0916519	0.00235103	331.695	0.00338608	-0.0933241	0.00690647	40.8706	intron_variant	MODIFIER	ENSG00000163554
MCH	False	419	Red Cell	1:158591731_T_A	SPTA1	rs6427440	0.998382	1	158591731	T	A	A	0.293265	0.293265	-0.0237955	0.00227263	24.9279	0.000234713	-0.0248534	0.00241661	24.0787	intron_variant	MODIFIER	ENSG00000163554
MCHC	False	419	Red Cell	1:158595842_C_A	SPTA1	rs11265038	0.997538	1	158595842	C	A	A	0.279803	0.279803	0.0417365	0.00243084	65.3481	0.000702046	0.0221413	0.002742	15.1692	intron_variant	MODIFIER	ENSG00000163554
RDW	False	419	Red Cell	1:158597742_T_C	SPTA1	rs3737516	0.997174	1	158597742	T	C	C	0.292767	0.292767	-0.0416412	0.00232504	71.0055	0.000718061	-0.0313131	0.00259602	32.7695	intron_variant	MODIFIER	ENSG00000163554
HLSR#	False	419	Red Cell	1:158614198_C_T	SPTA1	rs6702040	0.999134	1	158614198	C	T	T	0.292387	0.292387	0.0327513	0.00232759	44.2416	0.000443855	0.0165746	0.00259514	9.77056	intron_variant	MODIFIER	ENSG00000163554
RET#	False	419	Red Cell	1:158614198_C_T	SPTA1	rs6702040	0.999134	1	158614198	C	T	T	0.292466	0.292466	0.044382	0.00233876	79.5757	0.000815204	0.0178236	0.00260478	11.1087	intron_variant	MODIFIER	ENSG00000163554
RET%	True	420	Red Cell	1:158628348_A_G	SPTA1	rs78665015	0.977954	1	158628348	A	G	G	0.108239	0.108239	0.0326349	0.00347648	20.2109	0.000205602	0.021267	0.00364178	8.28125	intron_variant	MODIFIER	ENSG00000163554
MCHC	False	421	Red Cell	1:158637728_T_C	SPTA1	rs148912436	1	1	158637728	T	C	C	0.011671	0.011671	0.119524	0.0101721	31.152	0.000329572	0.110177	0.0103376	25.792	missense_variant	MODERATE	ENSG00000163554
RDW	False	421	Red Cell	1:158637728_T_C	SPTA1	rs148912436	1	1	158637728	T	C	C	0.011651	0.011651	-0.0731394	0.00986286	12.9171	0.000123199	-0.0701547	0.0103371	10.9398	missense_variant	MODERATE	ENSG00000163554
MCV	False	421	Red Cell	1:158638260_G_A	SPTA1	rs140446749	0.995386	1	158638260	G	A	A	0.011556	0.011556	-0.173375	0.00958853	72.3509	0.000686693	-0.176121	0.0103209	64.5413	intron_variant	MODIFIER	ENSG00000163554
HLSR%	False	421	Red Cell	1:158638260_G_A	SPTA1	rs140446749	0.995386	1	158638260	G	A	A	0.011581	0.011581	0.209206	0.00993583	97.6931	0.00100199	0.195142	0.0103727	78.1941	intron_variant	MODIFIER	ENSG00000163554
RET#	False	421	Red Cell	1:158638260_G_A	SPTA1	rs140446749	0.995386	1	158638260	G	A	A	0.011593	0.011593	0.269416	0.00996713	160.188	0.00166344	0.254614	0.0104387	130.577	intron_variant	MODIFIER	ENSG00000163554
MSCV	False	421	Red Cell	1:158638260_G_A	SPTA1	rs140446749	0.995386	1	158638260	G	A	A	0.011584	0.011584	-0.399279	0.00960477	376.978	0.00365074	-0.379733	0.0103281	294.705	intron_variant	MODIFIER	ENSG00000163554
MRV	False	421	Red Cell	1:158638260_G_A	SPTA1	rs140446749	0.995386	1	158638260	G	A	A	0.01155	0.01155	-0.276676	0.0098963	171.272	0.00174787	-0.262851	0.0104526	138.706	intron_variant	MODIFIER	ENSG00000163554
MCH	False	421	Red Cell	1:158638260_G_A	SPTA1	rs140446749	0.995386	1	158638260	G	A	A	0.011553	0.011553	-0.10201	0.00970569	25.1111	0.000237664	-0.108221	0.0103224	24.9871	intron_variant	MODIFIER	ENSG00000163554
HLSR#	False	421	Red Cell	1:158638260_G_A	SPTA1	rs140446749	0.995386	1	158638260	G	A	A	0.011584	0.011584	0.216279	0.00992066	104.643	0.00107117	0.207005	0.0104128	87.1728	intron_variant	MODIFIER	ENSG00000163554
RET%	False	421	Red Cell	1:158638260_G_A	SPTA1	rs140446749	0.995386	1	158638260	G	A	A	0.01159	0.01159	0.263908	0.00999367	152.95	0.00159572	0.246483	0.0104067	123.201	intron_variant	MODIFIER	ENSG00000163554
NEUT%	True	422	White Cell	1:159010220_T_G	IFI16	rs1633267	0.996619	1	159010220	T	G	T	0.865317	0.134683	0.0194767	0.00315725	9.16257	8.84196e-05	0.0204998	0.00324383	9.5809	intron_variant	MODIFIER	ENSG00000163565
LYMPH%	True	422	White Cell	1:159010220_T_G	IFI16	rs1633267	0.996619	1	159010220	T	G	T	0.865304	0.134696	-0.0235758	0.00314739	13.1639	0.000129565	-0.0229033	0.00324622	11.7635	intron_variant	MODIFIER	ENSG00000163565
BASO%	True	423	White Cell	1:159174077_G_A	DARC	rs41264467	0.924797	1	159174077	G	A	A	0.010756	0.010756	0.0840999	0.0111534	13.3289	0.000150513	0.0733305	0.0112151	10.2062	5_prime_UTR_variant	MODIFIER	ENSG00000213088
NEUT#	True	423	Myeloid White Cell	1:159174077_G_A	DARC	rs41264467	0.924797	1	159174077	G	A	A	0.010769	0.010769	-0.0795001	0.0107648	12.8175	0.00013466	-0.0917091	0.0111439	15.7248	5_prime_UTR_variant	MODIFIER	ENSG00000213088
WBC#	True	423	White Cell	1:159174077_G_A	DARC	rs41264467	0.924797	1	159174077	G	A	A	0.010774	0.010774	-0.062693	0.0106391	8.42028	8.378e-05	-0.0728704	0.0111195	10.2495	5_prime_UTR_variant	MODIFIER	ENSG00000213088
NEUT%	True	423	White Cell	1:159174077_G_A	DARC	rs41264467	0.924797	1	159174077	G	A	A	0.010762	0.010762	-0.0692048	0.0108357	9.77093	0.000101976	-0.0705081	0.0111249	9.63226	5_prime_UTR_variant	MODIFIER	ENSG00000213088
NEUT#	False	424	Myeloid White Cell	1:159174683_T_C	DARC	rs2814778	1	1	159174683	T	C	C	0.00201	0.00201	-0.327724	0.0238306	42.3064	0.000430892	-0.34225	0.0244363	43.8324	5_prime_UTR_variant	MODIFIER	ENSG00000213088
WBC#	False	424	White Cell	1:159174683_T_C	DARC	rs2814778	1	1	159174683	T	C	C	0.002013	0.002013	-0.285151	0.0235231	33.0937	0.000326699	-0.299116	0.0243616	33.9197	5_prime_UTR_variant	MODIFIER	ENSG00000213088
NEUT%	False	424	White Cell	1:159174683_T_C	DARC	rs2814778	1	1	159174683	T	C	C	0.002013	0.002013	-0.253539	0.0239451	25.4717	0.000258278	-0.258924	0.0244586	25.4585	5_prime_UTR_variant	MODIFIER	ENSG00000213088
MONO#	False	424	Myeloid White Cell	1:159174683_T_C	DARC	rs2814778	1	1	159174683	T	C	C	0.002016	0.002016	-0.142167	0.0231534	9.08404	8.13283e-05	-0.155329	0.0243884	9.72009	5_prime_UTR_variant	MODIFIER	ENSG00000213088
LYMPH%	False	424	White Cell	1:159174683_T_C	DARC	rs2814778	1	1	159174683	T	C	C	0.002014	0.002014	0.246267	0.0238632	24.2422	0.000243796	0.263043	0.0244526	26.2577	5_prime_UTR_variant	MODIFIER	ENSG00000213088
WBC#	False	425	White Cell	1:159175354_G_A	DARC	rs12075	1	1	159175354	G	A	G	0.579274	0.420726	0.0153208	0.00213824	12.1096	0.000114413	0.0227991	0.00224742	23.4527	missense_variant	MODERATE	ENSG00000213088
MONO#	False	425	Myeloid White Cell	1:159175354_G_A	DARC	rs12075	1	1	159175354	G	A	G	0.57916	0.42084	0.0269353	0.00210613	36.7238	0.000353663	0.0308262	0.00224073	42.3266	missense_variant	MODERATE	ENSG00000213088
MONO%	False	425	White Cell	1:159175354_G_A	DARC	rs12075	1	1	159175354	G	A	G	0.579161	0.420839	0.0171859	0.00213707	15.0529	0.000143976	0.0165695	0.00223356	12.9254	missense_variant	MODERATE	ENSG00000213088
NEUT#	False	425	Myeloid White Cell	1:159175354_G_A	DARC	rs12075	1	1	159175354	G	A	G	0.579217	0.420783	0.0149108	0.00216297	11.2646	0.000108376	0.023302	0.0022514	24.3751	missense_variant	MODERATE	ENSG00000213088
BASO%	False	425	White Cell	1:159175354_G_A	DARC	rs12075	1	1	159175354	G	A	G	0.579208	0.420792	0.026912	0.00223955	32.5371	0.00035304	0.0230839	0.00226282	23.7058	missense_variant	MODERATE	ENSG00000213088
BASO#	False	425	Myeloid White Cell	1:159175354_G_A	DARC	rs12075	1	1	159175354	G	A	G	0.579184	0.420816	0.0307992	0.00223171	42.598	0.0004624	0.0306831	0.00224357	41.8407	missense_variant	MODERATE	ENSG00000213088
LYMPH%	False	425	White Cell	1:159175354_G_A	DARC	rs12075	1	1	159175354	G	A	G	0.579216	0.420784	-0.0155427	0.00216986	12.1027	0.000117756	-0.0186321	0.00224906	15.9241	missense_variant	MODERATE	ENSG00000213088
NEUT#	False	426	Myeloid White Cell	1:159175494_C_T	DARC	rs34599082	1	1	159175494	C	T	T	0.013622	0.013622	-0.18141	0.00921017	85.638	0.000884375	-0.197072	0.00954351	93.9601	missense_variant	MODERATE	ENSG00000213088
BASO%	False	426	White Cell	1:159175494_C_T	DARC	rs34599082	1	1	159175494	C	T	T	0.013627	0.013627	0.0896442	0.00953495	20.2699	0.000216031	0.0816697	0.00959632	16.7601	missense_variant	MODERATE	ENSG00000213088
WBC#	False	426	White Cell	1:159175494_C_T	DARC	rs34599082	1	1	159175494	C	T	T	0.013618	0.013618	-0.164917	0.00910579	72.5852	0.000730667	-0.17959	0.00952628	78.5154	missense_variant	MODERATE	ENSG00000213088
MONO#	False	426	Myeloid White Cell	1:159175494_C_T	DARC	rs34599082	1	1	159175494	C	T	T	0.01363	0.01363	-0.102699	0.00896553	29.6531	0.000283595	-0.116253	0.00953532	33.458	missense_variant	MODERATE	ENSG00000213088
LYMPH%	False	426	White Cell	1:159175494_C_T	DARC	rs34599082	1	1	159175494	C	T	T	0.013626	0.013626	0.120699	0.00923831	38.2828	0.000391604	0.134598	0.00955618	44.3172	missense_variant	MODERATE	ENSG00000213088
NEUT%	False	426	White Cell	1:159175494_C_T	DARC	rs34599082	1	1	159175494	C	T	T	0.013624	0.013624	-0.12616	0.00926724	41.4779	0.00042778	-0.132456	0.00951926	43.2765	missense_variant	MODERATE	ENSG00000213088
MPV	False	427	Platelet	1:159892088_G_A	TAGLN2	rs2789422	1	1	159892088	G	A	A	0.417424	0.417424	0.0297069	0.00205802	46.5044	0.000429215	0.0305594	0.00225163	41.2226	intron_variant	MODIFIER	ENSG00000158710
PDW	False	427	Platelet	1:159891160_TAAC_T	TAGLN2	rs72007288	0.989571	1	159891160	TAAC	T	T	0.42277	0.42277	0.0229192	0.0021744	25.2501	0.000256379	0.0230555	0.00226291	23.6479	intron_variant	MODIFIER	ENSG00000158710
EO%	True	428	White Cell	1:160584997_GTAAGTC_G	SLAMF1	rs10556717	0.982044	1	160584997	GTAAGTC	G	GTAAGTC	0.505674	0.494326	-0.0152196	0.0021413	11.928	0.000115803	-0.0161642	0.00222514	12.4255	intron_variant	MODIFIER	ENSG00000117090
EO#	True	428	Myeloid White Cell	1:160584997_GTAAGTC_G	SLAMF1	rs10556717	0.982044	1	160584997	GTAAGTC	G	GTAAGTC	0.505654	0.494346	-0.0150359	0.00213391	11.7354	0.000113025	-0.0162619	0.00222514	12.5668	intron_variant	MODIFIER	ENSG00000117090
LYMPH%	False	429	White Cell	1:160791411_C_T	LY9	rs571841	0.99855	1	160791411	C	T	T	0.425504	0.425504	0.0206878	0.0021683	20.8495	0.000209242	0.0193994	0.00223507	17.3993	intron_variant	MODIFIER	ENSG00000122224
LYMPH#	False	429	Lymphocyte	1:160791892_T_C	LY9	rs494091	0.998403	1	160791892	T	C	C	0.424771	0.424771	0.0281017	0.00213336	38.8985	0.000385914	0.0291469	0.00222935	38.3271	intron_variant	MODIFIER	ENSG00000122224
WBC#	False	429	White Cell	1:160798209_T_C	CD244,LY9	rs569911	0.999411	1	160798209	T	C	C	0.445731	0.445731	0.0128929	0.00212699	8.87031	8.21343e-05	0.0129069	0.00221336	8.25945	downstream_gene_variant	MODIFIER	ENSG00000122224,ENSG00000122223
NEUT%	True	430	White Cell	1:160811374_C_G	CD244	rs115868021	1	1	160811374	C	G	G	0.005624	0.005624	0.0855016	0.0143734	8.56792	8.17663e-05	0.0927191	0.0147555	9.48029	missense_variant	MODERATE	ENSG00000122223
LYMPH%	True	430	White Cell	1:160811374_C_G	CD244	rs115868021	1	1	160811374	C	G	G	0.00562	0.00562	-0.0983434	0.0143345	11.1639	0.000108096	-0.0980988	0.014778	10.4976	missense_variant	MODERATE	ENSG00000122223
MONO#	False	431	Myeloid White Cell	1:161019040_G_C	ARHGAP30	rs3813609	1	1	161019040	G	C	G	0.617792	0.382208	0.021795	0.00214225	23.5861	0.000224329	0.0220818	0.00226756	21.681	missense_variant	MODERATE	ENSG00000186517
MONO%	False	431	White Cell	1:161019040_G_C	ARHGAP30	rs3813609	1	1	161019040	G	C	G	0.617826	0.382174	0.0207904	0.00217352	20.9513	0.000204119	0.0164787	0.00231498	11.9607	missense_variant	MODERATE	ENSG00000186517
MONO%	False	432	White Cell	1:161155392_G_A	ADAMTS4	rs4575098	0.995387	1	161155392	G	A	A	0.235234	0.235234	0.0286028	0.00249511	29.6966	0.000294358	0.0249387	0.00265826	20.1849	3_prime_UTR_variant	MODIFIER	ENSG00000158859
EO%	False	433	White Cell	1:161168189_C_T	ADAMTS4	rs34448954	0.998165	1	161168189	C	T	T	0.106449	0.106449	-0.0201424	0.00344746	8.28931	7.71815e-05	-0.0209416	0.00358441	8.28829	missense_variant	MODERATE	ENSG00000158859
EO#	False	433	Myeloid White Cell	1:161168189_C_T	ADAMTS4	rs34448954	0.998165	1	161168189	C	T	T	0.106486	0.106486	-0.0277531	0.00343523	15.185	0.000146571	-0.0287919	0.00358397	15.0224	missense_variant	MODERATE	ENSG00000158859
NEUT#	False	433	Myeloid White Cell	1:161186303_G_A	FCER1G	rs12094497	0.996343	1	161186303	G	A	A	0.104249	0.104249	-0.0261433	0.00350351	13.0696	0.000127647	-0.0255049	0.00361518	11.7621	intron_variant	MODIFIER	ENSG00000158869
MPV	False	433	Platelet	1:161188893_T_G	FCER1G	rs3557	0.979654	1	161188893	T	G	G	0.090573	0.090573	-0.051699	0.00357044	46.7885	0.000440312	-0.0517558	0.00391145	39.2321	3_prime_UTR_variant	MODIFIER	ENSG00000158869
PLT#	False	433	Platelet	1:161188893_T_G	FCER1G	rs3557	0.979654	1	161188893	T	G	G	0.090576	0.090576	0.0250052	0.00368581	10.9328	0.000103008	0.0250047	0.0039392	9.65985	3_prime_UTR_variant	MODIFIER	ENSG00000158869
PDW	False	433	Platelet	1:161188893_T_G	FCER1G	rs3557	0.979654	1	161188893	T	G	G	0.090579	0.090579	-0.0531279	0.00375996	44.6047	0.000465016	-0.0570002	0.00393147	46.8945	3_prime_UTR_variant	MODIFIER	ENSG00000158869
WBC#	True	434	White Cell	1:161184875_A_G	FCER1G	rs11587213	1	1	161184875	A	G	G	0.183262	0.183262	-0.0193219	0.00273117	11.8242	0.00011176	-0.0191107	0.00284291	10.7466	upstream_gene_variant	MODIFIER	ENSG00000158869
MPV	True	435	Platelet	1:161188936_T_C	FCER1G	rs11421	1	1	161188936	T	C	C	0.148544	0.148544	-0.0221441	0.0028541	14.0665	0.00012404	-0.0208919	0.00312598	10.631	3_prime_UTR_variant	MODIFIER	ENSG00000158869
PDW	True	435	Platelet	1:161188936_T_C	FCER1G	rs11421	1	1	161188936	T	C	C	0.14855	0.14855	-0.0217994	0.00300561	12.3894	0.000120213	-0.0208839	0.0031315	10.5885	3_prime_UTR_variant	MODIFIER	ENSG00000158869
BASO#	True	436	Myeloid White Cell	1:161479745_A_G	FCGR2A	rs1801274	1	1	161479745	A	G	A	0.531311	0.468689	0.0184817	0.00221711	16.1142	0.000170117	0.0171159	0.00225666	13.476	missense_variant	MODERATE	ENSG00000143226
BASO%	True	436	White Cell	1:161479745_A_G	FCGR2A	rs1801274	1	1	161479745	A	G	A	0.531328	0.468672	0.0211172	0.0022249	20.6418	0.000222093	0.019702	0.0022483	17.7195	missense_variant	MODERATE	ENSG00000143226
LYMPH#	True	437	Lymphocyte	1:161500975_A_G	RP11-25K21.6	rs6700241	0.977188	1	161500975	A	G	G	0.20046	0.20046	0.0216825	0.00265153	15.5374	0.000150701	0.0176846	0.00286815	9.15389	intron_variant	MODIFIER	ENSG00000273112
PDW	True	437	Platelet	1:161526979_C_T	FCGR3A,RP11-25K21.6	rs12405558	0.951452	1	161526979	C	T	T	0.200859	0.200859	0.0198669	0.00271696	12.5803	0.000126708	0.0236401	0.00283706	16.1006	intron_variant	MODIFIER	ENSG00000203747,ENSG00000273112
HGB	False	438	Red Cell	1:161515326_C_T	FCGR3A	rs55971447	1	1	161515326	C	T	T	0.117695	0.117695	0.0336366	0.00328445	23.8872	0.00023498	0.029098	0.00345342	16.4446	non_coding_transcript_exon_variant	MODIFIER	ENSG00000203747
HCT	False	438	Red Cell	1:161515326_C_T	FCGR3A	rs55971447	1	1	161515326	C	T	T	0.117698	0.117698	0.0324803	0.00328702	22.2998	0.000219107	0.0241245	0.00360444	10.6597	non_coding_transcript_exon_variant	MODIFIER	ENSG00000203747
BASO#	True	439	Myeloid White Cell	1:161539519_G_A	FCGR3A,RP11-25K21.6	rs533276421	0.728162	1	161539519	G	A	A	0.008777	0.008777	-0.108995	0.0137456	14.6573	0.00020671	-0.103303	0.01396	12.8647	intron_variant	MODIFIER	ENSG00000203747,ENSG00000273112
BASO%	True	439	White Cell	1:161539519_G_A	FCGR3A,RP11-25K21.6	rs533276421	0.728162	1	161539519	G	A	A	0.008779	0.008779	-0.11949	0.0137937	17.3364	0.00024849	-0.112741	0.0139485	15.197	intron_variant	MODIFIER	ENSG00000203747,ENSG00000273112
BASO#	True	440	Myeloid White Cell	1:161588494_C_T	FCGR3A,FCGR2B,RPS23P9	rs141772609	0.923175	1	161588494	C	T	T	0.014772	0.014772	0.0695535	0.0095915	12.3852	0.000140813	0.0663636	0.00967582	11.1575	intron_variant	MODIFIER	ENSG00000203747,ENSG00000231586,ENSG00000072694
MONO%	True	440	White Cell	1:161591088_G_C	FCGR3A,FCGR2B	rs139862824	0.925617	1	161591088	G	C	C	0.014757	0.014757	-0.0736112	0.00917938	14.9729	0.000157565	-0.0744754	0.00960034	14.0617	intron_variant	MODIFIER	ENSG00000203747,ENSG00000072694
MONO#	False	441	Myeloid White Cell	1:161599779_G_C	FCGR3B	rs200688856	1	1	161599779	G	C	C	0.339876	0.339876	0.0192247	0.00218521	17.8547	0.000165842	0.0638983	0.00672866	20.6609	missense_variant	MODERATE	ENSG00000162747
BASO#	False	441	Myeloid White Cell	1:161599779_G_C	FCGR3B	rs200688856	1	1	161599779	G	C	C	0.339898	0.339898	-0.0205242	0.00231501	18.1191	0.000189026	-0.058128	0.00666163	17.5763	missense_variant	MODERATE	ENSG00000162747
BASO%	False	441	White Cell	1:161599779_G_C	FCGR3B	rs200688856	1	1	161599779	G	C	C	0.339914	0.339914	-0.0270231	0.00232311	30.5491	0.000327695	-0.0721956	0.00579669	34.873	missense_variant	MODERATE	ENSG00000162747
BASO%	False	441	White Cell	1:161600521_C_T	FCGR3A,FCGR2B,FCGR3B	rs513242	0.920595	1	161600521	C	T	T	0.368401	0.368401	-0.015725	0.0023791	10.4143	0.000115073	0.0563336	0.00591916	20.7474	intron_variant	MODIFIER	ENSG00000162747,ENSG00000072694,ENSG00000203747
MONO#	False	441	Myeloid White Cell	1:161606635_G_A	FCGR2B	rs4102485	0.923495	1	161606635	G	A	A	0.326106	0.326106	0.0137493	0.0022941	8.68701	8.30886e-05	-0.0495186	0.00706256	11.6266	intron_variant	MODIFIER	ENSG00000072694
BASO#	False	441	Myeloid White Cell	1:161606972_C_T	FCGR2B	rs2994672	0.931698	1	161606972	C	T	T	0.358847	0.358847	-0.0140976	0.00237077	8.56214	9.14516e-05	0.047675	0.00681251	11.5855	intron_variant	MODIFIER	ENSG00000072694
HCT	True	442	Red Cell	1:161600592_G_A	FCGR3B	rs72704050	0.931429	1	161600592	G	A	A	0.494982	0.494982	-0.0201691	0.00219231	19.4459	0.000203376	-0.0157674	0.00240596	10.2497	5_prime_UTR_variant	MODIFIER	ENSG00000162747
RBC#	True	443	Red Cell	1:161612233_T_C	FCGR2B	rs7554873	0.950234	1	161612233	T	C	C	0.051999	0.051999	0.0364286	0.00478997	13.5459	0.000130833	0.0334543	0.00507953	10.3448	intron_variant	MODIFIER	ENSG00000072694
WBC#	False	444	White Cell	1:161620265_G_T	FCGR2B	rs3002598	0.950036	1	161620265	G	T	T	0.157925	0.157925	-0.0315703	0.002942	26.1374	0.000265087	-0.0300954	0.00309859	21.5721	intron_variant	MODIFIER	ENSG00000072694
NEUT#	False	444	Myeloid White Cell	1:161620265_G_T	FCGR2B	rs3002598	0.950036	1	161620265	G	T	T	0.157904	0.157904	-0.0270635	0.00297632	19.0159	0.000194784	-0.0277291	0.00306988	18.7739	intron_variant	MODIFIER	ENSG00000072694
WBC#	False	445	White Cell	1:161622304_C_A	FCGR2B	rs77132325	0.837217	1	161622304	C	A	A	0.100893	0.100893	0.0282417	0.00382378	12.8195	0.000144705	0.023262	0.004028	8.11365	intron_variant	MODIFIER	ENSG00000072694
RBC#	True	446	Red Cell	1:161643327_C_G	FCGR2B	rs1674777	0.933061	1	161643327	C	G	G	0.196377	0.196377	-0.0177738	0.0027202	10.1936	9.97088e-05	-0.0170237	0.00288235	8.45543	3_prime_UTR_variant	MODIFIER	ENSG00000072694
HGB	True	446	Red Cell	1:161644811_C_T	FCGR2B	rs17413015	0.968737	1	161644811	C	T	T	0.188262	0.188262	-0.0221227	0.00275961	14.9637	0.000149584	-0.0198839	0.00290203	11.1363	non_coding_transcript_exon_variant	MODIFIER	ENSG00000072694
BASO#	True	447	Myeloid White Cell	1:161655897_C_T	RPL31P11	rs116282955	0.924352	1	161655897	C	T	T	0.00801	0.00801	0.102378	0.0128387	14.8142	0.000166565	0.0887155	0.0129888	11.0709	upstream_gene_variant	MODIFIER	ENSG00000213075
LYMPH#	True	448	Lymphocyte	1:161683136_G_A	FCRLA	rs11746	1	1	161683136	G	A	A	0.48709	0.48709	0.0192399	0.00210932	19.1297	0.000184963	0.0170585	0.0022813	13.1199	missense_variant	MODERATE	ENSG00000132185
LYMPH%	True	449	White Cell	1:161685591_C_T	FCRLA	rs10917750	0.993777	1	161685591	C	T	C	0.710658	0.289342	0.0148227	0.00237193	9.38455	9.0356e-05	0.0155759	0.00244043	9.75825	downstream_gene_variant	MODIFIER	ENSG00000132185
BASO%	True	450	White Cell	1:161971588_G_GGCT	OLFML2B	rs146268058	0.931851	1	161971588	G	GGCT	GGCT	0.014081	0.014081	0.071563	0.00972983	12.7192	0.000142194	0.0599631	0.00977439	9.0686	intron_variant	MODIFIER	ENSG00000162745
MPV	True	451	Platelet	1:162104303_C_T	NOS1AP	rs4620512	0.996974	1	162104303	C	T	T	0.096828	0.096828	0.0229515	0.00343385	10.6333	9.21348e-05	0.0249547	0.00375829	10.5027	intron_variant	MODIFIER	ENSG00000198929
MSCV	True	452	Red Cell	1:162166646_G_A	NOS1AP	rs12567315	0.992498	1	162166646	G	A	A	0.208022	0.208022	0.0182492	0.00253576	12.2099	0.000109734	0.017662	0.00270947	10.1484	intron_variant	MODIFIER	ENSG00000198929
MRV	True	452	Red Cell	1:162166646_G_A	NOS1AP	rs12567315	0.992498	1	162166646	G	A	A	0.208097	0.208097	0.0202581	0.00260832	14.094	0.000135259	0.0193947	0.00273727	11.8575	intron_variant	MODIFIER	ENSG00000198929
MONO%	False	453	White Cell	1:162225145_T_A	NOS1AP	rs60441301	0.993301	1	162225145	T	A	A	0.157274	0.157274	-0.0318318	0.00290471	27.2192	0.000268594	-0.0317582	0.00303464	24.9006	intron_variant	MODIFIER	ENSG00000198929
MONO#	False	453	Myeloid White Cell	1:162225145_T_A	NOS1AP	rs60441301	0.993301	1	162225145	T	A	A	0.15728	0.15728	-0.0261852	0.00286278	19.2317	0.00018176	-0.0253027	0.00302923	16.175	intron_variant	MODIFIER	ENSG00000198929
MPV	True	454	Platelet	1:164529120_G_A	PBX1	rs2275558	0.806763	1	164529120	G	A	A	0.210123	0.210123	0.0227043	0.00276533	15.6565	0.000171112	0.023922	0.003025	14.5817	missense_variant	MODERATE	ENSG00000185630
MRV	True	454	Red Cell	1:164529120_G_A	PBX1	rs2275558	0.806763	1	164529120	G	A	A	0.210289	0.210289	-0.019944	0.00287628	11.388	0.000132111	-0.0200594	0.00301846	10.5194	missense_variant	MODERATE	ENSG00000185630
RBC#	True	455	Red Cell	1:164529284_GTTTT_G	PBX1	rs141669515	0.729497	1	164529284	GTTTT	G	G	0.156642	0.156642	0.0193763	0.00334952	8.13907	9.91955e-05	0.0213244	0.0035278	8.82433	non_coding_transcript_exon_variant	MODIFIER	ENSG00000185630
LYMPH#	True	456	Lymphocyte	1:164558512_A_T	PBX1	rs10918048	0.93426	1	164558512	A	T	T	0.122211	0.122211	-0.0204327	0.00332372	9.10406	8.9574e-05	-0.0206978	0.00347022	8.60954	intron_variant	MODIFIER	ENSG00000185630
PDW	True	457	Platelet	1:166777544_T_C		rs16858093	0.995635	1	166777544	T	C	C	0.12667	0.12667	-0.0199804	0.00321715	9.27748	8.83264e-05	-0.0194964	0.00334619	8.24669	intergenic_variant	MODIFIER
NEUT%	True	458	White Cell	1:166838281_T_C	DUTP6	rs2294195	0.988386	1	166838281	T	C	C	0.201382	0.201382	-0.0159848	0.00269691	8.51093	8.21872e-05	-0.0168745	0.00276687	8.97066	non_coding_transcript_exon_variant	MODIFIER	ENSG00000225171
WBC#	True	458	White Cell	1:166839174_G_A	TADA1	rs4657609	0.988489	1	166839174	G	A	A	0.201268	0.201268	-0.018232	0.00265001	11.2228	0.000106875	-0.0183182	0.00275613	10.5216	intron_variant	MODIFIER	ENSG00000152382
NEUT#	True	458	Myeloid White Cell	1:166839174_G_A	TADA1	rs4657609	0.988489	1	166839174	G	A	A	0.201279	0.201279	-0.0215086	0.00268058	14.9894	0.000148747	-0.0219384	0.00276123	14.7112	intron_variant	MODIFIER	ENSG00000152382
EO%	True	459	White Cell	1:167426424_G_A	CD247	rs1214598	0.992669	1	167426424	G	A	A	0.384793	0.384793	-0.0197117	0.00218813	18.6799	0.000183961	-0.0202314	0.00227378	18.2423	intron_variant	MODIFIER	ENSG00000198821
EO#	True	459	Myeloid White Cell	1:167426424_G_A	CD247	rs1214598	0.992669	1	167426424	G	A	A	0.384792	0.384792	-0.017283	0.00218062	14.6443	0.000141422	-0.0176851	0.00227379	14.131	intron_variant	MODIFIER	ENSG00000198821
NEUT#	True	460	Myeloid White Cell	1:167600842_C_T	RCSD1	rs11579633	0.981423	1	167600842	C	T	T	0.423287	0.423287	0.0183443	0.00218179	16.3795	0.000164296	0.0188742	0.00224816	16.3318	intron_variant	MODIFIER	ENSG00000198771
WBC#	True	460	White Cell	1:167600842_C_T	RCSD1	rs11579633	0.981423	1	167600842	C	T	T	0.423276	0.423276	0.019196	0.00215696	18.2513	0.000179905	0.0197635	0.00224395	17.8912	intron_variant	MODIFIER	ENSG00000198771
RDW	False	461	Red Cell	1:168144036_G_A	TIPRL	rs150304133	0.996832	1	168144036	G	A	A	0.044288	0.044288	0.0524141	0.00515164	23.5878	0.000232562	0.0504273	0.00536624	20.2492	upstream_gene_variant	MODIFIER	ENSG00000143155
MONO#	True	462	Myeloid White Cell	1:169577333_A_G	SELP	rs2142760	0.986181	1	169577333	A	G	G	0.455166	0.455166	-0.0195138	0.00210556	19.721	0.000188863	-0.0203081	0.00223687	18.9576	intron_variant	MODIFIER	ENSG00000174175
EO%	True	463	White Cell	1:169665632_T_C	SELL,C1orf112	rs2223286	0.994203	1	169665632	T	C	C	0.31144	0.31144	0.017396	0.00229966	13.41	0.000129791	0.0156395	0.00239092	10.214	intron_variant	MODIFIER	ENSG00000000460,ENSG00000188404
BASO%	True	463	White Cell	1:169666871_C_A	SELL,C1orf112	rs4987354	0.998842	1	169666871	C	A	A	0.269434	0.269434	0.0150549	0.00249695	8.78342	8.92273e-05	0.0154146	0.00250017	9.15264	intron_variant	MODIFIER	ENSG00000000460,ENSG00000188404
MONO#	True	463	Myeloid White Cell	1:169666987_G_A	SELL,C1orf112	rs4987353	0.993438	1	169666987	G	A	A	0.310721	0.310721	-0.0211422	0.00225533	20.1573	0.000191468	-0.0166482	0.00251901	10.4119	intron_variant	MODIFIER	ENSG00000000460,ENSG00000188404
MONO%	True	464	White Cell	1:169710669_A_G	SELE,C1orf112	rs10489182	0.998725	1	169710669	A	G	G	0.188876	0.188876	0.0182222	0.0027004	10.8241	0.000101741	0.0186563	0.00282203	10.4175	intron_variant	MODIFIER	ENSG00000000460,ENSG00000007908
MONO#	True	464	Myeloid White Cell	1:169710669_A_G	SELE,C1orf112	rs10489182	0.998725	1	169710669	A	G	G	0.188871	0.188871	0.02574	0.0026616	21.3969	0.000203003	0.0205098	0.00296414	11.3424	intron_variant	MODIFIER	ENSG00000000460,ENSG00000007908
PDW	True	465	Platelet	1:171525905_T_C	PRRC2C	rs563519350	0.907161	1	171525905	T	C	C	0.000246	0.000246	0.563413	0.0704221	14.9069	0.000156139	0.671075	0.0733544	19.2362	intron_variant	MODIFIER	ENSG00000117523
MPV	False	466	Platelet	1:171738453_G_A	SCARNA20	rs17649609	0.994765	1	171738453	G	A	A	0.190596	0.190596	-0.037572	0.0025872	47.0576	0.00043555	-0.0297161	0.00285027	24.7197	downstream_gene_variant	MODIFIER	ENSG00000253060
PDW	False	466	Platelet	1:171759139_G_C	METTL13	rs34320898	0.999249	1	171759139	G	C	C	0.190307	0.190307	-0.0460907	0.00272041	63.6607	0.000654684	-0.0338604	0.00285346	31.7467	intron_variant	MODIFIER	ENSG00000010165
MPV	False	467	Platelet	1:171892781_C_A	DNM3	rs10798758	0.99852	1	171892781	C	A	C	0.630567	0.369433	0.0235993	0.0021022	28.5172	0.000259475	-0.0697569	0.002974	120.852	intron_variant	MODIFIER	ENSG00000197959
PDW	False	467	Platelet	1:171894592_A_G	DNM3	rs6681480	0.998404	1	171894592	A	G	A	0.630777	0.369223	0.0143018	0.00221403	9.97896	9.52743e-05	-0.103377	0.00322623	224.265	intron_variant	MODIFIER	ENSG00000197959
PLT#	False	468	Platelet	1:171929451_A_G	DNM3	rs56125409	0.981988	1	171929451	A	G	G	0.120715	0.120715	-0.0498124	0.00324272	52.5265	0.000526739	-0.0361955	0.00353491	23.8764	intron_variant	MODIFIER	ENSG00000197959
MPV	False	469	Platelet	1:172055499_T_C	DNM3	rs78795075	0.991287	1	172055499	T	C	C	0.017378	0.017378	-0.169938	0.00777618	105.144	0.000986273	-0.0843148	0.00880842	20.9773	intron_variant	MODIFIER	ENSG00000197959
PDW	False	469	Platelet	1:171935228_C_G	DNM3	rs78346539	0.979363	1	171935228	C	G	G	0.016767	0.016767	-0.239045	0.00838858	177.888	0.00188409	-0.126375	0.00908157	43.2822	intron_variant	MODIFIER	ENSG00000197959
MPV	False	470	Platelet	1:171939290_C_A	DNM3	rs2038479	0.990588	1	171939290	C	A	C	0.802609	0.197391	0.12873	0.00256308	549.558	0.00525074	0.17366	0.00370858	476.582	5_prime_UTR_variant	MODIFIER	ENSG00000197959
PLT#	False	470	Platelet	1:171939290_C_A	DNM3	rs2038479	0.990588	1	171939290	C	A	C	0.802601	0.197399	-0.0641988	0.00264577	129.335	0.00130596	-0.0550711	0.00288384	80.5312	5_prime_UTR_variant	MODIFIER	ENSG00000197959
PDW	False	470	Platelet	1:171946082_T_C	DNM3	rs6425522	0.992658	1	171946082	T	C	T	0.801156	0.198844	0.163328	0.00268912	802.924	0.00849926	0.22389	0.00395494	694.908	intron_variant	MODIFIER	ENSG00000197959
PLT#	True	471	Platelet	1:171996624_G_A	DNM3	rs11497367	0.995436	1	171996624	G	A	A	0.042089	0.042089	-0.0459052	0.00522527	17.8068	0.000169921	-0.0471384	0.00561507	16.3302	intron_variant	MODIFIER	ENSG00000197959
PDW	True	472	Platelet	1:172100596_G_T	DNM3	rs2421986	0.997927	1	172100596	G	T	T	0.17029	0.17029	0.0888812	0.00284729	213.19	0.00223237	0.0294605	0.00324804	18.9234	intron_variant	MODIFIER	ENSG00000197959
RBC#	True	473	Red Cell	1:172137134_A_T	DNM3	rs17277127	0.994273	1	172137134	A	T	T	0.311809	0.311809	-0.0204329	0.002259	18.8253	0.000179179	-0.0183322	0.00239441	13.7169	intron_variant	MODIFIER	ENSG00000197959
HGB	True	473	Red Cell	1:172167226_T_C	DNM3	rs2209098	0.999816	1	172167226	T	C	C	0.311085	0.311085	-0.0205705	0.00229334	18.5266	0.00018137	-0.0213321	0.00238425	18.436	intron_variant	MODIFIER	ENSG00000197959
HCT	True	473	Red Cell	1:172167226_T_C	DNM3	rs2209098	0.999816	1	172167226	T	C	C	0.311118	0.311118	-0.0214652	0.0022952	20.0663	0.000197501	-0.0215118	0.0023825	18.76	intron_variant	MODIFIER	ENSG00000197959
RBC#	True	474	Red Cell	1:172341975_C_A	PIGC,DNM3	rs7517737	0.999316	1	172341975	C	A	C	0.566625	0.433375	-0.0152619	0.00210556	12.3749	0.000114395	-0.013339	0.00223106	8.6478	intron_variant	MODIFIER	ENSG00000197959,ENSG00000135845
MSCV	False	475	Red Cell	1:172402127_C_G	PIGC,C1orf105	rs2422141	0.994307	1	172402127	C	G	G	0.488066	0.488066	0.0309194	0.00205647	50.3647	0.000477732	0.0302575	0.00219755	42.3958	intron_variant	MODIFIER	ENSG00000135845,ENSG00000180999
MRV	False	475	Red Cell	1:172402127_C_G	PIGC,C1orf105	rs2422141	0.994307	1	172402127	C	G	G	0.488023	0.488023	0.049322	0.00211536	119.517	0.00121563	0.0489461	0.00222015	106.919	intron_variant	MODIFIER	ENSG00000135845,ENSG00000180999
RET#	False	475	Red Cell	1:172415351_GA_G	C1orf105	rs66533066	0.989112	1	172415351	GA	G	G	0.496904	0.496904	-0.0223905	0.00213974	24.8988	0.000250658	-0.0232839	0.0022266	24.8636	intron_variant	MODIFIER	ENSG00000180999
RET%	False	475	Red Cell	1:172415351_GA_G	C1orf105	rs66533066	0.989112	1	172415351	GA	G	G	0.496899	0.496899	-0.0206501	0.00214516	21.2085	0.000213205	-0.0216745	0.00222635	21.6693	intron_variant	MODIFIER	ENSG00000180999
HGB	False	475	Red Cell	1:172415351_GA_G	C1orf105	rs66533066	0.989112	1	172415351	GA	G	G	0.496925	0.496925	-0.0134659	0.00213048	9.58409	9.06618e-05	-0.0144443	0.00221417	10.1628	intron_variant	MODIFIER	ENSG00000180999
IRF	False	475	Red Cell	1:172425529_C_G	C1orf105	rs2285170	0.98839	1	172425529	C	G	G	0.497115	0.497115	0.0318421	0.00218962	47.1847	0.000506943	0.0319979	0.00223672	45.6843	intron_variant	MODIFIER	ENSG00000180999
RDW	False	475	Red Cell	1:172425529_C_G	C1orf105	rs2285170	0.98839	1	172425529	C	G	G	0.497229	0.497229	0.0329523	0.002126	53.4576	0.00054291	0.0321587	0.00221407	47.0611	intron_variant	MODIFIER	ENSG00000180999
MCHC	False	475	Red Cell	1:172425529_C_G	C1orf105	rs2285170	0.98839	1	172425529	C	G	G	0.497115	0.497115	-0.0153919	0.00219436	11.6362	0.000118451	-0.0153909	0.00221245	11.4566	intron_variant	MODIFIER	ENSG00000180999
PDW	False	475	Platelet	1:172381383_T_C	DNM3	rs7528296	0.990361	1	172381383	T	C	C	0.386846	0.386846	-0.0382747	0.00220299	66.8864	0.000694962	-0.0185547	0.00231947	14.9023	3_prime_UTR_variant	MODIFIER	ENSG00000197959
EO%	True	476	White Cell	1:172796505_C_G	RP1-15D23.2	rs6672031	0.962602	1	172796505	C	G	G	0.487366	0.487366	0.0203743	0.00216433	20.3196	0.000207424	0.0186319	0.00225155	15.8905	intron_variant	MODIFIER	ENSG00000224228
EO#	True	476	Myeloid White Cell	1:172796505_C_G	RP1-15D23.2	rs6672031	0.962602	1	172796505	C	G	G	0.487394	0.487394	0.01926	0.00215699	18.3671	0.000185356	0.0176582	0.00225164	14.3534	intron_variant	MODIFIER	ENSG00000224228
EO%	True	477	White Cell	1:173231898_C_T		rs1099448	0.982944	1	173231898	C	T	T	0.467101	0.467101	0.0194749	0.00214448	18.9699	0.000188815	0.0196705	0.00223141	17.9214	intergenic_variant	MODIFIER
EO#	True	477	Myeloid White Cell	1:173231898_C_T		rs1099448	0.982944	1	173231898	C	T	T	0.467102	0.467102	0.0177626	0.00213709	16.0249	0.000157072	0.0178129	0.00223136	14.844	intergenic_variant	MODIFIER
HCT	True	478	Red Cell	1:173813197_G_A	DARS2	rs3791020	1	1	173813197	G	A	A	0.237645	0.237645	-0.016905	0.00249427	10.9128	0.000103549	-0.0154889	0.00258937	8.65571	intron_variant	MODIFIER	ENSG00000117593
HGB	True	478	Red Cell	1:173813197_G_A	DARS2	rs3791020	1	1	173813197	G	A	A	0.237618	0.237618	-0.0164635	0.00249244	10.4017	9.82033e-05	-0.0151112	0.00259031	8.26571	intron_variant	MODIFIER	ENSG00000117593
RBC#	True	478	Red Cell	1:173836247_T_TA	GAS5	rs144869587	0.99687	1	173836247	T	TA	TA	0.22221	0.22221	-0.0197018	0.00251155	14.3618	0.000134174	-0.0187466	0.00264648	11.8518	non_coding_transcript_exon_variant	MODIFIER	ENSG00000234741
WBC#	True	479	White Cell	1:174222832_C_T	RABGAP1L	rs114017545	0.905944	1	174222832	C	T	T	0.006769	0.006769	-0.0853598	0.0135352	9.54453	9.79742e-05	-0.0872696	0.0140937	9.22609	intron_variant	MODIFIER	ENSG00000152061
NEUT#	True	479	Myeloid White Cell	1:174222832_C_T	RABGAP1L	rs114017545	0.905944	1	174222832	C	T	T	0.006772	0.006772	-0.0796802	0.0136897	8.23144	8.54076e-05	-0.0847478	0.0141189	8.71096	intron_variant	MODIFIER	ENSG00000152061
WBC#	True	480	White Cell	1:174486066_A_AAAAT	RABGAP1L	rs200447114	0.989315	1	174486066	A	AAAAT	AAAAT	0.159898	0.159898	-0.0175283	0.0028958	8.8472	8.25438e-05	-0.01842	0.00301248	9.0136	intron_variant	MODIFIER	ENSG00000152061
NEUT#	True	480	Myeloid White Cell	1:174486066_A_AAAAT	RABGAP1L	rs200447114	0.989315	1	174486066	A	AAAAT	AAAAT	0.159897	0.159897	-0.019758	0.00292932	10.815	0.000104879	-0.0206447	0.0030184	11.0995	intron_variant	MODIFIER	ENSG00000152061
PCT	True	481	Platelet	1:174988016_C_T	MRPS14	rs10912870	0.993671	1	174988016	C	T	T	0.336173	0.336173	-0.013873	0.00223957	9.23304	8.58991e-05	-0.013785	0.00238229	8.14299	intron_variant	MODIFIER	ENSG00000120333
PDW	True	482	Platelet	1:175015850_T_C	SDCCAG3P2	rs61827378	0.950261	1	175015850	T	C	C	0.270645	0.270645	-0.0147233	0.00246346	8.64256	8.55814e-05	-0.0155679	0.00256519	8.88977	upstream_gene_variant	MODIFIER	ENSG00000181101
PCT	True	483	Platelet	1:178064546_TG_T	RASAL2	rs75718887	0.975351	1	178064546	TG	T	T	0.218342	0.218342	-0.0181205	0.00258294	11.6398	0.000112079	-0.018606	0.00274819	10.8903	intron_variant	MODIFIER	ENSG00000075391
RDW	True	484	Red Cell	1:178520680_G_A	C1ORF220,TEX35,C1orf220	rs17276527	0.999396	1	178520680	G	A	G	0.533582	0.466418	-0.0150425	0.00212343	11.8539	0.000112628	-0.0148554	0.00221128	10.7341	downstream_gene_variant	MODIFIER	ENSG00000184909,ENSG00000213057,ENSG00000240021
MONO%	True	485	White Cell	1:179762445_GT_G	FAM163A	rs5779036	0.943609	1	179762445	GT	G	G	0.077904	0.077904	-0.026038	0.00403763	9.94802	9.7405e-05	-0.0264001	0.00421819	9.41031	intron_variant	MODIFIER	ENSG00000143340
MSCV	True	486	Red Cell	1:179924348_C_T	CEP350	rs12118928	0.864487	1	179924348	C	T	T	0.002594	0.002594	-0.151361	0.0216219	11.5929	0.00011855	-0.157541	0.0231184	11.0236	intron_variant	MODIFIER	ENSG00000135837
MRV	True	486	Red Cell	1:179960529_G_A	CEP350	rs12135200	0.852006	1	179960529	G	A	A	0.002528	0.002528	-0.153385	0.022683	10.8665	0.000118652	-0.159008	0.0238131	10.6132	intron_variant	MODIFIER	ENSG00000135837
MSCV	True	487	Red Cell	1:179942731_A_G	CEP350	rs76425715	0.997169	1	179942731	A	G	G	0.028965	0.028965	-0.047113	0.00612629	13.8333	0.000124859	-0.0503831	0.00654289	13.8667	intron_variant	MODIFIER	ENSG00000135837
MCV	True	487	Red Cell	1:179942731_A_G	CEP350	rs76425715	0.997169	1	179942731	A	G	G	0.028985	0.028985	-0.0389657	0.00610571	9.75705	8.54662e-05	-0.0413388	0.0065311	9.60879	intron_variant	MODIFIER	ENSG00000135837
MRV	True	487	Red Cell	1:179960554_C_T	CEP350	rs61641082	0.997934	1	179960554	C	T	T	0.02894	0.02894	-0.051103	0.00630237	15.2905	0.00014678	-0.0528852	0.00661069	14.9038	intron_variant	MODIFIER	ENSG00000135837
PLT#	True	488	Platelet	1:180903388_CAA_C	KIAA1614	rs71121058	0.973069	1	180903388	CAA	C	CAA	0.607844	0.392156	0.0130824	0.00217146	8.77103	8.15936e-05	0.0139782	0.00232063	8.7673	intron_variant	MODIFIER	ENSG00000135835
PCT	True	488	Platelet	1:180903388_CAA_C	KIAA1614	rs71121058	0.973069	1	180903388	CAA	C	CAA	0.607829	0.392171	0.0143141	0.00218689	10.2267	9.76821e-05	0.0156774	0.00232647	10.7959	intron_variant	MODIFIER	ENSG00000135835
WBC#	True	489	White Cell	1:180905694_C_T	KIAA1614	rs3795503	0.994682	1	180905694	C	T	T	0.314774	0.314774	-0.0159927	0.00227616	11.6731	0.000110333	-0.0164902	0.00236845	11.4751	synonymous_variant	LOW	ENSG00000135835
MONO#	True	489	Myeloid White Cell	1:180905694_C_T	KIAA1614	rs3795503	0.994682	1	180905694	C	T	T	0.314718	0.314718	-0.0194477	0.00224243	17.3743	0.000163139	-0.0177654	0.00237215	13.1583	synonymous_variant	LOW	ENSG00000135835
EO%	True	490	White Cell	1:181052695_GA_G	IER5	rs34554744	0.961307	1	181052695	GA	G	GA	0.619896	0.380104	-0.0154825	0.00222788	11.4356	0.000112962	-0.0147564	0.00231601	9.72714	upstream_gene_variant	MODIFIER	ENSG00000162783
EO#	True	490	Myeloid White Cell	1:181052695_GA_G	IER5	rs34554744	0.961307	1	181052695	GA	G	GA	0.619942	0.380058	-0.0153597	0.0022204	11.3377	0.000111172	-0.0148297	0.00231619	9.81562	upstream_gene_variant	MODIFIER	ENSG00000162783
WBC#	True	491	White Cell	1:182125704_T_TTGGAGGGCAGACTAGCCCAGGCCC	GS1-122H1.2	rs144926613	0.994529	1	182125704	T	TTGGAGGGCAGACTAGCCCAGGCCC	TTGGAGGGCAGACTAGCCCAGGCCC	0.327959	0.327959	0.0143045	0.00225469	9.65093	9.01967e-05	0.0144418	0.00234654	9.12277	intron_variant	MODIFIER	ENSG00000228918
LYMPH#	True	491	Lymphocyte	1:182144119_C_G	GS1-122H1.2	rs2489279	0.995917	1	182144119	C	G	G	0.33308	0.33308	0.0176954	0.00224007	14.5528	0.000139115	0.0183453	0.0023385	14.3622	intron_variant	MODIFIER	ENSG00000228918
RBC#	True	492	Red Cell	1:182997286_CCT_C	LAMC1	rs34099733	0.983234	1	182997286	CCT	C	C	0.43667	0.43667	0.0138469	0.0021155	10.2268	9.43303e-05	0.0150647	0.00222844	10.8602	intron_variant	MODIFIER	ENSG00000135862
HGB	True	492	Red Cell	1:182997286_CCT_C	LAMC1	rs34099733	0.983234	1	182997286	CCT	C	C	0.436663	0.436663	0.0133804	0.00215223	9.29519	8.80811e-05	0.0142708	0.00223576	9.75985	intron_variant	MODIFIER	ENSG00000135862
WBC#	True	493	White Cell	1:183440531_A_G	SMG7-AS1	rs41272536	0.952637	1	183440531	A	G	G	0.045859	0.045859	-0.0333522	0.00517474	9.93759	9.73456e-05	-0.0354006	0.00538577	10.3065	non_coding_transcript_exon_variant	MODIFIER	ENSG00000232860
NEUT#	True	493	Myeloid White Cell	1:183440531_A_G	SMG7-AS1	rs41272536	0.952637	1	183440531	A	G	G	0.045852	0.045852	-0.0353385	0.00523533	10.8302	0.00010927	-0.0359664	0.00539445	10.5836	non_coding_transcript_exon_variant	MODIFIER	ENSG00000232860
HLSR#	False	494	Red Cell	1:183843045_G_A	RGL1	rs10911456	0.971942	1	183843045	G	A	G	0.521016	0.478984	-0.0207611	0.00214829	21.3678	0.000215131	-0.0208265	0.00224085	19.826	intron_variant	MODIFIER	ENSG00000143344
HLSR%	False	494	Red Cell	1:183843045_G_A	RGL1	rs10911456	0.971942	1	183843045	G	A	G	0.521012	0.478988	-0.0199336	0.00215132	19.7129	0.000198323	-0.0199975	0.00224087	18.3453	intron_variant	MODIFIER	ENSG00000143344
IRF	False	494	Red Cell	1:183843045_G_A	RGL1	rs10911456	0.971942	1	183843045	G	A	G	0.521083	0.478917	-0.014666	0.00220952	10.4966	0.000107355	-0.0140633	0.00225729	9.3313	intron_variant	MODIFIER	ENSG00000143344
RET%	False	494	Red Cell	1:183870073_T_C	RGL1	rs7527758	0.989802	1	183870073	T	C	T	0.546661	0.453339	-0.0188154	0.00215496	17.5986	0.000175468	-0.0185513	0.00223848	15.9353	intron_variant	MODIFIER	ENSG00000143344
RET#	False	494	Red Cell	1:183870073_T_C	RGL1	rs7527758	0.989802	1	183870073	T	C	T	0.546657	0.453343	-0.0197188	0.00214948	19.3402	0.000192723	-0.019544	0.0022387	17.5927	intron_variant	MODIFIER	ENSG00000143344
MPV	True	495	Platelet	1:184942671_G_A	FAM129A	rs234108	0.990875	1	184942671	G	A	A	0.478552	0.478552	0.0155191	0.00204048	13.5474	0.0001202	0.0144215	0.00223264	9.97783	intron_variant	MODIFIER	ENSG00000135842
RET%	True	496	Red Cell	1:185311722_G_A		rs997283	0.995746	1	185311722	G	A	A	0.431818	0.431818	-0.013403	0.00216021	9.26063	8.815e-05	-0.0129551	0.00224402	8.10875	intergenic_variant	MODIFIER
RET#	True	496	Red Cell	1:185311722_G_A		rs997283	0.995746	1	185311722	G	A	A	0.431808	0.431808	-0.0137907	0.00215475	9.80901	9.33229e-05	-0.0136535	0.00224425	8.93001	intergenic_variant	MODIFIER
PCT	True	496	Platelet	1:185344287_A_G		rs12025991	0.994148	1	185344287	A	G	G	0.421287	0.421287	-0.0175939	0.00214244	15.6628	0.000150937	-0.0182089	0.00227912	14.8669	intergenic_variant	MODIFIER
PLT#	True	497	Platelet	1:185368936_T_TC		rs11379633	0.974402	1	185368936	T	TC	T	0.673483	0.326517	-0.0175697	0.00226154	14.1015	0.000135766	-0.0187526	0.00241706	14.0646	intergenic_variant	MODIFIER
LYMPH%	False	498	White Cell	1:185391167_G_A		rs10489481	0.987363	1	185391167	G	A	A	0.320769	0.320769	0.0162925	0.00230688	11.7866	0.000115669	0.0157934	0.00237281	10.5502	intergenic_variant	MODIFIER
BASO#	False	498	Myeloid White Cell	1:185394834_A_G		rs10798014	0.986421	1	185394834	A	G	G	0.321137	0.321137	-0.0139015	0.00237298	8.32996	8.42608e-05	-0.0140338	0.0023854	8.39506	intergenic_variant	MODIFIER
MONO%	True	499	White Cell	1:185398983_C_A	RNU7-183P	rs6687373	0.985747	1	185398983	C	A	C	0.679015	0.320985	0.0225052	0.00227319	22.3818	0.00022078	0.0223904	0.00237575	20.3625	upstream_gene_variant	MODIFIER	ENSG00000252407
MONO#	True	499	Myeloid White Cell	1:185401229_T_C	CTA-277P6.1,RNU7-183P	rs7364556	0.985738	1	185401229	T	C	T	0.679151	0.320849	0.0257395	0.00224093	29.8097	0.000288734	0.0268374	0.00237028	28.9888	upstream_gene_variant	MODIFIER	ENSG00000252407,ENSG00000270920
NEUT%	False	500	White Cell	1:197666111_G_A	DENND1B	rs12131588	0.996306	1	197666111	G	A	A	0.217425	0.217425	0.0172976	0.00261218	10.4503	0.000101821	0.0168929	0.00267765	9.55067	intron_variant	MODIFIER	ENSG00000213047
LYMPH%	False	500	White Cell	1:197666111_G_A	DENND1B	rs12131588	0.996306	1	197666111	G	A	A	0.217411	0.217411	-0.0217617	0.00260442	16.1867	0.00016115	-0.0211321	0.00267595	14.5432	intron_variant	MODIFIER	ENSG00000213047
LYMPH#	False	500	Lymphocyte	1:197701992_C_T	DENND1B	rs16841904	0.996866	1	197701992	C	T	T	0.212564	0.212564	-0.0195764	0.00258254	13.4625	0.000128292	-0.0178378	0.0026938	10.4494	intron_variant	MODIFIER	ENSG00000213047
NEUT#	True	501	Myeloid White Cell	1:198455391_C_T		rs143554274	0.868498	1	198455391	C	T	T	0.008113	0.008113	-0.0768045	0.0127468	8.77289	9.49395e-05	-0.0840015	0.0131363	9.79288	intergenic_variant	MODIFIER
MCV	False	502	Red Cell	1:198543027_C_T		rs16843346	0.984993	1	198543027	C	T	T	0.02861	0.02861	0.141893	0.0061825	115.839	0.00111909	0.140202	0.00675697	94.8551	intergenic_variant	MODIFIER
MSCV	False	502	Red Cell	1:198543027_C_T		rs16843346	0.984993	1	198543027	C	T	T	0.0286	0.0286	0.112671	0.0062011	73.0458	0.000705372	0.105474	0.00676592	54.0474	intergenic_variant	MODIFIER
MRV	False	502	Red Cell	1:198543027_C_T		rs16843346	0.984993	1	198543027	C	T	T	0.028586	0.028586	0.11664	0.00637963	73.9483	0.000755584	0.112335	0.00683668	59.9215	intergenic_variant	MODIFIER
NEUT#	False	502	Myeloid White Cell	1:198544842_C_A		rs79894581	0.986307	1	198544842	C	A	A	0.028894	0.028894	-0.0376282	0.00642267	8.33102	7.94568e-05	-0.0417002	0.00662015	9.523	intergenic_variant	MODIFIER
PCT	False	502	Platelet	1:198564651_G_T	RP11-553K8.2	rs191336361	0.975823	1	198564651	G	T	T	0.029248	0.029248	0.0463232	0.00633345	12.5864	0.000121852	0.0504178	0.0067561	13.0704	downstream_gene_variant	MODIFIER	ENSG00000223881
MCH	False	502	Red Cell	1:198568182_A_G	RP11-553K8.2	rs16843412	0.989831	1	198568182	A	G	G	0.029228	0.029228	0.134815	0.00617821	104.834	0.00103139	0.144416	0.00656154	106.569	upstream_gene_variant	MODIFIER	ENSG00000223881
RBC#	False	502	Red Cell	1:198571122_G_A	RP11-553K8.2	rs7412308	0.990038	1	198571122	G	A	A	0.029198	0.029198	-0.0924525	0.00622242	49.2092	0.000484564	-0.0962531	0.00657485	47.7917	upstream_gene_variant	MODIFIER	ENSG00000223881
IRF	False	502	Red Cell	1:198599817_G_A		rs144600858	0.96532	1	198599817	G	A	A	0.023719	0.023719	0.0422167	0.0072695	8.1975	8.2541e-05	0.044053	0.00742741	8.52131	intergenic_variant	MODIFIER
MPV	False	502	Platelet	1:198645459_C_T	PTPRC	rs3754097	1	1	198645459	C	T	T	0.027386	0.027386	0.0564971	0.0062224	18.9628	0.00017004	0.0608113	0.00681131	18.3609	intron_variant	MODIFIER	ENSG00000081237
PDW	False	502	Platelet	1:198599817_G_A		rs144600858	0.96532	1	198599817	G	A	A	0.023671	0.023671	0.0424604	0.00713385	8.57684	8.33318e-05	0.0435805	0.00742435	8.36021	intergenic_variant	MODIFIER
LYMPH%	False	503	White Cell	1:198598663_G_A		rs7555082	1	1	198598663	G	A	A	0.117607	0.117607	0.0265952	0.00333331	14.8298	0.000146802	0.0261345	0.00342971	13.5949	intergenic_variant	MODIFIER
LYMPH#	False	503	Lymphocyte	1:198622447_G_A	PTPRC	rs80099993	0.998412	1	198622447	G	A	A	0.117846	0.117846	0.0275653	0.00327748	16.3891	0.000157985	0.0263796	0.0034388	13.7675	intron_variant	MODIFIER	ENSG00000081237
EO%	False	503	White Cell	1:198623842_G_T	PTPRC	rs17668272	0.998391	1	198623842	G	T	T	0.117893	0.117893	-0.0432741	0.00330041	38.5496	0.000389489	-0.0414487	0.00343083	32.8715	intron_variant	MODIFIER	ENSG00000081237
MCV	True	504	Red Cell	1:198613955_T_A	PTPRC	rs1326269	0.993508	1	198613955	T	A	A	0.393526	0.393526	0.0172199	0.0021041	15.5612	0.000141539	0.0197262	0.00236625	16.1147	intron_variant	MODIFIER	ENSG00000081237
MRV	True	504	Red Cell	1:198613955_T_A	PTPRC	rs1326269	0.993508	1	198613955	T	A	A	0.393534	0.393534	0.0197335	0.00217084	19.0052	0.000185878	0.0172349	0.00239365	12.2204	intron_variant	MODIFIER	ENSG00000081237
MSCV	True	504	Red Cell	1:198613955_T_A	PTPRC	rs1326269	0.993508	1	198613955	T	A	A	0.393601	0.393601	0.0211802	0.00211016	22.9807	0.000214143	0.0234621	0.00236919	22.3911	intron_variant	MODIFIER	ENSG00000081237
PCT	True	505	Platelet	1:198634997_T_C	RP11-553K8.5,PTPRC	rs3767742	0.990641	1	198634997	T	C	T	0.859537	0.140463	0.0201094	0.00304731	10.3833	9.76461e-05	0.0201445	0.00325111	9.23728	intron_variant	MODIFIER	ENSG00000081237,ENSG00000261573
LYMPH#	True	506	Lymphocyte	1:198663661_G_A	PTPRC	rs10494783	0.990901	1	198663661	G	A	A	0.051277	0.051277	-0.0537463	0.00479696	28.4104	0.000281054	-0.0499731	0.00503082	22.5232	3_prime_UTR_variant	MODIFIER	ENSG00000081237
WBC#	True	506	White Cell	1:198663661_G_A	PTPRC	rs10494783	0.990901	1	198663661	G	A	A	0.0513	0.0513	-0.0465195	0.004805	21.4419	0.000210643	-0.0477429	0.00500115	20.8697	3_prime_UTR_variant	MODIFIER	ENSG00000081237
LYMPH#	True	507	Lymphocyte	1:198665917_C_G	PTPRC	rs17612648	0.886406	1	198665917	C	G	G	0.014618	0.014618	0.0610654	0.00929612	10.2951	0.000107427	0.0658464	0.00972776	10.8863	synonymous_variant	LOW	ENSG00000081237
EO#	False	508	Myeloid White Cell	1:198666232_A_G	PTPRC	rs2296618	0.979068	1	198666232	A	G	G	0.136389	0.136389	-0.0394329	0.00311371	36.0303	0.000366307	-0.0402096	0.00324728	34.4819	intron_variant	MODIFIER	ENSG00000081237
LYMPH%	False	509	White Cell	1:198680015_G_A	PTPRC	rs12733073	0.878383	1	198680015	G	A	A	0.009898	0.009898	0.0764689	0.0115335	10.4745	0.000114611	0.0764585	0.0118771	9.9151	intron_variant	MODIFIER	ENSG00000081237
LYMPH#	False	509	Lymphocyte	1:198680015_G_A	PTPRC	rs12733073	0.878383	1	198680015	G	A	A	0.009897	0.009897	0.125098	0.0113447	27.548	0.000306701	0.120559	0.0118631	23.5327	intron_variant	MODIFIER	ENSG00000081237
MONO%	False	509	White Cell	1:198680015_G_A	PTPRC	rs12733073	0.878383	1	198680015	G	A	A	0.009917	0.009917	-0.0996808	0.0113476	17.8032	0.000195121	-0.0930756	0.0118633	14.3649	intron_variant	MODIFIER	ENSG00000081237
WBC#	False	509	White Cell	1:198680015_G_A	PTPRC	rs12733073	0.878383	1	198680015	G	A	A	0.009899	0.009899	0.0741916	0.011364	10.1781	0.000107897	0.0699455	0.0118299	8.47239	intron_variant	MODIFIER	ENSG00000081237
RBC#	True	510	Red Cell	1:198691842_TAA_T	PTPRC	rs10531214	0.985859	1	198691842	TAA	T	T	0.125565	0.125565	0.0297312	0.00316707	20.212	0.000194111	0.021835	0.0033573	10.1055	intron_variant	MODIFIER	ENSG00000081237
HCT	True	511	Red Cell	1:198804309_G_T	MIR181A1HG	rs200392270	0.970549	1	198804309	G	T	T	0.209652	0.209652	0.0152924	0.00264327	8.14065	7.74995e-05	0.0161437	0.00274374	8.39668	intron_variant	MODIFIER	ENSG00000229989
EO%	False	512	White Cell	1:199000727_A_G	RP11-16L9.4	rs6427756	0.991155	1	199000727	A	G	A	0.733811	0.266189	-0.0329187	0.00241094	41.7181	0.00042334	-0.0330584	0.00250823	38.9334	intron_variant	MODIFIER	ENSG00000235492
HCT	False	512	Red Cell	1:199010721_C_T	RP11-16L9.4	rs1434282	0.989815	1	199010721	C	T	C	0.724639	0.275361	-0.0207061	0.002386	17.3955	0.0001711	-0.0222328	0.0024773	18.5444	non_coding_transcript_exon_variant	MODIFIER	ENSG00000235492
MCV	False	512	Red Cell	1:199010721_C_T	RP11-16L9.4	rs1434282	0.989815	1	199010721	C	T	C	0.724669	0.275331	0.0508833	0.00230023	107.702	0.00103318	0.0569459	0.00253595	110.878	non_coding_transcript_exon_variant	MODIFIER	ENSG00000235492
MRV	False	512	Red Cell	1:199010721_C_T	RP11-16L9.4	rs1434282	0.989815	1	199010721	C	T	C	0.724681	0.275319	0.0219965	0.00237352	19.7198	0.000193072	0.0283642	0.00256581	27.6776	non_coding_transcript_exon_variant	MODIFIER	ENSG00000235492
HLSR%	False	512	Red Cell	1:199010721_C_T	RP11-16L9.4	rs1434282	0.989815	1	199010721	C	T	C	0.724667	0.275333	0.0348542	0.00238614	47.5957	0.000484771	0.0349565	0.00248556	44.1876	non_coding_transcript_exon_variant	MODIFIER	ENSG00000235492
IRF	False	512	Red Cell	1:199010721_C_T	RP11-16L9.4	rs1434282	0.989815	1	199010721	C	T	C	0.724585	0.275415	0.018991	0.0024505	14.0362	0.000143947	0.0189347	0.00250363	13.4033	non_coding_transcript_exon_variant	MODIFIER	ENSG00000235492
MSCV	False	512	Red Cell	1:199010721_C_T	RP11-16L9.4	rs1434282	0.989815	1	199010721	C	T	C	0.724738	0.275262	0.0376686	0.00230734	59.1874	0.00056613	0.0448581	0.00253968	69.0649	non_coding_transcript_exon_variant	MODIFIER	ENSG00000235492
HLSR#	False	512	Red Cell	1:199010721_C_T	RP11-16L9.4	rs1434282	0.989815	1	199010721	C	T	C	0.724659	0.275341	0.0272908	0.00238277	29.6457	0.000297213	0.0274379	0.00248545	27.6038	non_coding_transcript_exon_variant	MODIFIER	ENSG00000235492
MCH	False	512	Red Cell	1:199010721_C_T	RP11-16L9.4	rs1434282	0.989815	1	199010721	C	T	C	0.724679	0.275321	0.0398925	0.00232815	65.0885	0.000635035	0.0408435	0.00247275	60.5409	non_coding_transcript_exon_variant	MODIFIER	ENSG00000235492
RBC#	False	512	Red Cell	1:199010721_C_T	RP11-16L9.4	rs1434282	0.989815	1	199010721	C	T	C	0.724637	0.275363	-0.0460602	0.00234338	85.2847	0.000846657	-0.0467431	0.00248023	78.4676	non_coding_transcript_exon_variant	MODIFIER	ENSG00000235492
RET#	False	512	Red Cell	1:199010721_C_T	RP11-16L9.4	rs1434282	0.989815	1	199010721	C	T	C	0.724571	0.275429	0.0255723	0.00239472	25.8922	0.000261012	0.0257788	0.00249219	24.3471	non_coding_transcript_exon_variant	MODIFIER	ENSG00000235492
RET%	False	512	Red Cell	1:199010721_C_T	RP11-16L9.4	rs1434282	0.989815	1	199010721	C	T	C	0.72458	0.27542	0.0356084	0.00240085	49.0383	0.000506077	0.0359981	0.00249197	46.5613	non_coding_transcript_exon_variant	MODIFIER	ENSG00000235492
PLT#	False	512	Platelet	1:199010721_C_T	RP11-16L9.4	rs1434282	0.989815	1	199010721	C	T	C	0.723949	0.276051	0.032111	0.00235238	41.6975	0.000412131	0.0331982	0.00251377	39.0859	non_coding_transcript_exon_variant	MODIFIER	ENSG00000235492
HGB	False	512	Red Cell	1:199010721_C_T	RP11-16L9.4	rs1434282	0.989815	1	199010721	C	T	C	0.724617	0.275383	-0.0238328	0.00238402	22.8034	0.000226687	-0.0257726	0.00247742	24.6162	non_coding_transcript_exon_variant	MODIFIER	ENSG00000235492
PCT	False	512	Platelet	1:199010721_C_T	RP11-16L9.4	rs1434282	0.989815	1	199010721	C	T	C	0.723961	0.276039	0.0494027	0.00236915	95.8396	0.000975477	0.0493759	0.00252305	84.5133	non_coding_transcript_exon_variant	MODIFIER	ENSG00000235492
MPV	False	512	Platelet	1:199012478_A_C	RP11-16L9.4	rs1036332	0.987728	1	199012478	A	C	A	0.737428	0.262572	0.0238444	0.00231604	24.131	0.000220176	0.0227926	0.00253531	18.6053	intron_variant	MODIFIER	ENSG00000235492
EO#	False	512	Myeloid White Cell	1:199012478_A_C	RP11-16L9.4	rs1036332	0.987728	1	199012478	A	C	A	0.738038	0.261962	-0.0323446	0.0024175	40.0978	0.00040453	-0.0335393	0.00252173	39.6279	intron_variant	MODIFIER	ENSG00000235492
HCT	True	513	Red Cell	1:200034969_A_G	NR5A2	rs2816916	1	1	200034969	A	G	G	0.266086	0.266086	0.0150581	0.00240194	9.44004	8.856e-05	0.0162332	0.00249212	10.1347	intron_variant	MODIFIER	ENSG00000116833
HGB	True	513	Red Cell	1:200034969_A_G	NR5A2	rs2816916	1	1	200034969	A	G	G	0.26608	0.26608	0.0142167	0.00240001	8.50173	7.89384e-05	0.0152212	0.00249253	8.99228	intron_variant	MODIFIER	ENSG00000116833
MCV	True	514	Red Cell	1:200289968_T_G	RP11-532L16.3	rs12136498	0.951047	1	200289968	T	G	T	0.622311	0.377689	0.0128743	0.00216399	8.56987	7.79146e-05	0.0135923	0.00231396	8.37105	upstream_gene_variant	MODIFIER	ENSG00000273093
EO%	True	515	White Cell	1:200293248_G_T		rs10733062	0.994558	1	200293248	G	T	G	0.717709	0.282291	-0.0167674	0.0023639	11.8823	0.000113922	-0.016833	0.00245728	11.1318	intergenic_variant	MODIFIER
NEUT#	True	515	Myeloid White Cell	1:200356262_CT_C		rs11299048	0.948735	1	200356262	CT	C	CT	0.755758	0.244242	0.0158028	0.00254975	9.24212	9.21937e-05	0.0167899	0.00262768	9.7787	intergenic_variant	MODIFIER
LYMPH#	False	516	Lymphocyte	1:201019059_C_T	CACNA1S	rs55734382	0.992427	1	201019059	C	T	T	0.333327	0.333327	0.0184469	0.00224746	15.6476	0.000151238	0.0192595	0.0023456	15.6573	intron_variant	MODIFIER	ENSG00000081248
LYMPH%	False	516	White Cell	1:201019059_C_T	CACNA1S	rs55734382	0.992427	1	201019059	C	T	T	0.333307	0.333307	0.0155766	0.00228504	11.031	0.000107832	0.0156448	0.00234967	10.5569	intron_variant	MODIFIER	ENSG00000081248
BASO%	True	517	White Cell	1:202129196_T_C	PTPN7	rs73085637	0.779748	1	202129196	T	C	C	0.129336	0.129336	0.0218841	0.00371186	8.42824	0.000107859	0.0231925	0.00372166	9.33567	intron_variant	MODIFIER	ENSG00000143851
PCT	True	518	Platelet	1:202129205_G_A	PTPN7	rs147176673	0.802296	1	202129205	G	A	A	0.015256	0.015256	-0.0875805	0.00957654	19.2258	0.000230467	-0.0900043	0.0101789	18.0259	intron_variant	MODIFIER	ENSG00000143851
BASO%	True	518	White Cell	1:202129205_G_A	PTPN7	rs147176673	0.802296	1	202129205	G	A	A	0.015214	0.015214	0.0597738	0.0100623	8.54611	0.000107062	0.0624238	0.0100797	9.22858	intron_variant	MODIFIER	ENSG00000143851
MSCV	True	518	Red Cell	1:202129205_G_A	PTPN7	rs147176673	0.802296	1	202129205	G	A	A	0.015289	0.015289	-0.057491	0.00930848	9.18267	9.95217e-05	-0.0695069	0.00994353	11.5607	intron_variant	MODIFIER	ENSG00000143851
PLT#	True	519	Platelet	1:202232157_T_A	LGR6	rs116047540	0.964053	1	202232157	T	A	A	0.018975	0.018975	-0.0517049	0.00780922	10.4476	9.95303e-05	-0.0562144	0.00833552	10.8115	intron_variant	MODIFIER	ENSG00000133067
MPV	False	520	Platelet	1:202909974_G_C	ADIPOR1	rs7539542	0.967815	1	202909974	G	C	G	0.682895	0.317105	-0.0214017	0.00221594	21.3426	0.000198373	-0.0216315	0.00242093	18.3891	3_prime_UTR_variant	MODIFIER	ENSG00000159346
MCHC	True	521	Red Cell	1:203270943_A_T	LINC01136	rs55709800	0.968041	1	203270943	A	T	T	0.090099	0.090099	0.0256783	0.00387609	10.4588	0.000108113	0.0272882	0.00390992	11.5269	intron_variant	MODIFIER	ENSG00000233791
RET#	True	521	Red Cell	1:203270943_A_T	LINC01136	rs55709800	0.968041	1	203270943	A	T	T	0.090068	0.090068	0.0288219	0.00378125	13.6035	0.000136162	0.0293793	0.00393682	13.0709	intron_variant	MODIFIER	ENSG00000233791
RET%	True	521	Red Cell	1:203270943_A_T	LINC01136	rs55709800	0.968041	1	203270943	A	T	T	0.090071	0.090071	0.025417	0.00379081	10.6956	0.000105894	0.0258075	0.00393636	10.2575	intron_variant	MODIFIER	ENSG00000233791
MRV	True	522	Red Cell	1:203275407_C_G	BTG2	rs17534048	1	1	203275407	C	G	G	0.413697	0.413697	-0.028275	0.00214442	38.9726	0.000387828	0.0489862	0.00361317	41.137	intron_variant	MODIFIER	ENSG00000159388
MCV	True	522	Red Cell	1:203275407_C_G	BTG2	rs17534048	1	1	203275407	C	G	G	0.413627	0.413627	-0.0168462	0.00207788	15.2864	0.000137663	0.0295292	0.00357076	15.8708	intron_variant	MODIFIER	ENSG00000159388
MSCV	True	522	Red Cell	1:203275407_C_G	BTG2	rs17534048	1	1	203275407	C	G	G	0.413689	0.413689	-0.0239428	0.00208436	29.8137	0.000278088	0.0502262	0.00357553	44.0854	intron_variant	MODIFIER	ENSG00000159388
RBC#	False	523	Red Cell	1:203281175_G_C	BTG2	rs17534202	0.994541	1	203281175	G	C	G	0.534902	0.465098	0.0167285	0.00209604	14.8382	0.00013924	0.0182913	0.00220825	15.9197	downstream_gene_variant	MODIFIER	ENSG00000159388
RDW	False	523	Red Cell	1:203281175_G_C	BTG2	rs17534202	0.994541	1	203281175	G	C	G	0.535003	0.464997	-0.0308249	0.00212796	46.826	0.000472759	-0.0308963	0.00221641	43.43	downstream_gene_variant	MODIFIER	ENSG00000159388
MCH	False	523	Red Cell	1:203281175_G_C	BTG2	rs17534202	0.994541	1	203281175	G	C	G	0.534978	0.465022	-0.0286853	0.00208221	42.4515	0.00040941	-0.0298749	0.00221016	40.8978	downstream_gene_variant	MODIFIER	ENSG00000159388
MRV	False	523	Red Cell	1:203281175_G_C	BTG2	rs17534202	0.994541	1	203281175	G	C	G	0.534922	0.465078	-0.0587793	0.00212303	167.994	0.00171908	-0.0986193	0.00357765	166.379	downstream_gene_variant	MODIFIER	ENSG00000159388
MCV	False	523	Red Cell	1:203281175_G_C	BTG2	rs17534202	0.994541	1	203281175	G	C	G	0.534945	0.465055	-0.0350751	0.00205718	64.4572	0.000612127	-0.0592254	0.00353613	62.216	downstream_gene_variant	MODIFIER	ENSG00000159388
IRF	False	523	Red Cell	1:203281175_G_C	BTG2	rs17534202	0.994541	1	203281175	G	C	G	0.534975	0.465025	-0.0195688	0.00219206	18.3593	0.000190532	-0.0199971	0.00223958	18.3646	downstream_gene_variant	MODIFIER	ENSG00000159388
MSCV	False	523	Red Cell	1:203281175_G_C	BTG2	rs17534202	0.994541	1	203281175	G	C	G	0.53502	0.46498	-0.053775	0.00206352	148.983	0.00143878	-0.0949135	0.00354064	157.429	downstream_gene_variant	MODIFIER	ENSG00000159388
IRF	False	524	Red Cell	1:203649716_G_A	ATP2B4	rs7514742	0.970778	1	203649716	G	A	G	0.90221	0.0977898	0.0300845	0.00372059	15.2098	0.000159704	0.0304585	0.0038008	14.9523	intron_variant	MODIFIER	ENSG00000058668
MONO#	False	524	Myeloid White Cell	1:203649878_C_T	ATP2B4	rs12035565	0.98126	1	203649878	C	T	C	0.901992	0.0980082	-0.0210796	0.00352639	8.64522	7.85633e-05	-0.0226229	0.00373084	8.87582	intron_variant	MODIFIER	ENSG00000058668
WBC#	False	524	White Cell	1:203649878_C_T	ATP2B4	rs12035565	0.98126	1	203649878	C	T	C	0.902045	0.097955	-0.0285159	0.00358086	14.7764	0.000143701	-0.0307337	0.00372507	15.8009	intron_variant	MODIFIER	ENSG00000058668
MCHC	False	524	Red Cell	1:203652444_A_G	ATP2B4	rs1419114	1	1	203652444	A	G	A	0.901837	0.0981626	-0.0650169	0.00366668	69.623	0.00074844	-0.0655066	0.00369766	69.472	synonymous_variant	LOW	ENSG00000058668
RET#	False	524	Red Cell	1:203654024_G_T	ATP2B4	rs10900585	0.997342	1	203654024	G	T	G	0.90155	0.0984498	-0.0334822	0.00357353	20.1374	0.000199004	-0.0354825	0.00371924	20.8439	intron_variant	MODIFIER	ENSG00000058668
RET%	False	524	Red Cell	1:203654024_G_T	ATP2B4	rs10900585	0.997342	1	203654024	G	T	G	0.901559	0.0984406	-0.0262007	0.0035828	12.5827	0.00012185	-0.0282994	0.00371907	13.5587	intron_variant	MODIFIER	ENSG00000058668
RDW	False	524	Red Cell	1:203655743_A_G	ATP2B4	rs7554335	0.997636	1	203655743	A	G	A	0.901753	0.0982473	0.0668976	0.00355464	78.2841	0.000792974	0.0698952	0.00370201	78.7467	intron_variant	MODIFIER	ENSG00000058668
MCV	False	524	Red Cell	1:203655750_A_ACTGC	ATP2B4	rs10625220	0.986256	1	203655750	A	ACTGC	A	0.903933	0.0960673	0.0366853	0.00349162	25.0943	0.000233736	0.03677	0.00373779	22.1069	intron_variant	MODIFIER	ENSG00000058668
RBC#	False	524	Red Cell	1:203655750_A_ACTGC	ATP2B4	rs10625220	0.986256	1	203655750	A	ACTGC	A	0.903931	0.0960694	-0.0397152	0.00355759	28.211	0.000273945	-0.0386903	0.00374752	24.2585	intron_variant	MODIFIER	ENSG00000058668
PCT	False	524	Platelet	1:203655753_G_GCCTT	ATP2B4	rs757621541	0.86515	1	203655753	G	GCCTT	G	0.870045	0.129955	-0.0228834	0.00338076	10.8863	0.000118415	-0.0250264	0.0035978	11.4552	intron_variant	MODIFIER	ENSG00000058668
HGB	False	524	Red Cell	1:203667409_T_C	ATP2B4	rs2228445	0.990339	1	203667409	T	C	T	0.901429	0.0985711	-0.0414811	0.00356899	30.5	0.000305782	-0.0413141	0.00370706	28.115	synonymous_variant	LOW	ENSG00000058668
LYMPH#	False	524	Lymphocyte	1:203667409_T_C	ATP2B4	rs2228445	0.990339	1	203667409	T	C	T	0.901445	0.098555	-0.0369069	0.00354811	24.6141	0.000242027	-0.0406885	0.00370471	27.3316	synonymous_variant	LOW	ENSG00000058668
HCT	True	525	Red Cell	1:204220232_T_C	PLEKHA6	rs10900568	0.997425	1	204220232	T	C	T	0.532374	0.467626	0.0143939	0.0021303	10.8504	0.000103158	0.0153171	0.00220979	11.3797	intron_variant	MODIFIER	ENSG00000143850
HGB	True	525	Red Cell	1:204220232_T_C	PLEKHA6	rs10900568	0.997425	1	204220232	T	C	T	0.532405	0.467595	0.0135896	0.00212858	9.76415	9.19508e-05	0.0144574	0.00221042	10.2121	intron_variant	MODIFIER	ENSG00000143850
RBC#	True	525	Red Cell	1:204230581_G_A	PLEKHA6	rs3795569	0.998888	1	204230581	G	A	G	0.54077	0.45923	0.0136344	0.00209384	10.1289	9.23304e-05	0.0138142	0.00220511	9.427	missense_variant	MODERATE	ENSG00000143850
PLT#	True	526	Platelet	1:204238403_G_A	PLEKHA6	rs10793760	0.998391	1	204238403	G	A	A	0.374317	0.374317	-0.0143732	0.00216772	10.4757	9.67678e-05	-0.0149407	0.00235522	9.64858	intron_variant	MODIFIER	ENSG00000143850
MONO#	True	527	Myeloid White Cell	1:204262031_CTGTTAG_C	PLEKHA6	rs796130745	0.970054	1	204262031	CTGTTAG	C	CTGTTAG	0.706696	0.293304	0.017425	0.0023183	13.2491	0.000125871	0.0169819	0.0024533	11.3508	intron_variant	MODIFIER	ENSG00000143850
PLT#	True	527	Platelet	1:204262031_CTGTTAG_C	PLEKHA6	rs796130745	0.970054	1	204262031	CTGTTAG	C	CTGTTAG	0.706438	0.293562	0.0196195	0.00233267	16.39	0.000159654	0.0250334	0.00253428	22.2821	intron_variant	MODIFIER	ENSG00000143850
LYMPH#	True	527	Lymphocyte	1:204262031_CTGTTAG_C	PLEKHA6	rs796130745	0.970054	1	204262031	CTGTTAG	C	CTGTTAG	0.706689	0.293311	0.0205048	0.0023489	17.5922	0.0001743	0.0203546	0.00245328	15.9699	intron_variant	MODIFIER	ENSG00000143850
PCT	False	528	Platelet	1:204306109_T_C	PLEKHA6	rs17334002	0.994824	1	204306109	T	C	C	0.263495	0.263495	-0.0268456	0.00239816	28.3614	0.000279721	-0.0265714	0.0025517	24.6627	intron_variant	MODIFIER	ENSG00000143850
EO%	True	529	White Cell	1:204483845_CT_C	MDM4	rs34242990	0.938012	1	204483845	CT	C	C	0.305904	0.305904	-0.0170826	0.00237602	12.1872	0.00012392	-0.016978	0.0024698	11.2047	upstream_gene_variant	MODIFIER	ENSG00000198625
EO#	True	529	Myeloid White Cell	1:204483845_CT_C	MDM4	rs34242990	0.938012	1	204483845	CT	C	C	0.305911	0.305911	-0.0165408	0.00236787	11.547	0.000116186	-0.0165897	0.00246982	10.7309	upstream_gene_variant	MODIFIER	ENSG00000198625
PCT	True	530	Platelet	1:204583450_AC_A	RP11-430C7.4	rs35449046	0.994181	1	204583450	AC	A	A	0.490263	0.490263	0.0138076	0.0021136	10.1899	9.52888e-05	0.0156589	0.00224803	11.4848	intron_variant	MODIFIER	ENSG00000240710
PLT#	False	531	Platelet	1:204953485_A_ATG	NFASC	rs10657459	0.953031	1	204953485	A	ATG	ATG	0.430541	0.430541	-0.0203849	0.0021619	20.3836	0.000203762	-0.0177118	0.00234571	13.3627	intron_variant	MODIFIER	ENSG00000163531
MPV	False	531	Platelet	1:204955329_A_G	NFASC	rs11240325	0.990272	1	204955329	A	G	G	0.335593	0.335593	0.0464984	0.00215342	102.678	0.000964169	0.0383608	0.00238221	57.5961	intron_variant	MODIFIER	ENSG00000163531
MPV	True	532	Platelet	1:205095291_C_G	RBBP5	rs147728054	0.950561	1	205095291	C	G	G	0.015364	0.015364	-0.159285	0.00846797	78.2063	0.000767644	-0.0783586	0.00940257	16.1047	upstream_gene_variant	MODIFIER	ENSG00000117222
MCH	False	533	Red Cell	1:205114665_G_T	DSTYK	rs12137465	0.97641	1	205114665	G	T	G	0.653451	0.346549	0.0409742	0.0022002	76.6791	0.000760376	0.0186981	0.00293376	9.7327	3_prime_UTR_variant	MODIFIER	ENSG00000133059
RDW	False	533	Red Cell	1:205205072_G_C	RP11-383G10.5,TMCC2	rs4951179	0.999231	1	205205072	G	C	G	0.616878	0.383122	-0.02619	0.00217611	32.6346	0.000324218	-0.0198061	0.00247256	14.9406	intron_variant	MODIFIER	ENSG00000225063,ENSG00000133069
BASO#	False	534	Myeloid White Cell	1:205140436_G_A	DSTYK	rs12123922	0.998729	1	205140436	G	A	A	0.441049	0.441049	-0.0311153	0.00222184	43.8335	0.000477352	-0.0304388	0.00223246	41.5942	intron_variant	MODIFIER	ENSG00000133059
BASO%	False	534	White Cell	1:205140436_G_A	DSTYK	rs12123922	0.998729	1	205140436	G	A	A	0.441056	0.441056	-0.0324663	0.0022297	47.3024	0.000519706	-0.0279884	0.00231493	32.9196	intron_variant	MODIFIER	ENSG00000133059
MCV	False	534	Red Cell	1:205201325_A_C	TMCC2	rs61823972	1	1	205201325	A	C	C	0.413467	0.413467	0.0381196	0.00207734	74.4829	0.00070479	0.0379539	0.00222261	64.6292	intron_variant	MODIFIER	ENSG00000133069
RBC#	False	534	Red Cell	1:205216573_G_A	TMCC2	rs748012	0.996764	1	205216573	G	A	A	0.395386	0.395386	-0.0260022	0.00213597	33.3662	0.000323258	-0.0260809	0.00224903	30.3625	intron_variant	MODIFIER	ENSG00000133069
HLSR%	False	534	Red Cell	1:205218425_C_A	TMCC2	rs4400674	0.998827	1	205218425	C	A	A	0.398414	0.398414	-0.0319794	0.00216953	48.4492	0.000490233	-0.0326511	0.0022588	46.6207	intron_variant	MODIFIER	ENSG00000133069
IRF	False	534	Red Cell	1:205220718_T_A	TMCC2	rs1172152	0.998433	1	205220718	T	A	A	0.398466	0.398466	-0.0367238	0.00222781	60.3223	0.000646512	-0.0326848	0.00235401	43.0953	intron_variant	MODIFIER	ENSG00000133069
RET%	False	534	Red Cell	1:205225457_G_A	TMCC2	rs1172147	0.997736	1	205225457	G	A	A	0.39836	0.39836	-0.0225876	0.00218344	24.3555	0.000244558	-0.022644	0.00226537	22.7956	splice_acceptor_variant	HIGH	ENSG00000133069
RET#	False	534	Red Cell	1:205225457_G_A	TMCC2	rs1172147	0.997736	1	205225457	G	A	A	0.398369	0.398369	-0.0275482	0.0021779	35.9456	0.000363774	-0.0277003	0.00226561	33.6424	splice_acceptor_variant	HIGH	ENSG00000133069
HLSR#	False	534	Red Cell	1:205225457_G_A	TMCC2	rs1172147	0.997736	1	205225457	G	A	A	0.398379	0.398379	-0.0358812	0.00216718	60.8434	0.000617139	-0.0363862	0.00225955	57.5978	splice_acceptor_variant	HIGH	ENSG00000133069
MCHC	False	534	Red Cell	1:205226288_T_C	TMCC2	rs1172113	0.995425	1	205226288	T	C	C	0.410442	0.410442	0.0293323	0.00222491	38.9623	0.00041639	0.0293124	0.00224268	38.3044	intron_variant	MODIFIER	ENSG00000133069
MCH	False	534	Red Cell	1:205226288_T_C	TMCC2	rs1172113	0.995425	1	205226288	T	C	C	0.410479	0.410479	0.0467149	0.00210941	107.943	0.00105616	0.0360921	0.00281203	36.9735	intron_variant	MODIFIER	ENSG00000133069
MPV	False	534	Platelet	1:205240145_A_G	TMCC2	rs1768584	0.99924	1	205240145	A	G	G	0.386992	0.386992	-0.112979	0.00208396	640.053	0.00605611	-0.0973281	0.00242373	351.139	intron_variant	MODIFIER	ENSG00000133069
PLT#	False	534	Platelet	1:205240145_A_G	TMCC2	rs1768584	0.99924	1	205240145	A	G	G	0.386984	0.386984	0.0479025	0.00215121	109.119	0.00108871	0.0407423	0.00242504	62.5953	intron_variant	MODIFIER	ENSG00000133069
MRV	False	534	Red Cell	1:205250475_T_C		rs55673946	0.99439	1	205250475	T	C	C	0.371853	0.371853	0.0337534	0.00218894	52.9203	0.000532228	0.0342283	0.00229644	49.5007	intergenic_variant	MODIFIER
MSCV	False	534	Red Cell	1:205250475_T_C		rs55673946	0.99439	1	205250475	T	C	C	0.371727	0.371727	0.0214554	0.00212799	23.1802	0.000215018	0.0210022	0.00227309	19.604	intergenic_variant	MODIFIER
MPV	False	535	Platelet	1:205199200_A_G	TMCC2	rs10793727	0.997659	1	205199200	A	G	A	0.878975	0.121025	-0.0953378	0.00311105	205.51	0.0019338	-0.0571292	0.00357852	56.6279	non_coding_transcript_exon_variant	MODIFIER	ENSG00000133069
MONO#	False	535	Myeloid White Cell	1:205235781_A_G	TMCC2	rs1668874	0.996633	1	205235781	A	G	A	0.878472	0.121528	0.0280603	0.00318378	17.9162	0.00016812	0.0312496	0.00336811	19.7611	intron_variant	MODIFIER	ENSG00000133069
IRF	False	535	Red Cell	1:205240913_A_G	TMCC2	rs9659978	0.997534	1	205240913	A	G	A	0.909034	0.0909665	-0.045986	0.00379016	33.1511	0.000349738	-0.0330259	0.00400669	15.7724	intron_variant	MODIFIER	ENSG00000133069
RDW	False	535	Red Cell	1:205241659_T_C	TMCC2	rs17728	0.997544	1	205241659	T	C	T	0.909014	0.0909861	-0.0392756	0.0036803	25.8606	0.000255165	-0.026857	0.00418232	9.86951	3_prime_UTR_variant	MODIFIER	ENSG00000133069
BASO%	False	535	White Cell	1:205245233_A_G	TMCC2	rs1172128	1	1	205245233	A	G	A	0.916502	0.0834977	-0.0393471	0.0039982	22.126	0.000236954	-0.0256709	0.00415342	9.19458	downstream_gene_variant	MODIFIER	ENSG00000133069
NEUT#	False	535	Myeloid White Cell	1:205245233_A_G	TMCC2	rs1172128	1	1	205245233	A	G	A	0.916551	0.0834489	0.0277106	0.00386243	12.1389	0.000117462	0.0295547	0.00398049	12.9466	downstream_gene_variant	MODIFIER	ENSG00000133069
WBC#	False	535	White Cell	1:205245233_A_G	TMCC2	rs1172128	1	1	205245233	A	G	A	0.916547	0.0834528	0.0271736	0.00381828	11.9565	0.000112959	0.029812	0.00397287	13.2071	downstream_gene_variant	MODIFIER	ENSG00000133069
PLT#	True	536	Platelet	1:205261427_C_G		rs1172123	0.996745	1	205261427	C	G	G	0.122931	0.122931	-0.047592	0.00319064	49.5869	0.00048842	-0.0335285	0.00360333	19.8703	intergenic_variant	MODIFIER
MONO%	False	537	White Cell	1:205653056_C_T	SLC45A3	rs11582805	0.997103	1	205653056	C	T	T	0.460216	0.460216	0.0190379	0.00212343	18.5108	0.000180073	0.0189846	0.00221872	16.9329	upstream_gene_variant	MODIFIER	ENSG00000158715
PCT	True	538	Platelet	1:205774156_T_C	SLC41A1	rs823073	0.996564	1	205774156	T	C	T	0.947301	0.0526992	-0.0323454	0.00472619	11.113	0.000104459	-0.0339826	0.00502332	10.8744	intron_variant	MODIFIER	ENSG00000133065
MONO#	False	539	Myeloid White Cell	1:205782718_A_G	SLC41A1	rs9438393	0.996699	1	205782718	A	G	G	0.414371	0.414371	0.0190321	0.00211654	18.6151	0.000175799	0.018684	0.00223909	16.1443	intron_variant	MODIFIER	ENSG00000133065
EO#	True	540	Myeloid White Cell	1:206657181_T_A	IKBKE	rs12409804	0.993143	1	206657181	T	A	A	0.232473	0.232473	0.0162862	0.00250934	10.067	9.46533e-05	0.0171665	0.00261909	10.2522	intron_variant	MODIFIER	ENSG00000143466
EO%	True	540	White Cell	1:206657802_T_C	IKBKE	rs12142086	0.99107	1	206657802	T	C	C	0.232373	0.232373	0.0177101	0.00252088	11.6706	0.000111894	0.0183829	0.00262216	11.624	intron_variant	MODIFIER	ENSG00000143466
LYMPH#	False	541	Lymphocyte	1:206669465_C_T	IKBKE	rs3748022	1	1	206669465	C	T	T	0.22303	0.22303	-0.0239783	0.00253428	20.5181	0.000199267	-0.0254534	0.00264622	21.174	missense_variant	MODERATE	ENSG00000143466
LYMPH%	False	541	White Cell	1:206669465_C_T	IKBKE	rs3748022	1	1	206669465	C	T	T	0.223034	0.223034	-0.0164264	0.00257642	9.73953	9.35164e-05	-0.0173156	0.00265064	10.189	missense_variant	MODERATE	ENSG00000143466
MCV	True	542	Red Cell	1:206832405_A_C	DYRK3	rs12135940	0.990712	1	206832405	A	C	C	0.418842	0.418842	0.0156221	0.00208361	13.1871	0.00011881	0.0162378	0.00222889	12.4922	intron_variant	MODIFIER	ENSG00000143479
MCH	True	543	Red Cell	1:206902471_G_A	MAPKAPK2	rs45514798	0.98758	1	206902471	G	A	A	0.220359	0.220359	-0.0160006	0.00252199	9.65122	8.79687e-05	-0.0188107	0.00267185	11.7165	intron_variant	MODIFIER	ENSG00000162889
EO#	True	544	Myeloid White Cell	1:206968955_C_A	IL19	rs11583398	0.982653	1	206968955	C	A	A	0.14046	0.14046	-0.0211139	0.00307047	11.2121	0.000107643	-0.0219893	0.00320258	11.18	upstream_gene_variant	MODIFIER	ENSG00000142224
EO%	True	544	White Cell	1:206968955_C_A	IL19	rs11583398	0.982653	1	206968955	C	A	A	0.140462	0.140462	-0.0197884	0.00308107	9.87293	9.4553e-05	-0.020495	0.00320268	9.80626	upstream_gene_variant	MODIFIER	ENSG00000142224
WBC#	True	545	White Cell	1:207250300_G_A	PFKFB2	rs1060286	1	1	207250300	G	A	G	0.610586	0.389414	0.0133584	0.00216536	9.16327	8.48589e-05	0.0145131	0.00225373	9.92117	3_prime_UTR_variant	MODIFIER	ENSG00000123836
MPV	False	546	Platelet	1:207273957_A_G	C4BPA	rs17020634	1	1	207273957	A	G	G	0.067095	0.067095	0.0463053	0.00405553	29.4676	0.000268423	0.0450996	0.00443601	23.551	upstream_gene_variant	MODIFIER	ENSG00000123838
RET#	True	547	Red Cell	1:207281706_A_AG	C4BPA	rs34101855	0.983004	1	207281706	A	AG	AG	0.123712	0.123712	0.0207694	0.00325806	9.737	9.35269e-05	0.020886	0.00338785	9.15138	intron_variant	MODIFIER	ENSG00000123838
RET%	True	547	Red Cell	1:207281706_A_AG	C4BPA	rs34101855	0.983004	1	207281706	A	AG	AG	0.123705	0.123705	0.0218841	0.00326647	10.6799	0.000103831	0.02188	0.00338764	9.97599	intron_variant	MODIFIER	ENSG00000123838
PDW	True	547	Platelet	1:207278451_G_A	C4BPA	rs11120218	0.988236	1	207278451	G	A	A	0.120305	0.120305	0.0383185	0.00329538	30.527	0.000310787	0.0378896	0.00342725	27.681	intron_variant	MODIFIER	ENSG00000123838
WBC#	False	548	White Cell	1:207934849_A_G	CD46	rs4844390	0.997628	1	207934849	A	G	G	0.222497	0.222497	-0.0254737	0.00254129	22.9221	0.000224512	-0.0264733	0.00264477	22.8567	intron_variant	MODIFIER	ENSG00000117335
NEUT#	False	548	Myeloid White Cell	1:208027696_C_T	C1orf132	rs61821315	0.995145	1	208027696	C	T	T	0.241912	0.241912	-0.0225725	0.00249829	18.7859	0.000186882	-0.0232134	0.00257457	18.7096	intron_variant	MODIFIER	ENSG00000203709
MONO#	True	549	Myeloid White Cell	1:207998783_G_C	C1orf132	rs7522307	0.980637	1	207998783	G	C	C	0.124808	0.124808	-0.0223914	0.00317246	11.7725	0.000109531	-0.0220594	0.00335479	10.3139	intron_variant	MODIFIER	ENSG00000203709
RDW	True	550	Red Cell	1:208018367_G_T	C1orf132	rs2745980	0.995247	1	208018367	G	T	T	0.392176	0.392176	-0.0128493	0.00217242	8.47834	7.87132e-05	-0.0139054	0.00225963	9.12083	intron_variant	MODIFIER	ENSG00000203709
PCT	True	551	Platelet	1:208037402_C_A	C1orf132	rs12048704	0.989908	1	208037402	C	A	A	0.103765	0.103765	0.0256536	0.00347844	12.7843	0.000122405	0.0249234	0.00370021	10.7868	intron_variant	MODIFIER	ENSG00000203709
LYMPH#	True	552	Lymphocyte	1:208045431_C_A	C1orf132	rs200688949	0.865929	1	208045431	C	A	A	0.220358	0.220358	-0.0179138	0.00272523	10.308	0.000110263	-0.0182552	0.00284592	9.84951	upstream_gene_variant	MODIFIER	ENSG00000203709
MSCV	True	553	Red Cell	1:208051819_G_T	RP11-328D5.1	rs859562	0.982329	1	208051819	G	T	G	0.725194	0.274806	0.0134825	0.00231488	8.24139	7.24521e-05	0.0147817	0.00247403	8.63704	intron_variant	MODIFIER	ENSG00000226202
MRV	False	554	Red Cell	1:209929002_AAT_A	TRAF3IP3	rs10567431	0.990268	1	209929002	AAT	A	A	0.212752	0.212752	-0.0236143	0.00259139	19.0946	0.000186795	-0.0229869	0.00272046	16.5329	upstream_gene_variant	MODIFIER	ENSG00000009790
MCH	False	554	Red Cell	1:209936914_C_T	TRAF3IP3	rs17015169	0.988732	1	209936914	C	T	T	0.228556	0.228556	-0.0223924	0.00247738	18.8	0.000176819	-0.0230928	0.00262988	17.7885	synonymous_variant	LOW	ENSG00000009790
MCV	False	554	Red Cell	1:209936914_C_T	TRAF3IP3	rs17015169	0.988732	1	209936914	C	T	T	0.228594	0.228594	-0.0250814	0.00244772	23.9127	0.000221861	-0.0258675	0.00262021	22.2579	synonymous_variant	LOW	ENSG00000009790
RBC#	False	554	Red Cell	1:209936914_C_T	TRAF3IP3	rs17015169	0.988732	1	209936914	C	T	T	0.228629	0.228629	0.0221167	0.00249387	18.1297	0.00017253	0.0226078	0.00262778	17.1098	synonymous_variant	LOW	ENSG00000009790
MSCV	False	554	Red Cell	1:209936914_C_T	TRAF3IP3	rs17015169	0.988732	1	209936914	C	T	T	0.228648	0.228648	-0.0206821	0.00245505	16.4402	0.000150883	-0.0214222	0.00262392	15.4888	synonymous_variant	LOW	ENSG00000009790
HGB	True	555	Red Cell	1:211104853_T_C	KCNH1	rs11119633	0.990549	1	211104853	T	C	T	0.68679	0.31321	0.0140748	0.00229493	9.0643	8.52264e-05	0.0148318	0.00238426	9.30507	intron_variant	MODIFIER	ENSG00000143473
HCT	True	555	Red Cell	1:211104853_T_C	KCNH1	rs11119633	0.990549	1	211104853	T	C	T	0.686786	0.313214	0.0147244	0.00229679	9.83953	9.32755e-05	0.0155146	0.00238355	10.1208	intron_variant	MODIFIER	ENSG00000143473
MSCV	False	556	Red Cell	1:211400379_C_T		rs56381832	0.996466	1	211400379	C	T	T	0.141725	0.141725	0.0351931	0.00295419	31.9942	0.000301313	0.0345958	0.00315818	27.1944	intergenic_variant	MODIFIER
MCHC	False	556	Red Cell	1:211401505_AAAAGT_A		rs76058259	0.993165	1	211401505	AAAAGT	A	A	0.144215	0.144215	-0.018763	0.00312751	8.70307	8.6898e-05	-0.0199101	0.00315418	9.56032	intergenic_variant	MODIFIER
MRV	False	556	Red Cell	1:211402175_G_A		rs61850980	0.996027	1	211402175	G	A	A	0.141154	0.141154	0.0483889	0.00304364	56.1868	0.000567714	0.0459331	0.00320426	45.8668	intergenic_variant	MODIFIER
MCV	False	556	Red Cell	1:211402175_G_A		rs61850980	0.996027	1	211402175	G	A	A	0.141144	0.141144	0.0281349	0.00294959	20.8392	0.000191913	0.0291896	0.00315841	19.6137	intergenic_variant	MODIFIER
PCT	True	557	Platelet	1:211442186_A_G	RCOR3	rs7538812	0.996112	1	211442186	A	G	G	0.322979	0.322979	0.0131805	0.00226353	8.23803	7.59749e-05	0.0145878	0.00240828	8.85856	intron_variant	MODIFIER	ENSG00000117625
MCH	True	558	Red Cell	1:211802592_A_G		rs34603396	0.990544	1	211802592	A	G	G	0.399667	0.399667	-0.0138385	0.0021265	10.1172	9.18964e-05	-0.0133634	0.00225684	8.49527	intergenic_variant	MODIFIER
RDW	True	558	Red Cell	1:211815376_TA_T	RP11-354K1.1,RP11-354K1.2	rs71572002	0.983904	1	211815376	TA	T	T	0.461389	0.461389	0.0244646	0.00214354	29.4445	0.000297474	0.0182245	0.00240685	13.4336	intron_variant	MODIFIER	ENSG00000228792,ENSG00000227764
MCHC	True	559	Red Cell	1:211803761_C_T		rs61851769	0.9702	1	211803761	C	T	T	0.235848	0.235848	-0.0185549	0.00261268	11.9098	0.000124096	-0.019082	0.00263345	12.3666	intergenic_variant	MODIFIER
PDW	True	559	Platelet	1:211803761_C_T		rs61851769	0.9702	1	211803761	C	T	T	0.235897	0.235897	0.0310108	0.0025552	33.1689	0.000346681	0.0306188	0.00265788	29.9756	intergenic_variant	MODIFIER
RDW	True	560	Red Cell	1:211837404_GT_G	NEK2	rs10710484	0.927497	1	211837404	GT	G	GT	0.542521	0.457479	0.021706	0.00220188	22.1984	0.000233872	0.0145913	0.00248143	8.38706	intron_variant	MODIFIER	ENSG00000117650
MRV	True	561	Red Cell	1:211893389_A_AAC	RP11-122M14.3	rs138747966	0.997474	1	211893389	A	AAC	AAC	0.192851	0.192851	0.0282357	0.00267803	25.2639	0.000248201	0.0221034	0.00282355	14.3046	intron_variant	MODIFIER	ENSG00000226868
MRV	True	562	Red Cell	1:211993881_C_CA	LPGAT1	rs11371645	0.991147	1	211993881	C	CA	C	0.518091	0.481909	0.0168392	0.00212131	14.6877	0.000141594	0.0156171	0.00223311	11.5708	intron_variant	MODIFIER	ENSG00000123684
PCT	True	563	Platelet	1:212259404_TTTC_T	DTL	rs202144190	0.99412	1	212259404	TTTC	T	T	0.021477	0.021477	0.0456666	0.00728093	9.44825	8.76541e-05	0.045758	0.00774897	8.45241	intron_variant	MODIFIER	ENSG00000143476
RDW	True	564	Red Cell	1:212366053_A_T	RP11-15I11.2	rs12038888	0.985344	1	212366053	A	T	T	0.396145	0.396145	0.0167836	0.00217673	13.9018	0.000134768	0.0147365	0.00227648	10.018	downstream_gene_variant	MODIFIER	ENSG00000229983
HGB	True	564	Red Cell	1:212402580_G_A	RP11-15I11.3	rs1472226	0.99435	1	212402580	G	A	A	0.405938	0.405938	-0.0146935	0.00216562	10.9349	0.000104129	-0.0137817	0.00225033	9.04016	intron_variant	MODIFIER	ENSG00000226251
RBC#	True	564	Red Cell	1:212407498_CA_C	RP11-15I11.3	rs11289367	0.963668	1	212407498	CA	C	C	0.422935	0.422935	-0.0165707	0.00214669	13.9315	0.000134032	-0.0150857	0.00226067	10.6008	intron_variant	MODIFIER	ENSG00000226251
NEUT%	True	564	White Cell	1:212407498_CA_C	RP11-15I11.3	rs11289367	0.963668	1	212407498	CA	C	C	0.422981	0.422981	-0.0152567	0.00221377	11.2587	0.000113622	-0.0159682	0.00227163	11.6825	intron_variant	MODIFIER	ENSG00000226251
MSCV	True	565	Red Cell	1:212370745_T_C		rs1962127	0.989758	1	212370745	T	C	T	0.629475	0.370525	0.0248213	0.00213319	30.5668	0.000287392	0.0240646	0.00228036	25.3045	intergenic_variant	MODIFIER
MCV	True	565	Red Cell	1:212370745_T_C		rs1962127	0.989758	1	212370745	T	C	T	0.629452	0.370548	0.0174955	0.00212668	15.7156	0.000142787	0.0161641	0.00227699	11.8997	intergenic_variant	MODIFIER
LYMPH#	True	565	Lymphocyte	1:212375359_G_A		rs1967115	0.991366	1	212375359	G	A	G	0.629478	0.370522	0.0144703	0.00218948	10.4124	9.76741e-05	0.014086	0.00228617	9.1416	intergenic_variant	MODIFIER
RET#	True	565	Red Cell	1:212388607_A_G		rs7548606	0.994264	1	212388607	A	G	A	0.626155	0.373845	-0.0155552	0.00220614	11.7501	0.00011328	-0.0151283	0.00229588	10.3542	intergenic_variant	MODIFIER
MONO%	False	566	White Cell	1:212422567_C_A		rs1663626	0.987595	1	212422567	C	A	A	0.399498	0.399498	0.0263105	0.00217034	33.0968	0.000332137	0.0266043	0.00226784	31.0489	intergenic_variant	MODIFIER
BASO%	True	567	White Cell	1:212440206_C_A		rs11119893	0.9988	1	212440206	C	A	A	0.183512	0.183512	-0.0426158	0.00285764	49.5662	0.000544234	-0.0329631	0.00300857	27.2043	intergenic_variant	MODIFIER
BASO#	True	567	Myeloid White Cell	1:212440206_C_A		rs11119893	0.9988	1	212440206	C	A	A	0.183525	0.183525	-0.0377747	0.00284761	39.4348	0.000427632	-0.028839	0.00301078	21.0047	intergenic_variant	MODIFIER
BASO#	True	568	Myeloid White Cell	1:212553243_AG_A	TMEM206	rs532279691	1	1	212553243	AG	A	A	0.003108	0.003108	0.136042	0.0198009	11.194	0.000114685	0.118243	0.0199717	8.49325	frameshift_variant	HIGH	ENSG00000065600
BASO%	False	569	White Cell	1:212563114_T_C	TMEM206	rs1086893	0.992965	1	212563114	T	C	C	0.344299	0.344299	0.0341992	0.00233689	47.7715	0.000528085	0.0258158	0.00245883	25.0567	intron_variant	MODIFIER	ENSG00000065600
BASO#	False	569	Myeloid White Cell	1:212563114_T_C	TMEM206	rs1086893	0.992965	1	212563114	T	C	C	0.344271	0.344271	0.032098	0.00232876	42.4932	0.000465169	0.0235666	0.00246718	20.8933	intron_variant	MODIFIER	ENSG00000065600
MONO#	True	570	Myeloid White Cell	1:212612911_C_A	NENF	rs6702347	0.994474	1	212612911	C	A	A	0.298498	0.298498	0.0233646	0.00228161	23.8837	0.000228621	0.0241781	0.00241292	22.9032	intron_variant	MODIFIER	ENSG00000117691
NEUT%	True	571	White Cell	1:212878652_A_T		rs6540754	0.993216	1	212878652	A	T	A	0.663505	0.336495	-0.0150547	0.00228393	10.3613	0.000101204	-0.0160152	0.00234513	11.0678	intergenic_variant	MODIFIER
LYMPH%	True	571	White Cell	1:212880752_G_T		rs4311947	0.997666	1	212880752	G	T	G	0.710527	0.289473	0.016267	0.00236874	11.1844	0.000108851	0.0169614	0.00243684	11.4688	intergenic_variant	MODIFIER
HCT	True	572	Red Cell	1:213039546_C_T	FLVCR1	rs10864013	0.99442	1	213039546	C	T	C	0.747425	0.252575	0.0162898	0.0024502	10.5281	0.000100189	0.0149708	0.00254355	8.40178	intron_variant	MODIFIER	ENSG00000162769
HGB	True	572	Red Cell	1:213039546_C_T	FLVCR1	rs10864013	0.99442	1	213039546	C	T	C	0.747402	0.252598	0.0175674	0.0024481	12.1438	0.000116528	0.0156691	0.00254553	9.12559	intron_variant	MODIFIER	ENSG00000162769
HLSR#	True	573	Red Cell	1:213064718_G_A	FLVCR1	rs11120062	0.984496	1	213064718	G	A	A	0.480532	0.480532	0.0142859	0.00214143	10.5956	0.000101889	0.0144011	0.00223223	9.95492	intron_variant	MODIFIER	ENSG00000162769
HLSR%	True	573	Red Cell	1:213070458_C_T	FLVCR1	rs12567976	0.999874	1	213070458	C	T	T	0.487991	0.487991	0.0123963	0.00212679	8.25274	7.67898e-05	0.0129281	0.00221374	8.2818	3_prime_UTR_variant	MODIFIER	ENSG00000162769
RET#	True	574	Red Cell	1:213937382_G_A	RP11-323I1.1	rs1891058	0.992249	1	213937382	G	A	G	0.605722	0.394278	-0.0178842	0.00219066	15.4887	0.000152772	-0.0173636	0.00227957	13.5848	intron_variant	MODIFIER	ENSG00000228255
RET%	True	574	Red Cell	1:213937382_G_A	RP11-323I1.1	rs1891058	0.992249	1	213937382	G	A	G	0.605719	0.394281	-0.0148009	0.00219627	10.7976	0.000104637	-0.0146541	0.00227935	9.89095	intron_variant	MODIFIER	ENSG00000228255
HLSR#	True	574	Red Cell	1:213937382_G_A	RP11-323I1.1	rs1891058	0.992249	1	213937382	G	A	G	0.605812	0.394188	-0.0152575	0.00217998	11.5885	0.000111183	-0.0152465	0.00227377	10.6965	intron_variant	MODIFIER	ENSG00000228255
MSCV	True	574	Red Cell	1:213939320_C_T	RP11-323I1.1	rs10864068	0.996586	1	213939320	C	T	C	0.605649	0.394351	0.0189236	0.00210597	18.5899	0.000171057	0.0172778	0.00225597	13.7253	intron_variant	MODIFIER	ENSG00000228255
MPV	True	574	Platelet	1:213944466_C_CTTTG	RP11-323I1.1	rs147340715	0.98003	1	213944466	C	CTTTG	C	0.606306	0.393694	0.0150419	0.00210049	12.0969	0.000108015	0.0170719	0.00229773	12.9629	intron_variant	MODIFIER	ENSG00000228255
MONO#	True	574	Myeloid White Cell	1:213946578_T_TCTTCCCTGTTGCAGCCAAA	RP11-323I1.1	rs58741800	0.989853	1	213946578	T	TCTTCCCTGTTGCAGCCAAA	T	0.6281	0.3719	-0.0144174	0.00216582	10.553	9.71089e-05	-0.0152958	0.00229055	10.6146	intron_variant	MODIFIER	ENSG00000228255
PLT#	True	574	Platelet	1:213952574_T_C	RP11-323I1.1	rs2359936	0.992594	1	213952574	T	C	T	0.63657	0.36343	-0.0133469	0.00218605	8.98933	8.24248e-05	-0.0135954	0.00233556	8.23263	intron_variant	MODIFIER	ENSG00000228255
WBC#	True	574	White Cell	1:213953479_C_T	RP11-323I1.1	rs1539009	0.981469	1	213953479	C	T	C	0.604458	0.395542	-0.0149524	0.00218113	11.1479	0.000106908	-0.0144376	0.0022692	9.70158	intron_variant	MODIFIER	ENSG00000228255
RBC#	False	575	Red Cell	1:213966887_T_C	RP11-323I1.1	rs10494964	0.960008	1	213966887	T	C	C	0.271973	0.271973	0.0226417	0.00239072	20.5558	0.000203012	0.0216023	0.00251724	17.0281	intron_variant	MODIFIER	ENSG00000228255
HGB	False	575	Red Cell	1:213966887_T_C	RP11-323I1.1	rs10494964	0.960008	1	213966887	T	C	C	0.271948	0.271948	0.0260012	0.00243226	25.9462	0.00026771	0.0258998	0.00252559	23.9461	intron_variant	MODIFIER	ENSG00000228255
HCT	False	575	Red Cell	1:213966887_T_C	RP11-323I1.1	rs10494964	0.960008	1	213966887	T	C	C	0.271965	0.271965	0.0247892	0.00243417	23.6305	0.000243344	0.0242761	0.00252476	21.159	intron_variant	MODIFIER	ENSG00000228255
MSCV	True	576	Red Cell	1:214163973_CAG_C	PROX1	rs71963857	0.950497	1	214163973	CAG	C	CAG	0.562146	0.437854	-0.0161077	0.00211927	13.5305	0.000127725	-0.0158435	0.00227018	11.526	intron_variant	MODIFIER	ENSG00000117707
HCT	False	577	Red Cell	1:214176380_T_C	PROX1	rs3754140	0.998985	1	214176380	T	C	C	0.261397	0.261397	0.0428333	0.0024151	69.6524	0.000708443	0.0445935	0.00250693	70.0318	intron_variant	MODIFIER	ENSG00000117707
RBC#	False	577	Red Cell	1:214176380_T_C	PROX1	rs3754140	0.998985	1	214176380	T	C	C	0.261387	0.261387	0.0364004	0.00237212	52.4179	0.000511615	0.0385889	0.00249952	53.0298	intron_variant	MODIFIER	ENSG00000117707
HGB	False	577	Red Cell	1:214176380_T_C	PROX1	rs3754140	0.998985	1	214176380	T	C	C	0.261392	0.261392	0.0398752	0.00241319	60.6071	0.000613963	0.0415455	0.00250777	60.8958	intron_variant	MODIFIER	ENSG00000117707
LYMPH#	True	578	Lymphocyte	1:214405704_G_T		rs12745411	0.998256	1	214405704	G	T	G	0.598804	0.401196	0.0175639	0.00215127	15.4909	0.000148222	0.0171759	0.00224503	13.6981	intergenic_variant	MODIFIER
HGB	True	579	Red Cell	1:217034049_C_T	ESRRG	rs7532370	0.995612	1	217034049	C	T	T	0.200004	0.200004	0.020582	0.00265166	14.0776	0.00013556	0.0202515	0.00275539	12.7013	intron_variant	MODIFIER	ENSG00000196482
HCT	True	579	Red Cell	1:217034049_C_T	ESRRG	rs7532370	0.995612	1	217034049	C	T	T	0.200019	0.200019	0.0189832	0.00265379	12.0718	0.000115324	0.0185934	0.00275461	10.8294	intron_variant	MODIFIER	ENSG00000196482
HGB	True	580	Red Cell	1:217472265_G_A		rs17654742	0.977131	1	217472265	G	A	A	0.154143	0.154143	0.0295032	0.0029617	22.6488	0.000226981	0.0306237	0.00307603	22.62	intergenic_variant	MODIFIER
HCT	True	580	Red Cell	1:217472265_G_A		rs17654742	0.977131	1	217472265	G	A	A	0.154145	0.154145	0.0304783	0.00296387	24.0766	0.000242235	0.0315985	0.00307493	24.0415	intergenic_variant	MODIFIER
RBC#	True	580	Red Cell	1:217472265_G_A		rs17654742	0.977131	1	217472265	G	A	A	0.154147	0.154147	0.027183	0.00291101	20.008	0.000192688	0.0288066	0.00306553	20.2483	intergenic_variant	MODIFIER
HLSR%	True	581	Red Cell	1:219622072_T_A		rs11118304	0.995699	1	219622072	T	A	A	0.448581	0.448581	0.0152773	0.00213943	12.0326	0.000115464	0.0145225	0.002228	10.1472	intergenic_variant	MODIFIER
HLSR#	True	582	Red Cell	1:219637671_A_T		rs11118310	0.997927	1	219637671	A	T	A	0.593488	0.406512	0.0187924	0.00216134	17.4591	0.000170404	0.0168197	0.00226049	12.9985	intergenic_variant	MODIFIER
RET%	True	582	Red Cell	1:219637671_A_T		rs11118310	0.997927	1	219637671	A	T	A	0.59336	0.40664	0.0155246	0.00217748	11.9972	0.000116305	0.0141238	0.00226824	9.32188	intergenic_variant	MODIFIER
RET#	True	582	Red Cell	1:219637671_A_T		rs11118310	0.997927	1	219637671	A	T	A	0.593367	0.406633	0.0175919	0.00217198	15.2581	0.000149342	0.0164272	0.00226848	12.3521	intergenic_variant	MODIFIER
RBC#	True	583	Red Cell	1:219642109_C_A		rs2605097	0.999333	1	219642109	C	A	C	0.680661	0.319339	0.0134949	0.00223746	8.78889	7.91685e-05	0.0137959	0.00235527	8.32757	intergenic_variant	MODIFIER
MSCV	True	584	Red Cell	1:219762581_C_A		rs2494196	0.997284	1	219762581	C	A	A	0.286611	0.286611	0.0137374	0.00227158	8.83238	7.71717e-05	0.0144553	0.00242818	8.57962	intergenic_variant	MODIFIER
RET#	False	585	Red Cell	1:220075026_A_G	SLC30A10	rs10863511	0.974388	1	220075026	A	G	A	0.797745	0.202255	0.0278253	0.00267985	24.529	0.000249846	0.0236063	0.00279989	16.4642	intron_variant	MODIFIER	ENSG00000196660
RET%	False	585	Red Cell	1:220078828_A_G	SLC30A10	rs2378331	0.977772	1	220078828	A	G	A	0.797504	0.202496	0.030293	0.00267944	28.9103	0.00029639	0.0265376	0.00279206	20.6952	intron_variant	MODIFIER	ENSG00000196660
RDW	False	585	Red Cell	1:220079891_TTTTTTG_T	SLC30A10	rs10585105	0.969419	1	220079891	TTTTTTG	T	TTTTTTG	0.804357	0.195643	-0.0209335	0.00270326	14.0155	0.00013792	-0.0200861	0.00281583	12.008	intron_variant	MODIFIER	ENSG00000196660
IRF	False	585	Red Cell	1:220094000_T_C	SLC30A10	rs1776050	1	1	220094000	T	C	T	0.809951	0.190049	0.0344339	0.0027739	34.6562	0.000365028	0.031864	0.0028404	28.4742	intron_variant	MODIFIER	ENSG00000196660
HLSR%	False	585	Red Cell	1:220094000_T_C	SLC30A10	rs1776050	1	1	220094000	T	C	T	0.809946	0.190054	0.0377849	0.00270097	43.7424	0.000439541	0.0335997	0.00282158	31.9636	intron_variant	MODIFIER	ENSG00000196660
HLSR#	False	585	Red Cell	1:220094000_T_C	SLC30A10	rs1776050	1	1	220094000	T	C	T	0.809938	0.190062	0.0362474	0.00269713	40.4485	0.000404511	0.0308565	0.0028274	26.9984	intron_variant	MODIFIER	ENSG00000196660
IRF	True	586	Red Cell	1:221001142_A_C	RP11-295M18.2	rs61830291	1	1	221001142	A	C	C	0.096341	0.096341	0.0330678	0.00370981	18.3063	0.000190395	0.0309263	0.00379712	15.4187	upstream_gene_variant	MODIFIER	ENSG00000238078
HLSR%	True	586	Red Cell	1:221001142_A_C	RP11-295M18.2	rs61830291	1	1	221001142	A	C	C	0.096377	0.096377	0.0300667	0.00361219	16.0692	0.000157457	0.0278018	0.00376966	12.7839	upstream_gene_variant	MODIFIER	ENSG00000238078
HLSR#	True	586	Red Cell	1:221001142_A_C	RP11-295M18.2	rs61830291	1	1	221001142	A	C	C	0.096377	0.096377	0.0316897	0.00360709	17.8074	0.000174915	0.0290421	0.0037702	13.8757	upstream_gene_variant	MODIFIER	ENSG00000238078
MSCV	True	586	Red Cell	1:221001142_A_C	RP11-295M18.2	rs61830291	1	1	221001142	A	C	C	0.096373	0.096373	-0.0254781	0.00349273	12.5236	0.00011306	-0.0237116	0.00373263	9.67362	upstream_gene_variant	MODIFIER	ENSG00000238078
MPV	True	586	Platelet	1:221001142_A_C	RP11-295M18.2	rs61830291	1	1	221001142	A	C	C	0.096572	0.096572	-0.0294039	0.00344904	16.8168	0.000150864	-0.0328786	0.00377218	17.539	upstream_gene_variant	MODIFIER	ENSG00000238078
MONO#	True	587	Myeloid White Cell	1:221032324_A_T	HLA-AS1	rs2784259	0.996862	1	221032324	A	T	A	0.672237	0.327763	0.0150357	0.0022195	10.9032	9.9623e-05	0.0140923	0.00237783	8.50918	intron_variant	MODIFIER	ENSG00000257551
NEUT%	True	587	White Cell	1:221045347_AT_A	HLA-AS1	rs36079165	0.975191	1	221045347	AT	A	AT	0.678837	0.321163	-0.019373	0.00233034	16.0314	0.00016365	-0.0199202	0.0023917	16.0869	intron_variant	MODIFIER	ENSG00000257551
MONO%	False	588	White Cell	1:221052789_CT_C	HLX	rs796495740	0.993017	1	221052789	CT	C	C	0.329037	0.329037	-0.0270103	0.00225557	32.318	0.000322131	-0.0234591	0.00238482	22.1046	5_prime_UTR_variant	MODIFIER	ENSG00000136630
NEUT#	True	589	Myeloid White Cell	1:221057173_C_T	HLX	rs34180575	1	1	221057173	C	T	T	0.192207	0.192207	0.0233562	0.00271044	17.1633	0.000169396	0.0241173	0.00279353	17.2231	intron_variant	MODIFIER	ENSG00000136630
WBC#	True	589	White Cell	1:221057173_C_T	HLX	rs34180575	1	1	221057173	C	T	T	0.192222	0.192222	0.0217875	0.00267954	15.371	0.000147414	0.0225478	0.00278819	15.2121	intron_variant	MODIFIER	ENSG00000136630
EO%	False	590	White Cell	1:221058846_T_C	HLX	rs11588625	0.999272	1	221058846	T	C	C	0.136622	0.136622	-0.0268658	0.00309064	17.4508	0.000170275	-0.0265009	0.00321017	15.8182	downstream_gene_variant	MODIFIER	ENSG00000136630
EO#	True	591	Myeloid White Cell	1:221109293_AACC_A		rs150293444	0.960652	1	221109293	AACC	A	A	0.185864	0.185864	-0.0253846	0.00276897	19.3151	0.000195013	-0.022031	0.00292112	13.3336	intergenic_variant	MODIFIER
MONO%	True	592	White Cell	1:221136642_C_T		rs1335927	0.9921	1	221136642	C	T	C	0.571798	0.428202	0.0235102	0.00214222	27.296	0.000270666	0.019801	0.00226447	17.647	intergenic_variant	MODIFIER
MONO#	True	592	Myeloid White Cell	1:221136642_C_T		rs1335927	0.9921	1	221136642	C	T	C	0.571766	0.428234	0.0167927	0.00211136	14.7416	0.000138093	0.0139002	0.00226151	9.10057	intergenic_variant	MODIFIER
EO#	True	593	Myeloid White Cell	1:221270965_C_T		rs12123387	0.979101	1	221270965	C	T	T	0.139717	0.139717	0.0228555	0.00307479	12.9747	0.000125575	0.0191605	0.00324496	8.45152	intergenic_variant	MODIFIER
EO%	True	594	White Cell	1:221958189_C_T		rs4240927	0.99468	1	221958189	C	T	C	0.526694	0.473306	0.013206	0.00213268	9.22675	8.69507e-05	0.0141547	0.00221728	9.76214	intergenic_variant	MODIFIER
MONO#	True	595	Myeloid White Cell	1:223231657_C_T		rs113292043	0.997246	1	223231657	C	T	T	0.066591	0.066591	-0.0269295	0.00417726	9.94188	9.01517e-05	-0.0295571	0.00441675	10.6569	intergenic_variant	MODIFIER
MONO%	True	595	White Cell	1:223285200_G_A	TLR5	rs5744168	1	1	223285200	G	A	A	0.065479	0.065479	-0.0316978	0.00426793	12.9542	0.000122964	-0.0330197	0.00445906	12.8817	stop_gained	HIGH	ENSG00000187554
MPV	True	596	Platelet	1:224266514_C_T		rs1935891	0.988005	1	224266514	C	T	C	0.517066	0.482934	-0.0164828	0.00204632	15.0992	0.000135683	-0.0157794	0.00223022	11.8256	intergenic_variant	MODIFIER
MCV	True	597	Red Cell	1:224289960_T_TAAAAAAAAAAAA		rs564403008	0.946365	1	224289960	T	TAAAAAAAAAAAA	T	0.714605	0.285395	-0.0138399	0.00233049	8.54147	7.81283e-05	-0.0151614	0.00249493	8.91137	intergenic_variant	MODIFIER
MRV	True	598	Red Cell	1:224290806_A_G	RN7SKP49	rs11808787	0.997376	1	224290806	A	G	A	0.598827	0.401173	-0.0124466	0.00215698	8.10187	7.44328e-05	-0.0140147	0.002262	9.23604	downstream_gene_variant	MODIFIER	ENSG00000252484
MSCV	True	598	Red Cell	1:224355701_C_A		rs12076788	0.991619	1	224355701	C	A	C	0.593843	0.406157	-0.0163003	0.00209886	14.0924	0.00012817	-0.0179115	0.00224347	14.8469	intergenic_variant	MODIFIER
RBC#	True	599	Red Cell	1:224367636_A_C	DEGS1	rs6673347	0.995354	1	224367636	A	C	C	0.276707	0.276707	-0.0168267	0.0023393	12.1982	0.000113335	-0.0174215	0.00246157	11.8323	intron_variant	MODIFIER	ENSG00000143753
MCH	True	600	Red Cell	1:224451838_C_A	NVL	rs12117480	0.953545	1	224451838	C	A	A	0.039504	0.039504	-0.0342694	0.00547012	9.42804	8.91209e-05	-0.0365258	0.00580882	9.49222	intron_variant	MODIFIER	ENSG00000143748
RDW	False	601	Red Cell	1:224537655_C_T		rs12751807	0.955794	1	224537655	C	T	T	0.190143	0.190143	0.0190051	0.00276254	11.2216	0.000111239	0.0196098	0.00287948	11.0106	intergenic_variant	MODIFIER
BASO%	False	601	White Cell	1:224614625_C_T	WDR26	rs28434172	0.98895	1	224614625	C	T	T	0.207644	0.207644	-0.0170265	0.00274369	9.26395	9.53939e-05	-0.01714	0.00274539	9.36739	intron_variant	MODIFIER	ENSG00000162923
MONO%	False	601	White Cell	1:224616444_C_CA	WDR26	rs11452219	0.914508	1	224616444	C	CA	CA	0.220098	0.220098	-0.0183418	0.00266326	11.2442	0.000115497	-0.0202766	0.00278293	12.4952	intron_variant	MODIFIER	ENSG00000162923
NEUT#	False	601	Myeloid White Cell	1:224637070_C_T	CNIH3	rs10916617	0.998006	1	224637070	C	T	T	0.211708	0.211708	0.0260737	0.00261942	22.6157	0.000226913	0.027754	0.00269829	24.0848	intron_variant	MODIFIER	ENSG00000143786
WBC#	False	601	White Cell	1:224637790_T_C	CNIH3	rs35571080	0.997976	1	224637790	T	C	C	0.211733	0.211733	0.0256777	0.00258926	22.4545	0.000220092	0.0272997	0.00269297	23.4208	intron_variant	MODIFIER	ENSG00000143786
NEUT%	False	601	White Cell	1:224662703_T_C	CNIH3	rs34791963	0.97747	1	224662703	T	C	C	0.252363	0.252363	0.0149427	0.00250468	8.61391	8.42567e-05	0.0162767	0.0025687	9.62854	intron_variant	MODIFIER	ENSG00000143786
HLSR%	True	602	Red Cell	1:224549787_A_AT	CNIH4	rs35913393	0.926076	1	224549787	A	AT	A	0.781424	0.218576	0.0193075	0.00267343	12.2905	0.000127342	0.0192053	0.00278311	11.2854	intron_variant	MODIFIER	ENSG00000143771
RET%	True	602	Red Cell	1:224549787_A_AT	CNIH4	rs35913393	0.926076	1	224549787	A	AT	A	0.781404	0.218596	0.0220884	0.0026898	15.6622	0.000166677	0.0214536	0.00279021	13.8275	intron_variant	MODIFIER	ENSG00000143771
RET#	True	602	Red Cell	1:224549787_A_AT	CNIH4	rs35913393	0.926076	1	224549787	A	AT	A	0.781407	0.218593	0.0185838	0.00268295	11.3655	0.000117981	0.017981	0.00279045	9.93297	intron_variant	MODIFIER	ENSG00000143771
HLSR#	True	602	Red Cell	1:224549787_A_AT	CNIH4	rs35913393	0.926076	1	224549787	A	AT	A	0.78143	0.21857	0.0166917	0.00266975	9.39274	9.51726e-05	0.0167244	0.00278314	8.72902	intron_variant	MODIFIER	ENSG00000143771
MCH	True	602	Red Cell	1:224651782_C_T	CNIH3	rs7365151	0.991554	1	224651782	C	T	C	0.786047	0.213953	0.0162001	0.00253634	9.77223	8.82739e-05	0.0186806	0.00270601	11.2936	intron_variant	MODIFIER	ENSG00000143786
MCV	True	603	Red Cell	1:225588376_T_C	DNAH14,LBR	rs9783086	0.999363	1	225588376	T	C	C	0.163897	0.163897	0.0225985	0.00285032	14.6537	0.000139965	0.0210282	0.00297449	11.8076	downstream_gene_variant	MODIFIER	ENSG00000185842,ENSG00000143815
MSCV	True	603	Red Cell	1:225588376_T_C	DNAH14,LBR	rs9783086	0.999363	1	225588376	T	C	C	0.163843	0.163843	0.0205846	0.00285942	12.2167	0.0001161	0.0184894	0.00297834	9.26972	downstream_gene_variant	MODIFIER	ENSG00000185842,ENSG00000143815
MONO#	False	604	Myeloid White Cell	1:225895806_G_A	RP11-145A3.1	rs2615061	0.990699	1	225895806	G	A	A	0.116311	0.116311	-0.0268527	0.00325736	15.7774	0.000148227	-0.0281131	0.00344524	15.4736	intron_variant	MODIFIER	ENSG00000227496
WBC#	False	604	White Cell	1:225895806_G_A	RP11-145A3.1	rs2615061	0.990699	1	225895806	G	A	A	0.116289	0.116289	-0.0285567	0.00330658	17.2362	0.000167608	-0.0291168	0.00344018	16.5854	intron_variant	MODIFIER	ENSG00000227496
MSCV	False	604	Red Cell	1:225957206_C_T		rs12034342	0.994703	1	225957206	C	T	T	0.110055	0.110055	-0.0405998	0.00328767	34.3076	0.000322887	-0.0395774	0.00352496	28.5213	intergenic_variant	MODIFIER
MRV	False	604	Red Cell	1:225957206_C_T		rs12034342	0.994703	1	225957206	C	T	T	0.11004	0.11004	-0.0263213	0.00338239	14.1459	0.000135696	-0.0271624	0.00354733	13.72	intergenic_variant	MODIFIER
MCV	False	604	Red Cell	1:225961391_TA_T	SRP9	rs143665849	0.98389	1	225961391	TA	T	T	0.108416	0.108416	-0.0257128	0.00331789	14.0358	0.000127816	-0.0257247	0.00356388	12.2775	upstream_gene_variant	MODIFIER	ENSG00000143742
LYMPH#	False	604	Lymphocyte	1:225962264_A_AGG	SRP9	rs151029532	0.980585	1	225962264	A	AGG	AGG	0.114043	0.114043	-0.0267121	0.0033494	14.8177	0.000144187	-0.0256798	0.00349457	12.6971	upstream_gene_variant	MODIFIER	ENSG00000143742
PDW	False	604	Platelet	1:225962341_T_TA	SRP9	rs553096047	0.945861	1	225962341	T	TA	TA	0.116487	0.116487	0.026925	0.00341579	14.4937	0.000149222	0.0260243	0.00355269	12.6217	upstream_gene_variant	MODIFIER	ENSG00000143742
PLT#	False	605	Platelet	1:225962690_C_T	SRP9	rs6696074	0.972999	1	225962690	C	T	C	0.565102	0.434898	0.0147559	0.00216014	11.074	0.000107023	0.0139226	0.00228506	8.95461	upstream_gene_variant	MODIFIER	ENSG00000143742
PCT	False	605	Platelet	1:225962690_C_T	SRP9	rs6696074	0.972999	1	225962690	C	T	C	0.565121	0.434879	0.0182272	0.0021754	16.2718	0.000163298	0.0172596	0.00229075	13.3086	upstream_gene_variant	MODIFIER	ENSG00000143742
RDW	False	605	Red Cell	1:225962690_C_T	SRP9	rs6696074	0.972999	1	225962690	C	T	C	0.565105	0.434895	0.0164684	0.00218321	13.3386	0.000133305	0.0160677	0.00225377	11.9952	upstream_gene_variant	MODIFIER	ENSG00000143742
MCV	True	606	Red Cell	1:226318208_T_G	RP11-396C23.3	rs187386252	0.963873	1	226318208	T	G	G	0.010412	0.010412	-0.0703782	0.0102531	11.1745	0.000102069	-0.0679317	0.0109812	9.20969	downstream_gene_variant	MODIFIER	ENSG00000270598
MCH	True	606	Red Cell	1:226421157_T_G	LIN9	rs138510303	1	1	226421157	T	G	G	0.010064	0.010064	-0.0744153	0.010361	12.1638	0.00011034	-0.0734263	0.0110038	10.5998	missense_variant	MODERATE	ENSG00000183814
MPV	True	607	Platelet	1:226430609_T_TTAA	LIN9	rs10668231	0.998353	1	226430609	T	TTAA	T	0.676007	0.323993	0.0161717	0.00216753	13.0658	0.000114559	0.0163451	0.00237074	11.2666	intron_variant	MODIFIER	ENSG00000183814
PLT#	True	608	Platelet	1:226539353_T_C		rs76887998	0.990246	1	226539353	T	C	C	0.147547	0.147547	-0.0247815	0.00305876	15.2664	0.000154485	-0.0233701	0.00317053	12.7704	intergenic_variant	MODIFIER
PCT	True	608	Platelet	1:226539353_T_C		rs76887998	0.990246	1	226539353	T	C	C	0.147529	0.147529	-0.0268392	0.0030804	17.5284	0.000181187	-0.0257225	0.00317846	15.2329	intergenic_variant	MODIFIER
EO%	True	609	White Cell	1:226909233_A_G	ITPKB	rs1289273	0.994087	1	226909233	A	G	A	0.507838	0.492162	0.0181547	0.00231905	14.3065	0.000164756	0.0160102	0.00221097	12.3513	intron_variant	MODIFIER	ENSG00000143772
EO#	True	610	Myeloid White Cell	1:226976332_C_A		rs12142635	0.968472	1	226976332	C	A	A	0.05721	0.05721	-0.0295135	0.00463815	9.70424	9.39633e-05	-0.0318393	0.00482649	10.376	intergenic_variant	MODIFIER
MSCV	True	611	Red Cell	1:227095344_C_CA	ADCK3	rs34894420	0.975562	1	227095344	C	CA	CA	0.279395	0.279395	-0.0143618	0.00233945	9.0806	8.30546e-05	-0.0152676	0.0024729	9.17617	intron_variant	MODIFIER	ENSG00000163050
LYMPH%	False	612	White Cell	1:227174210_T_C	ADCK3	rs3738725	0.998242	1	227174210	T	C	T	0.512342	0.487658	0.0207511	0.0023386	18.1487	0.000215173	0.0186584	0.00220705	16.5493	synonymous_variant	LOW	ENSG00000163050
NEUT%	False	612	White Cell	1:227175967_CTCT_C	RP5-1087E8.3	rs10586161	0.995888	1	227175967	CTCT	C	CTCT	0.510114	0.489886	-0.0248706	0.0023482	25.4856	0.000309147	-0.0221055	0.00221116	22.8021	upstream_gene_variant	MODIFIER	ENSG00000233706
MONO%	False	612	White Cell	1:227175967_CTCT_C	RP5-1087E8.3	rs10586161	0.995888	1	227175967	CTCT	C	CTCT	0.510158	0.489842	0.0180352	0.00230541	14.2875	0.000162567	0.0155856	0.00221073	11.7467	upstream_gene_variant	MODIFIER	ENSG00000233706
NEUT#	False	612	Myeloid White Cell	1:227213968_G_T	CDC42BPA	rs7535826	0.994817	1	227213968	G	T	T	0.466377	0.466377	-0.0238855	0.00229827	24.5729	0.000283969	-0.0224751	0.00221184	23.5269	intron_variant	MODIFIER	ENSG00000143776
WBC#	True	613	White Cell	1:227206038_T_C	CDC42BPA	rs1953012	0.996693	1	227206038	T	C	T	0.639213	0.360787	-0.0180605	0.00220978	15.5216	0.000150448	-0.0200193	0.0022932	17.5919	intron_variant	MODIFIER	ENSG00000143776
EO#	True	614	Myeloid White Cell	1:229668671_T_C	ABCB10	rs11810108	0.987937	1	229668671	T	C	C	0.22877	0.22877	-0.0170511	0.00253751	10.7395	0.000102593	-0.015765	0.00264511	8.59793	intron_variant	MODIFIER	ENSG00000135776
RBC#	True	615	Red Cell	1:229759448_T_C	TAF5L	rs12065585	0.997669	1	229759448	T	C	T	0.504398	0.495602	-0.0140712	0.00208774	10.8	9.89917e-05	-0.0140098	0.00219965	9.7205	intron_variant	MODIFIER	ENSG00000135801
MSCV	True	615	Red Cell	1:229762276_C_G	URB2	rs1467512	0.998626	1	229762276	C	G	C	0.507117	0.492883	0.0232768	0.00205417	29.0379	0.00027085	0.0226982	0.00219559	24.3212	intron_variant	MODIFIER	ENSG00000135763
MRV	True	615	Red Cell	1:229762276_C_G	URB2	rs1467512	0.998626	1	229762276	C	G	C	0.507215	0.492785	0.0215027	0.00211319	23.5932	0.000231135	0.0207984	0.00221811	20.1645	intron_variant	MODIFIER	ENSG00000135763
MCV	True	615	Red Cell	1:229772693_T_G	URB2	rs3811473	1	1	229772693	T	G	T	0.506841	0.493159	0.0203456	0.00204769	22.5367	0.000206933	0.0199938	0.00219196	19.128	missense_variant	MODERATE	ENSG00000135763
MCH	True	615	Red Cell	1:229784725_T_C	URB2	rs10799544	0.997104	1	229784725	T	C	T	0.506788	0.493212	0.0175241	0.00207459	16.5246	0.000153519	0.0173607	0.00220234	14.4939	intron_variant	MODIFIER	ENSG00000135763
MPV	True	616	Platelet	1:230291441_C_A	GALNT2	rs4846910	0.985647	1	230291441	C	A	C	0.808707	0.191293	-0.0185209	0.00259154	12.0511	0.000106132	-0.0202056	0.00283578	11.9826	intron_variant	MODIFIER	ENSG00000143641
MSCV	False	617	Red Cell	1:230295789_A_T	GALNT2	rs10127775	1	1	230295789	A	T	A	0.606166	0.393834	0.0205332	0.00210433	21.7666	0.000201302	0.0234694	0.00224904	24.7634	intron_variant	MODIFIER	ENSG00000143641
RDW	False	617	Red Cell	1:230295789_A_T	GALNT2	rs10127775	1	1	230295789	A	T	A	0.605986	0.394014	0.0324197	0.00216975	49.7533	0.000501906	0.023242	0.0026433	17.8344	intron_variant	MODIFIER	ENSG00000143641
MCHC	False	617	Red Cell	1:230295789_A_T	GALNT2	rs10127775	1	1	230295789	A	T	A	0.606048	0.393952	-0.016314	0.00223958	12.4907	0.000127087	-0.0173345	0.0022585	13.7812	intron_variant	MODIFIER	ENSG00000143641
PCT	False	617	Platelet	1:230295789_A_T	GALNT2	rs10127775	1	1	230295789	A	T	A	0.606226	0.393774	0.0229363	0.00216215	25.5634	0.000251165	0.022732	0.00229999	22.3063	intron_variant	MODIFIER	ENSG00000143641
PLT#	False	617	Platelet	1:230295789_A_T	GALNT2	rs10127775	1	1	230295789	A	T	A	0.606211	0.393789	0.0275492	0.0021468	36.9683	0.000362356	0.0272492	0.00229419	31.8042	intron_variant	MODIFIER	ENSG00000143641
HGB	False	617	Red Cell	1:230301811_T_G	GALNT2	rs11122450	0.997916	1	230301811	T	G	T	0.611694	0.388306	-0.0151786	0.00217973	11.479	0.000109446	-0.0152722	0.00226475	10.8099	intron_variant	MODIFIER	ENSG00000143641
PDW	False	617	Platelet	1:230297136_C_T	GALNT2	rs2281721	0.997834	1	230297136	C	T	C	0.613085	0.386915	-0.0245046	0.00219728	28.156	0.00028488	-0.0243663	0.00228689	25.7771	intron_variant	MODIFIER	ENSG00000143641
RDW	True	618	Red Cell	1:230305477_T_C	GALNT2	rs966333	0.984024	1	230305477	T	C	T	0.851627	0.148373	0.0410898	0.0029925	42.1786	0.00042668	0.0244008	0.00364638	10.6561	intron_variant	MODIFIER	ENSG00000143641
HGB	True	619	Red Cell	1:231114595_C_T	TTC13	rs11122174	1	1	231114595	C	T	T	0.398243	0.398243	-0.0145879	0.00216511	10.7935	0.000101996	-0.0144556	0.00225189	9.86323	5_prime_UTR_variant	MODIFIER	ENSG00000143643
HCT	True	619	Red Cell	1:231114595_C_T	TTC13	rs11122174	1	1	231114595	C	T	T	0.39828	0.39828	-0.0168561	0.00216685	14.1364	0.000136184	-0.0169781	0.00225119	13.3331	5_prime_UTR_variant	MODIFIER	ENSG00000143643
RBC#	True	619	Red Cell	1:231114595_C_T	TTC13	rs11122174	1	1	231114595	C	T	T	0.398275	0.398275	-0.0141589	0.00212824	10.5415	9.60882e-05	-0.0144549	0.00224268	9.93767	5_prime_UTR_variant	MODIFIER	ENSG00000143643
HCT	False	620	Red Cell	1:231495316_A_G	EGLN1,SPRTN	rs999010	0.9992	1	231495316	A	G	A	0.629004	0.370996	0.0306651	0.00219838	43.4959	0.000438876	0.0267213	0.00229516	30.5959	downstream_gene_variant	MODIFIER	ENSG00000135766,ENSG00000010072
HGB	False	620	Red Cell	1:231495316_A_G	EGLN1,SPRTN	rs999010	0.9992	1	231495316	A	G	A	0.629001	0.370999	0.0277804	0.00219669	35.9318	0.00036019	0.0238892	0.00229589	24.6262	downstream_gene_variant	MODIFIER	ENSG00000135766,ENSG00000010072
RBC#	False	621	Red Cell	1:231541911_CA_C	EGLN1	rs5781651	0.982438	1	231541911	CA	C	CA	0.763804	0.236196	0.0276385	0.00247644	28.1967	0.000275622	0.0256653	0.00261693	21.9778	intron_variant	MODIFIER	ENSG00000135766
HCT	False	622	Red Cell	1:231562228_A_G	EGLN1	rs61835223	0.967295	1	231562228	A	G	G	0.020423	0.020423	0.122003	0.00762194	56.9411	0.000595565	0.118172	0.00796492	49.0576	upstream_gene_variant	MODIFIER	ENSG00000135766
RBC#	False	622	Red Cell	1:231562228_A_G	EGLN1	rs61835223	0.967295	1	231562228	A	G	G	0.020426	0.020426	0.10816	0.00748554	46.5958	0.000468149	0.109382	0.00791935	42.6565	upstream_gene_variant	MODIFIER	ENSG00000135766
HGB	False	622	Red Cell	1:231562228_A_G	EGLN1	rs61835223	0.967295	1	231562228	A	G	G	0.02042	0.02042	0.119324	0.00761638	54.593	0.000569615	0.116244	0.00796857	47.4619	upstream_gene_variant	MODIFIER	ENSG00000135766
MCHC	True	623	Red Cell	1:231732123_C_T	TSNAX-DISC1,LINC00582	rs1655300	0.991058	1	231732123	C	T	C	0.566089	0.433911	-0.013884	0.00221149	9.4651	9.46988e-05	-0.0144491	0.00223031	10.0328	intron_variant	MODIFIER	ENSG00000270106,ENSG00000229228
MRV	True	624	Red Cell	1:234692434_T_C		rs4244370	0.991496	1	234692434	T	C	T	0.545099	0.454901	0.0137099	0.00212845	9.92633	9.32161e-05	0.0143765	0.00223252	9.921	intergenic_variant	MODIFIER
MONO#	True	625	Myeloid White Cell	1:234728942_T_C	U8	rs79855325	0.932595	1	234728942	T	C	C	0.085801	0.085801	0.0231029	0.00384667	8.72075	8.37329e-05	0.027606	0.00407493	10.9034	upstream_gene_variant	MODIFIER	ENSG00000212144
MONO%	True	625	White Cell	1:234728942_T_C	U8	rs79855325	0.932595	1	234728942	T	C	C	0.085816	0.085816	0.0334543	0.00390261	16.9938	0.000175605	0.0380359	0.00408618	19.8848	upstream_gene_variant	MODIFIER	ENSG00000212144
MCH	True	626	Red Cell	1:234735980_C_T	IRF2BP2	rs112096491	0.975471	1	234735980	C	T	C	0.551909	0.448091	-0.014109	0.00211028	10.639	9.84592e-05	-0.013765	0.0022385	9.10816	downstream_gene_variant	MODIFIER	ENSG00000168264
MCV	True	626	Red Cell	1:234735980_C_T	IRF2BP2	rs112096491	0.975471	1	234735980	C	T	C	0.551939	0.448061	-0.0155567	0.00208505	13.0664	0.0001197	-0.0153231	0.00223019	11.1942	downstream_gene_variant	MODIFIER	ENSG00000168264
RBC#	True	626	Red Cell	1:234735980_C_T	IRF2BP2	rs112096491	0.975471	1	234735980	C	T	C	0.551977	0.448023	0.0182816	0.00212406	17.1246	0.000165303	0.0181441	0.00223611	15.3094	downstream_gene_variant	MODIFIER	ENSG00000168264
MSCV	True	627	Red Cell	1:234736928_A_C	IRF2BP2	rs1329128	0.981338	1	234736928	A	C	A	0.790034	0.209966	-0.0192155	0.00254351	13.377	0.000122498	-0.0194117	0.00271639	12.0486	downstream_gene_variant	MODIFIER	ENSG00000168264
RDW	True	627	Red Cell	1:234752588_G_A		rs1887917	0.992666	1	234752588	G	A	G	0.728372	0.271628	-0.0178174	0.00238802	13.0667	0.000125616	-0.0188763	0.00248664	13.4977	intergenic_variant	MODIFIER
HLSR#	True	628	Red Cell	1:234779066_G_A	RP4-781K5.4,RP4-781K5.9	rs72749982	1	1	234779066	G	A	A	0.016989	0.016989	0.0613557	0.00819167	13.162	0.000125738	0.0578118	0.00854601	10.8739	upstream_gene_variant	MODIFIER	ENSG00000228044,ENSG00000272362
RET%	True	628	Red Cell	1:234779066_G_A	RP4-781K5.4,RP4-781K5.9	rs72749982	1	1	234779066	G	A	A	0.016978	0.016978	0.0532504	0.00825614	9.95077	9.46511e-05	0.0512973	0.00857081	8.6647	upstream_gene_variant	MODIFIER	ENSG00000228044,ENSG00000272362
IRF	True	628	Red Cell	1:234807113_C_T	RP4-781K5.6	rs77918915	0.965008	1	234807113	C	T	T	0.012657	0.012657	0.0747619	0.00990769	13.3474	0.000139698	0.074462	0.0101228	12.721	non_coding_transcript_exon_variant	MODIFIER	ENSG00000230628
RDW	True	628	Red Cell	1:234807113_C_T	RP4-781K5.6	rs77918915	0.965008	1	234807113	C	T	T	0.012664	0.012664	-0.0647308	0.00962032	10.7661	0.000104782	-0.0630968	0.0100208	9.51624	non_coding_transcript_exon_variant	MODIFIER	ENSG00000230628
HLSR%	True	628	Red Cell	1:234807113_C_T	RP4-781K5.6	rs77918915	0.965008	1	234807113	C	T	T	0.012667	0.012667	0.0751379	0.00964454	14.1763	0.000141217	0.0740462	0.010047	12.767	non_coding_transcript_exon_variant	MODIFIER	ENSG00000230628
WBC#	True	629	White Cell	1:234819885_C_T	RP4-781K5.6	rs486650	0.997395	1	234819885	C	T	T	0.471239	0.471239	-0.0139048	0.00212323	10.2368	9.63519e-05	-0.0156115	0.00220826	11.8079	intron_variant	MODIFIER	ENSG00000230628
NEUT#	True	629	Myeloid White Cell	1:234827952_A_C	RP4-781K5.6	rs542629	0.981894	1	234827952	A	C	C	0.390338	0.390338	-0.0146014	0.00221454	10.3667	0.000101473	-0.0146442	0.00228513	9.8323	intron_variant	MODIFIER	ENSG00000230628
MONO#	False	630	Myeloid White Cell	1:234909298_C_T		rs4626924	0.977744	1	234909298	C	T	C	0.551182	0.448818	-0.0207297	0.00211146	22.0247	0.000212609	-0.0198739	0.00223646	18.1978	intergenic_variant	MODIFIER
MONO%	False	630	White Cell	1:234909298_C_T		rs4626924	0.977744	1	234909298	C	T	C	0.551165	0.448835	-0.0360386	0.00214223	62.7806	0.00064259	-0.0336888	0.00225653	49.6602	intergenic_variant	MODIFIER
NEUT#	False	630	Myeloid White Cell	1:234923844_G_A		rs2804800	0.864786	1	234923844	G	A	G	0.578191	0.421809	0.0218654	0.0023214	20.3418	0.000233202	0.0211092	0.00241496	17.6347	intergenic_variant	MODIFIER
WBC#	False	630	White Cell	1:234923844_G_A		rs2804800	0.864786	1	234923844	G	A	G	0.578197	0.421803	0.0195948	0.00229498	16.8651	0.000187282	0.0207268	0.00238854	17.3918	intergenic_variant	MODIFIER
NEUT#	True	631	Myeloid White Cell	1:234955426_A_G		rs822834	0.967961	1	234955426	A	G	A	0.925777	0.0742229	0.033555	0.00412601	15.3764	0.000154735	0.0279734	0.00429824	10.1181	intergenic_variant	MODIFIER
NEUT%	True	631	White Cell	1:234955964_A_C		rs822835	0.985642	1	234955964	A	C	A	0.926017	0.0739827	0.0319003	0.00413079	13.9431	0.000139434	0.0340355	0.00424072	14.9954	intergenic_variant	MODIFIER
MONO%	False	632	White Cell	1:234977230_A_G	RNY4P16	rs72752279	0.994244	1	234977230	A	G	G	0.083183	0.083183	0.0341546	0.00382697	18.3498	0.000177929	0.0280106	0.00402914	11.4429	downstream_gene_variant	MODIFIER	ENSG00000201638
LYMPH%	True	633	White Cell	1:235007116_A_T		rs6697464	0.912063	1	235007116	A	T	T	0.291433	0.291433	-0.0144477	0.00246307	8.34953	8.62079e-05	-0.0148815	0.00253416	8.36657	intergenic_variant	MODIFIER
MONO%	True	634	White Cell	1:235097741_G_C	RP11-443B7.1	rs115441532	0.949001	1	235097741	G	C	C	0.111858	0.111858	-0.0251623	0.00343783	12.6031	0.0001258	-0.025367	0.00361033	11.6725	intron_variant	MODIFIER	ENSG00000238005
MONO#	True	634	Myeloid White Cell	1:235097741_G_C	RP11-443B7.1	rs115441532	0.949001	1	235097741	G	C	C	0.11186	0.11186	-0.0249087	0.00338823	12.7079	0.000123279	-0.024592	0.00360323	11.0552	intron_variant	MODIFIER	ENSG00000238005
MONO%	True	635	White Cell	1:235113008_G_A	RP11-443B7.3	rs72632294	1	1	235113008	G	A	A	0.042067	0.042067	-0.0394794	0.0052536	13.2439	0.000125617	-0.0411949	0.00550305	13.1473	downstream_gene_variant	MODIFIER	ENSG00000258082
MONO#	True	635	Myeloid White Cell	1:235113008_G_A	RP11-443B7.3	rs72632294	1	1	235113008	G	A	A	0.042062	0.042062	-0.0375138	0.00517829	12.3623	0.000113407	-0.0398361	0.005489	12.4032	downstream_gene_variant	MODIFIER	ENSG00000258082
MONO%	True	636	White Cell	1:235418703_G_A	ARID4B	rs10218590	0.974065	1	235418703	G	A	A	0.456825	0.456825	-0.020563	0.00214524	21.0358	0.000209842	-0.0189807	0.00224948	16.4889	intron_variant	MODIFIER	ENSG00000054267
MONO#	True	636	Myeloid White Cell	1:235431792_A_C	ARID4B	rs12402243	0.998868	1	235431792	A	C	C	0.473102	0.473102	-0.0164351	0.00208336	14.5154	0.000134665	-0.0132746	0.00221218	8.70633	intron_variant	MODIFIER	ENSG00000054267
PCT	True	637	Platelet	1:235466247_T_C	ARID4B	rs72758052	0.990044	1	235466247	T	C	C	0.119222	0.119222	-0.0218447	0.00327016	10.6217	0.000100218	-0.0223922	0.00347879	9.91303	intron_variant	MODIFIER	ENSG00000054267
BASO%	True	638	White Cell	1:235822406_CT_C	LYST	rs201540352	0.967982	1	235822406	CT	C	CT	0.550184	0.449816	-0.0318808	0.0022597	44.4723	0.000503073	-0.0143022	0.00234075	9.00147	downstream_gene_variant	MODIFIER	ENSG00000143669
LYMPH#	True	639	Lymphocyte	1:235853355_T_C	LYST	rs76184221	0.98963	1	235853355	T	C	C	0.11364	0.11364	0.023759	0.00333819	11.9585	0.000113718	0.02577	0.00348554	12.8435	intron_variant	MODIFIER	ENSG00000143669
EO%	False	640	White Cell	1:236097743_ATATTT_A		rs72138724	0.984068	1	236097743	ATATTT	A	ATATTT	0.88381	0.11619	0.0253921	0.00333204	13.5977	0.00013242	0.0252458	0.00346432	12.4995	intergenic_variant	MODIFIER
BASO#	False	640	Myeloid White Cell	1:236104541_GC_G	RP5-940F7.2	rs370718489	0.991896	1	236104541	GC	G	GC	0.892435	0.107565	0.0883703	0.00356661	134.801	0.00149931	0.0882491	0.00358641	132.87	downstream_gene_variant	MODIFIER	ENSG00000237845
BASO%	False	640	White Cell	1:236104541_GC_G	RP5-940F7.2	rs370718489	0.991896	1	236104541	GC	G	GC	0.892427	0.107573	0.114796	0.00357896	225.01	0.00253023	0.10915	0.00370889	189.435	downstream_gene_variant	MODIFIER	ENSG00000237845
WBC#	False	640	White Cell	1:236104981_A_T	RP5-940F7.2	rs9970896	0.99234	1	236104981	A	T	A	0.887671	0.112329	-0.0595784	0.00334871	70.0845	0.000707867	-0.0623251	0.00348436	70.8005	downstream_gene_variant	MODIFIER	ENSG00000237845
NEUT#	False	640	Myeloid White Cell	1:236104981_A_T	RP5-940F7.2	rs9970896	0.99234	1	236104981	A	T	A	0.887652	0.112348	-0.057908	0.00338707	64.8046	0.000668829	-0.060564	0.00349076	66.679	downstream_gene_variant	MODIFIER	ENSG00000237845
LYMPH%	False	640	White Cell	1:236104981_A_T	RP5-940F7.2	rs9970896	0.99234	1	236104981	A	T	A	0.887692	0.112308	0.0297588	0.00339869	17.6939	0.000176577	0.0305523	0.00349626	17.6253	downstream_gene_variant	MODIFIER	ENSG00000237845
NEUT%	False	640	White Cell	1:236104981_A_T	RP5-940F7.2	rs9970896	0.99234	1	236104981	A	T	A	0.887669	0.112331	-0.0268812	0.00340867	14.5062	0.000144105	-0.028178	0.00349862	15.0951	downstream_gene_variant	MODIFIER	ENSG00000237845
MONO#	False	640	Myeloid White Cell	1:236107241_A_C	RP5-940F7.2	rs6429432	0.997538	1	236107241	A	C	A	0.891541	0.108459	-0.0921658	0.0033447	166.423	0.00164277	-0.0914653	0.00354431	146.003	upstream_gene_variant	MODIFIER	ENSG00000237845
MONO%	False	640	White Cell	1:236107241_A_C	RP5-940F7.2	rs6429432	0.997538	1	236107241	A	C	A	0.891542	0.108458	-0.0534833	0.00339344	55.2373	0.000553184	-0.0493125	0.00355274	43.0678	upstream_gene_variant	MODIFIER	ENSG00000237845
MPV	True	641	Platelet	1:236205704_C_T	NID1	rs12033187	0.988011	1	236205704	C	T	T	0.426528	0.426528	-0.0157959	0.00206053	13.7507	0.000122061	-0.0160377	0.00225404	11.9506	intron_variant	MODIFIER	ENSG00000116962
PLT#	True	642	Platelet	1:236702923_G_GCT	LGALS8	rs34070242	0.952493	1	236702923	G	GCT	G	0.682048	0.317952	-0.0182118	0.00230817	14.5202	0.000143851	-0.01996	0.00246492	15.2502	intron_variant	MODIFIER	ENSG00000116977
PCT	True	642	Platelet	1:236702923_G_GCT	LGALS8	rs34070242	0.952493	1	236702923	G	GCT	G	0.682059	0.317941	-0.0170314	0.00232465	12.6264	0.000125805	-0.0189002	0.00247111	13.6907	intron_variant	MODIFIER	ENSG00000116977
PDW	True	642	Platelet	1:236702882_G_A	LGALS8	rs66877117	0.949234	1	236702882	G	A	G	0.679677	0.320323	0.019411	0.00235304	15.7978	0.000164065	0.0201509	0.00244734	15.7402	intron_variant	MODIFIER	ENSG00000116977
PLT#	True	643	Platelet	1:240574930_G_GT	FMN2	rs545393282	0.966009	1	240574930	G	GT	GT	0.202377	0.202377	0.0157588	0.0026482	8.57365	8.01743e-05	0.0168138	0.00282968	8.54985	intron_variant	MODIFIER	ENSG00000155816
PCT	True	643	Platelet	1:240574930_G_GT	FMN2	rs545393282	0.966009	1	240574930	G	GT	GT	0.202413	0.202413	0.0183724	0.00266684	11.251	0.000108988	0.0193754	0.00283662	11.0718	intron_variant	MODIFIER	ENSG00000155816
MCH	True	644	Red Cell	1:240656550_G_C	GREM2	rs142343894	1	1	240656550	G	C	C	0.003643	0.003643	-0.10878	0.0172058	9.58885	8.59018e-05	-0.107538	0.0182652	8.40644	missense_variant	MODERATE	ENSG00000180875
EO%	True	645	White Cell	1:242023898_A_G	EXO1	rs4149909	1	1	242023898	A	G	G	0.03272	0.03272	-0.0397129	0.00596819	10.5451	9.98295e-05	-0.0428664	0.00620478	11.3097	missense_variant	MODERATE	ENSG00000174371
EO#	True	645	Myeloid White Cell	1:242023898_A_G	EXO1	rs4149909	1	1	242023898	A	G	G	0.032717	0.032717	-0.0372587	0.00594798	9.42597	8.78643e-05	-0.0399233	0.00620484	9.90571	missense_variant	MODERATE	ENSG00000174371
MCV	True	645	Red Cell	1:242034263_A_G	EXO1	rs72755295	0.985484	1	242034263	A	G	G	0.033181	0.033181	-0.0386998	0.00575029	10.7706	9.60909e-05	-0.0393637	0.00615595	9.79229	intron_variant	MODIFIER	ENSG00000174371
MCH	True	645	Red Cell	1:242034263_A_G	EXO1	rs72755295	0.985484	1	242034263	A	G	G	0.033169	0.033169	-0.0394269	0.00582066	10.901	9.97007e-05	-0.0389521	0.00617975	9.53481	intron_variant	MODIFIER	ENSG00000174371
RDW	True	646	Red Cell	1:243418182_C_T	CEP170	rs71537331	0.991598	1	243418182	C	T	T	0.350036	0.350036	0.016496	0.00222926	12.8651	0.00012382	0.0164723	0.00232057	11.8982	intron_variant	MODIFIER	ENSG00000143702
MPV	True	646	Platelet	1:243461350_CT_C	SDCCAG8	rs34885610	0.955917	1	243461350	CT	C	C	0.342478	0.342478	0.0139075	0.00218575	9.70311	8.71106e-05	0.014289	0.00239029	8.64558	intron_variant	MODIFIER	ENSG00000054282
PDW	True	646	Platelet	1:243428152_T_G	SDCCAG8	rs12741781	0.993911	1	243428152	T	G	G	0.32597	0.32597	0.0172583	0.00228606	13.3591	0.000130883	0.0177477	0.00240659	12.7822	intron_variant	MODIFIER	ENSG00000054282
PDW	True	647	Platelet	1:243811321_A_T	AKT3	rs10927053	0.995212	1	243811321	A	T	T	0.107143	0.107143	-0.02414	0.00346366	11.4975	0.000111494	-0.0211459	0.00364789	8.16966	intron_variant	MODIFIER	ENSG00000117020
MONO#	True	648	Myeloid White Cell	1:243993530_A_T	AKT3	rs6429439	0.998476	1	243993530	A	T	A	0.867838	0.132162	0.0205266	0.00307982	10.5769	9.66517e-05	0.0211812	0.00325779	10.0996	intron_variant	MODIFIER	ENSG00000117020
MONO#	False	649	Myeloid White Cell	1:244487940_A_G		rs61165644	0.959973	1	244487940	A	G	G	0.14074	0.14074	-0.0268045	0.00303048	18.0383	0.000173775	-0.026012	0.00320508	15.3154	intergenic_variant	MODIFIER
MPV	True	650	Platelet	1:246972201_G_A	KIF28P	rs12728355	0.990257	1	246972201	G	A	A	0.31254	0.31254	-0.0212954	0.00219401	21.5469	0.000194874	-0.0211874	0.00240171	17.9465	intron_variant	MODIFIER	ENSG00000223519
MONO%	False	651	White Cell	1:247454391_C_T	Y_RNA	rs11579326	0.995228	1	247454391	C	T	T	0.377231	0.377231	0.0206924	0.00217872	20.6676	0.000201181	0.0203899	0.00228004	18.419	upstream_gene_variant	MODIFIER	ENSG00000202079
PDW	True	652	Platelet	1:247458250_G_GA	Y_RNA,ZNF496	rs56062828	0.994281	1	247458250	G	GA	G	0.619561	0.380439	0.0180485	0.00220141	15.6141	0.000153561	0.016108	0.0023035	11.5689	downstream_gene_variant	MODIFIER	ENSG00000162714,ENSG00000202079
NEUT#	True	653	Myeloid White Cell	1:247569300_A_C		rs61838753	0.977428	1	247569300	A	C	A	0.672359	0.327641	-0.0192348	0.00230112	16.1985	0.000163006	-0.017678	0.00237696	12.987	intergenic_variant	MODIFIER
LYMPH%	True	653	White Cell	1:247569300_A_C		rs61838753	0.977428	1	247569300	A	C	A	0.672367	0.327633	0.0141302	0.00230846	9.0317	8.79672e-05	0.0138004	0.00237532	8.2038	intergenic_variant	MODIFIER
WBC#	True	654	White Cell	1:247584057_T_TC	NLRP3	rs72504922	0.992111	1	247584057	T	TC	T	0.831929	0.168071	0.019373	0.00283645	11.0711	0.000104955	0.0205323	0.00295685	11.4182	intron_variant	MODIFIER	ENSG00000162711
MCH	False	655	Red Cell	1:247605599_C_T	NLRP3	rs10157379	0.995826	1	247605599	C	T	C	0.628637	0.371363	-0.0152272	0.00214951	11.8538	0.00010826	-0.0137786	0.00228162	8.80898	intron_variant	MODIFIER	ENSG00000162711
WBC#	True	656	White Cell	1:247606276_T_C	NLRP3	rs56188865	0.994483	1	247606276	T	C	C	0.371641	0.371641	-0.0261189	0.00219345	31.9668	0.000318619	-0.0264772	0.00228345	30.3562	intron_variant	MODIFIER	ENSG00000162711
NEUT#	True	656	Myeloid White Cell	1:247606276_T_C	NLRP3	rs56188865	0.994483	1	247606276	T	C	C	0.371694	0.371694	-0.0270374	0.00221888	33.4284	0.000341442	-0.0259546	0.00229143	29.0104	intron_variant	MODIFIER	ENSG00000162711
NEUT%	True	656	White Cell	1:247606276_T_C	NLRP3	rs56188865	0.994483	1	247606276	T	C	C	0.371681	0.371681	-0.0164283	0.00223272	12.7288	0.000126057	-0.0168867	0.00229197	12.7598	intron_variant	MODIFIER	ENSG00000162711
RDW	True	656	Red Cell	1:247606276_T_C	NLRP3	rs56188865	0.994483	1	247606276	T	C	C	0.371672	0.371672	-0.0135722	0.0021977	9.18114	8.60353e-05	-0.0134979	0.00229366	8.39938	intron_variant	MODIFIER	ENSG00000162711
MONO%	True	656	White Cell	1:247606276_T_C	NLRP3	rs56188865	0.994483	1	247606276	T	C	C	0.371768	0.371768	0.0177429	0.00219199	15.2401	0.000147052	0.0170615	0.00229443	12.9832	intron_variant	MODIFIER	ENSG00000162711
PCT	True	657	Platelet	1:247611313_CT_C	NLRP3	rs112008153	0.977831	1	247611313	CT	C	C	0.1586	0.1586	-0.0307608	0.00291817	25.2532	0.00025254	-0.0251311	0.0031323	14.9859	intron_variant	MODIFIER	ENSG00000162711
PLT#	True	657	Platelet	1:247612202_T_A	NLRP3	rs10802501	0.988071	1	247612202	T	A	A	0.161896	0.161896	-0.0309787	0.00285955	26.6215	0.00026043	-0.0203632	0.00308485	10.3884	3_prime_UTR_variant	MODIFIER	ENSG00000162711
LYMPH#	False	658	Lymphocyte	1:247639224_CA_C		rs146690913	0.98387	1	247639224	CA	C	C	0.11314	0.11314	-0.0231117	0.00335537	11.2472	0.000107193	-0.0245709	0.00350418	11.628	intergenic_variant	MODIFIER
MPV	False	659	Platelet	1:247712303_T_C	GCSAML	rs41315846	0.980717	1	247712303	T	C	C	0.476496	0.476496	-0.0579007	0.00205084	174.634	0.00167254	-0.0385587	0.00237766	58.3984	intron_variant	MODIFIER	ENSG00000169224
PCT	False	659	Platelet	1:247712303_T_C	GCSAML	rs41315846	0.980717	1	247712303	T	C	C	0.476511	0.476511	0.0293091	0.00213205	42.2745	0.000428564	0.0175927	0.00236235	13.0196	intron_variant	MODIFIER	ENSG00000169224
PLT#	False	659	Platelet	1:247712303_T_C	GCSAML	rs41315846	0.980717	1	247712303	T	C	C	0.476534	0.476534	0.0530483	0.00211696	137.853	0.00140396	0.0322913	0.00238247	41.1136	intron_variant	MODIFIER	ENSG00000169224
PDW	False	659	Platelet	1:247712303_T_C	GCSAML	rs41315846	0.980717	1	247712303	T	C	C	0.476535	0.476535	-0.0535814	0.0021597	135.152	0.00143232	-0.0350032	0.00233801	49.9328	intron_variant	MODIFIER	ENSG00000169224
RET#	False	660	Red Cell	1:247719769_G_A	GCSAML	rs56043070	1	1	247719769	G	A	A	0.071335	0.071335	0.0521822	0.00413821	35.7297	0.000360775	0.0404858	0.00433649	19.998	splice_donor_variant	HIGH	ENSG00000169224
HLSR#	False	660	Red Cell	1:247719769_G_A	GCSAML	rs56043070	1	1	247719769	G	A	A	0.071379	0.071379	0.0407202	0.0041165	22.3457	0.000219816	0.0290036	0.00431451	10.747	splice_donor_variant	HIGH	ENSG00000169224
PLT#	False	660	Platelet	1:247719769_G_A	GCSAML	rs56043070	1	1	247719769	G	A	A	0.070528	0.070528	-0.137449	0.00409155	246.679	0.00247691	-0.119097	0.00453843	150.922	splice_donor_variant	HIGH	ENSG00000169224
RET%	False	660	Red Cell	1:247719769_G_A	GCSAML	rs56043070	1	1	247719769	G	A	A	0.071335	0.071335	0.0485542	0.0041488	30.911	0.000312353	0.037322	0.00433396	17.1405	splice_donor_variant	HIGH	ENSG00000169224
PCT	False	660	Platelet	1:247719769_G_A	GCSAML	rs56043070	1	1	247719769	G	A	A	0.070539	0.070539	-0.0922978	0.00412009	110.423	0.00111705	-0.0759776	0.00458569	60.9074	splice_donor_variant	HIGH	ENSG00000169224
MPV	False	660	Platelet	1:247719769_G_A	GCSAML	rs56043070	1	1	247719769	G	A	A	0.070544	0.070544	0.11959	0.00396294	199.325	0.00187546	0.10982	0.00450026	130.701	splice_donor_variant	HIGH	ENSG00000169224
MSCV	False	660	Red Cell	1:247719769_G_A	GCSAML	rs56043070	1	1	247719769	G	A	A	0.071357	0.071357	-0.0347555	0.00398694	17.5454	0.000160089	-0.0359254	0.0042626	16.4527	splice_donor_variant	HIGH	ENSG00000169224
MCV	False	660	Red Cell	1:247722588_G_A	GCSAML	rs74227709	1	1	247722588	G	A	A	0.07165	0.07165	-0.0282287	0.00396453	11.9679	0.000106008	-0.0278608	0.00424526	10.2768	intron_variant	MODIFIER	ENSG00000169224
PDW	False	660	Platelet	1:247719769_G_A	GCSAML	rs56043070	1	1	247719769	G	A	A	0.070537	0.070537	0.138083	0.00417368	239.3	0.00250011	0.111202	0.00451436	133.149	splice_donor_variant	HIGH	ENSG00000169224
PCT	True	661	Platelet	1:247888787_TTTTA_T	RP11-634B7.4	rs539862993	0.973923	1	247888787	TTTTA	T	T	0.081195	0.081195	-0.0329853	0.00391617	16.4348	0.000162339	-0.0262277	0.00421457	9.31165	intron_variant	MODIFIER	ENSG00000235749
IRF	True	662	Red Cell	1:248010300_C_T		rs12087575	0.988833	1	248010300	C	T	T	0.06811	0.06811	0.0269473	0.00434039	9.2717	9.21799e-05	0.0299313	0.00460831	10.0805	intergenic_variant	MODIFIER
MRV	False	663	Red Cell	1:248020448_G_A	TRIM58	rs10749636	0.980223	1	248020448	G	A	G	0.761429	0.238571	-0.0525376	0.0024952	97.6909	0.00100281	-0.0263749	0.00274371	21.149	upstream_gene_variant	MODIFIER	ENSG00000162722
PLT#	False	663	Platelet	1:248020448_G_A	TRIM58	rs10749636	0.980223	1	248020448	G	A	G	0.760769	0.239231	-0.0256828	0.00247366	24.526	0.000240096	-0.0182349	0.00278885	10.2061	upstream_gene_variant	MODIFIER	ENSG00000162722
MPV	False	663	Platelet	1:248020556_G_C	TRIM58	rs11204523	0.966964	1	248020556	G	C	G	0.759334	0.240666	0.0712004	0.00240838	191.357	0.00185286	0.047703	0.00343434	43.1274	missense_variant	MODERATE	ENSG00000162722
PDW	False	663	Platelet	1:248020556_G_C	TRIM58	rs11204523	0.966964	1	248020556	G	C	G	0.759352	0.240648	-0.0530579	0.0025363	96.4479	0.00102886	-0.0301813	0.00278709	26.5966	missense_variant	MODERATE	ENSG00000162722
HLSR#	True	664	Red Cell	1:248022833_A_G	TRIM58	rs61855700	0.989163	1	248022833	A	G	G	0.156606	0.156606	-0.0252653	0.00292985	17.1872	0.000168623	0.0191218	0.00328283	8.24241	intron_variant	MODIFIER	ENSG00000162722
RET#	False	665	Red Cell	1:248032236_C_CT	OR2W3,TRIM58	rs35237755	0.987103	1	248032236	C	CT	CT	0.108071	0.108071	0.0760756	0.00345362	106.807	0.00111573	0.0426619	0.00394858	26.48	intron_variant	MODIFIER	ENSG00000162722,ENSG00000238243
RET%	False	665	Red Cell	1:248032236_C_CT	OR2W3,TRIM58	rs35237755	0.987103	1	248032236	C	CT	CT	0.108073	0.108073	0.0759381	0.00346227	105.901	0.00111172	0.0323384	0.00381759	16.6121	intron_variant	MODIFIER	ENSG00000162722,ENSG00000238243
RET#	False	666	Red Cell	1:248038197_A_G	OR2W3,TRIM58	rs4925748	0.995573	1	248038197	A	G	G	0.311221	0.311221	0.0442937	0.00230404	81.6355	0.000841129	-0.0204895	0.00317214	9.97725	intron_variant	MODIFIER	ENSG00000162722,ENSG00000238243
MPV	False	666	Platelet	1:248038325_T_C	OR2W3,TRIM58	rs4925750	0.995914	1	248038325	T	C	C	0.31239	0.31239	-0.073086	0.0021919	243.046	0.00229476	-0.0427589	0.0037257	29.758	intron_variant	MODIFIER	ENSG00000162722,ENSG00000238243
RDW	False	667	Red Cell	1:248038212_G_A	OR2W3,TRIM58	rs4925749	0.996289	1	248038212	G	A	A	0.118501	0.118501	0.0577449	0.00327757	68.7482	0.000696628	0.0343216	0.00354156	21.4804	intron_variant	MODIFIER	ENSG00000162722,ENSG00000238243
MPV	False	667	Platelet	1:248039294_G_A	TRIM58	rs1339847	1	1	248039294	G	A	A	0.109992	0.109992	-0.099559	0.00324037	206.573	0.00194064	-0.0358297	0.00492474	12.4611	missense_variant	MODERATE	ENSG00000162722
HLSR#	False	667	Red Cell	1:248039294_G_A	TRIM58	rs1339847	1	1	248039294	G	A	A	0.109377	0.109377	0.111717	0.00339219	237.139	0.00243158	0.139836	0.00375802	301.81	missense_variant	MODERATE	ENSG00000162722
HLSR%	False	667	Red Cell	1:248039294_G_A	TRIM58	rs1339847	1	1	248039294	G	A	A	0.109372	0.109372	0.113262	0.00339705	243.011	0.0024992	0.135659	0.00365287	300.643	missense_variant	MODERATE	ENSG00000162722
RET#	False	667	Red Cell	1:248039294_G_A	TRIM58	rs1339847	1	1	248039294	G	A	A	0.109426	0.109426	0.145323	0.00340858	396.436	0.00411613	0.135119	0.00440988	205.205	missense_variant	MODERATE	ENSG00000162722
RET%	False	667	Red Cell	1:248039294_G_A	TRIM58	rs1339847	1	1	248039294	G	A	A	0.10942	0.10942	0.149449	0.00341741	417.024	0.00435297	0.13754	0.00377641	289.22	missense_variant	MODERATE	ENSG00000162722
PDW	False	667	Platelet	1:248039294_G_A	TRIM58	rs1339847	1	1	248039294	G	A	A	0.109996	0.109996	0.106721	0.00341242	213.981	0.00222997	0.0864429	0.00375903	116.214	missense_variant	MODERATE	ENSG00000162722
PLT#	False	668	Platelet	1:248039451_C_T	TRIM58	rs3811444	1	1	248039451	C	T	T	0.333378	0.333378	-0.040167	0.0022219	72.3215	0.000717109	-0.0292657	0.00251569	30.5489	missense_variant	MODERATE	ENSG00000162722
HLSR#	False	668	Red Cell	1:248039451_C_T	TRIM58	rs3811444	1	1	248039451	C	T	T	0.334496	0.334496	0.0437609	0.0022457	83.8451	0.000852598	0.0714121	0.0025689	169.185	missense_variant	MODERATE	ENSG00000162722
NEUT#	False	668	Myeloid White Cell	1:248039451_C_T	TRIM58	rs3811444	1	1	248039451	C	T	T	0.334457	0.334457	0.0218044	0.00226418	21.2245	0.000211658	0.0227353	0.00233207	21.7272	missense_variant	MODERATE	ENSG00000162722
IRF	False	668	Red Cell	1:248039451_C_T	TRIM58	rs3811444	1	1	248039451	C	T	T	0.334539	0.334539	0.106725	0.00230949	465.482	0.00507144	0.0994621	0.00256623	327.266	missense_variant	MODERATE	ENSG00000162722
MRV	False	668	Red Cell	1:248039451_C_T	TRIM58	rs3811444	1	1	248039451	C	T	T	0.33451	0.33451	-0.0897431	0.00223669	351.28	0.00358577	-0.0838877	0.00245757	254.268	missense_variant	MODERATE	ENSG00000162722
HLSR%	False	668	Red Cell	1:248039451_C_T	TRIM58	rs3811444	1	1	248039451	C	T	T	0.334495	0.334495	0.0369645	0.00224881	59.9858	0.000608332	0.0596733	0.00241687	133.766	missense_variant	MODERATE	ENSG00000162722
MCV	False	668	Red Cell	1:248039451_C_T	TRIM58	rs3811444	1	1	248039451	C	T	T	0.334518	0.334518	-0.0583329	0.00216806	158.724	0.001515	-0.0597907	0.00231923	145.714	missense_variant	MODERATE	ENSG00000162722
HGB	False	668	Red Cell	1:248039451_C_T	TRIM58	rs3811444	1	1	248039451	C	T	T	0.334557	0.334557	0.0241785	0.00224738	26.2674	0.000260297	0.0236168	0.00233328	23.3512	missense_variant	MODERATE	ENSG00000162722
RBC#	False	668	Red Cell	1:248039451_C_T	TRIM58	rs3811444	1	1	248039451	C	T	T	0.334504	0.334504	0.0434977	0.00220919	85.5757	0.000842383	0.0433093	0.00232589	76.627	missense_variant	MODERATE	ENSG00000162722
MSCV	False	668	Red Cell	1:248039451_C_T	TRIM58	rs3811444	1	1	248039451	C	T	T	0.334576	0.334576	-0.066865	0.00217405	206.992	0.00199077	-0.068334	0.00232193	189.437	missense_variant	MODERATE	ENSG00000162722
MCH	False	668	Red Cell	1:248039451_C_T	TRIM58	rs3811444	1	1	248039451	C	T	T	0.334534	0.334534	-0.0349252	0.00219435	56.3089	0.000543093	-0.0360636	0.00232778	53.395	missense_variant	MODERATE	ENSG00000162722
LYMPH#	False	668	Lymphocyte	1:248039451_C_T	TRIM58	rs3811444	1	1	248039451	C	T	T	0.334466	0.334466	0.0150042	0.00223415	10.7282	0.000100225	0.0139164	0.00233164	8.62042	missense_variant	MODERATE	ENSG00000162722
RDW	False	668	Red Cell	1:248039451_C_T	TRIM58	rs3811444	1	1	248039451	C	T	T	0.334488	0.334488	-0.0773277	0.00224288	259.75	0.00266218	-0.0699518	0.00241768	183.155	missense_variant	MODERATE	ENSG00000162722
WBC#	False	668	White Cell	1:248039451_C_T	TRIM58	rs3811444	1	1	248039451	C	T	T	0.334495	0.334495	0.0238601	0.00223825	25.806	0.000253464	0.0236524	0.00233105	23.462	missense_variant	MODERATE	ENSG00000162722
MCHC	False	668	Red Cell	1:248039451_C_T	TRIM58	rs3811444	1	1	248039451	C	T	T	0.334491	0.334491	0.0400555	0.002315	66.3471	0.00071432	0.0397085	0.00233288	64.2203	missense_variant	MODERATE	ENSG00000162722
RET#	False	669	Red Cell	1:248041182_T_G	TRIM58	rs10888263	0.993318	1	248041182	T	G	T	0.582152	0.417848	0.0364046	0.00216623	62.6529	0.000644759	0.022941	0.00274755	16.163	3_prime_UTR_variant	MODIFIER	ENSG00000162722
IRF	False	669	Red Cell	1:248041182_T_G	TRIM58	rs10888263	0.993318	1	248041182	T	G	T	0.582106	0.417894	0.0638942	0.00221667	181.974	0.00198619	0.0279138	0.00251203	27.956	3_prime_UTR_variant	MODIFIER	ENSG00000162722
MPV	True	670	Platelet	1:248041795_A_G	OR2W3	rs61855715	0.990976	1	248041795	A	G	G	0.468595	0.468595	0.0347011	0.00204197	64.0406	0.000599708	0.0370006	0.00272881	41.1464	intron_variant	MODIFIER	ENSG00000238243
MONO#	True	671	Myeloid White Cell	1:249191706_G_A		rs4335411	0.878905	1	249191706	G	A	G	0.762159	0.237841	-0.019134	0.00260617	12.6763	0.000132731	-0.019752	0.00275693	12.1068	intergenic_variant	MODIFIER
MCV	True	671	Red Cell	1:249191706_G_A		rs4335411	0.878905	1	249191706	G	A	G	0.762178	0.237822	-0.0180127	0.00256262	11.682	0.000117624	-0.01858	0.00274378	10.8947	intergenic_variant	MODIFIER
MSCV	True	671	Red Cell	1:249191706_G_A		rs4335411	0.878905	1	249191706	G	A	G	0.762115	0.237885	-0.0205456	0.00257105	14.8739	0.000153058	-0.0215697	0.00274847	14.3725	intergenic_variant	MODIFIER
MONO%	True	671	White Cell	1:249191706_G_A		rs4335411	0.878905	1	249191706	G	A	G	0.76216	0.23784	-0.0156341	0.00264418	8.47281	8.86149e-05	-0.0172191	0.0027648	9.32514	intergenic_variant	MODIFIER
PCT	True	671	Platelet	1:249191706_G_A		rs4335411	0.878905	1	249191706	G	A	G	0.76208	0.23792	-0.0215305	0.00264142	15.443	0.000168101	-0.022361	0.00281972	14.6589	intergenic_variant	MODIFIER
RBC#	True	671	Red Cell	1:249191706_G_A		rs4335411	0.878905	1	249191706	G	A	G	0.762184	0.237816	0.0169442	0.00261099	10.0651	0.000104081	0.0169541	0.00275068	9.1477	intergenic_variant	MODIFIER
PLT#	True	671	Platelet	1:249191706_G_A		rs4335411	0.878905	1	249191706	G	A	G	0.762078	0.237922	-0.0227016	0.00262276	17.3096	0.000186886	-0.0215268	0.00281582	13.6788	intergenic_variant	MODIFIER
NEUT%	True	671	White Cell	1:249191706_G_A		rs4335411	0.878905	1	249191706	G	A	G	0.762189	0.237811	0.0163593	0.00269316	8.90497	9.70184e-05	0.0166049	0.00276449	8.72181	intergenic_variant	MODIFIER
PCT	True	672	Platelet	2:277003_A_G	ACP1	rs79716074	1	2	277003	A	G	G	0.351345	0.351345	0.0140732	0.00221284	9.69459	9.02741e-05	0.014278	0.00235274	8.88907	missense_variant	MODERATE	ENSG00000143727
LYMPH%	True	673	White Cell	2:7617649_C_A		rs7557401	0.984705	2	7617649	C	A	A	0.158492	0.158492	-0.0226342	0.00295245	13.7518	0.000136655	-0.0240333	0.00303459	14.6225	intergenic_variant	MODIFIER
NEUT%	True	673	White Cell	2:7617649_C_A		rs7557401	0.984705	2	7617649	C	A	A	0.158493	0.158493	0.0209722	0.0029628	11.8365	0.000117324	0.0227743	0.00303711	13.1898	intergenic_variant	MODIFIER
LYMPH#	True	673	Lymphocyte	2:7636335_T_C		rs1439965	0.977123	2	7636335	T	C	C	0.17054	0.17054	-0.0254424	0.00283021	18.6052	0.000183134	-0.0274435	0.00295269	19.8277	intergenic_variant	MODIFIER
EO%	True	674	White Cell	2:7728766_C_G		rs908975	0.998616	2	7728766	C	G	C	0.511519	0.488481	0.0130354	0.00212194	9.09205	8.49157e-05	0.0137854	0.00220471	9.39382	intergenic_variant	MODIFIER
EO#	True	674	Myeloid White Cell	2:7734309_C_T		rs35570395	0.879317	2	7734309	C	T	C	0.540782	0.459218	0.0133736	0.00226236	8.46939	8.88317e-05	0.0144406	0.00235765	9.04204	intergenic_variant	MODIFIER
EO#	False	675	Myeloid White Cell	2:8438693_C_T	LINC00299	rs346835	1	2	8438693	C	T	T	0.329269	0.329269	-0.0254439	0.00224722	28.9928	0.000285954	-0.0264385	0.00234106	28.8448	intron_variant	MODIFIER	ENSG00000236790
EO%	False	675	White Cell	2:8438693_C_T	LINC00299	rs346835	1	2	8438693	C	T	T	0.32926	0.32926	-0.0266221	0.00225525	31.4318	0.000313046	-0.027631	0.00234248	31.3808	intron_variant	MODIFIER	ENSG00000236790
MONO%	False	676	White Cell	2:8442736_G_C	LINC00299	rs186975	0.99479	2	8442736	G	C	C	0.393959	0.393959	0.0172031	0.00216045	14.774	0.000141318	0.0178477	0.00226013	14.5422	intron_variant	MODIFIER	ENSG00000236790
MONO#	False	677	Myeloid White Cell	2:8445160_A_T	LINC00299	rs2630709	0.987995	2	8445160	A	T	A	0.515759	0.484241	0.0159786	0.00208765	13.7099	0.000127531	0.0172375	0.00221496	14.1464	intron_variant	MODIFIER	ENSG00000236790
MONO#	True	678	Myeloid White Cell	2:8563029_T_A		rs7572278	1	2	8563029	T	A	A	0.203317	0.203317	0.022147	0.00258667	16.9549	0.000158898	0.0241843	0.0027451	17.9008	intergenic_variant	MODIFIER
LYMPH#	True	678	Lymphocyte	2:8563029_T_A		rs7572278	1	2	8563029	T	A	A	0.203325	0.203325	0.023146	0.00262523	17.9287	0.000173562	0.0238275	0.00273941	17.47	intergenic_variant	MODIFIER
WBC#	True	678	White Cell	2:8563029_T_A		rs7572278	1	2	8563029	T	A	A	0.203335	0.203335	0.0166883	0.00263416	9.62559	9.02282e-05	0.0175758	0.00274082	9.84407	intergenic_variant	MODIFIER
MSCV	True	678	Red Cell	2:8563029_T_A		rs7572278	1	2	8563029	T	A	A	0.203346	0.203346	0.0237771	0.00257406	19.5968	0.000183169	0.0259776	0.00277017	20.1686	intergenic_variant	MODIFIER
RET%	True	678	Red Cell	2:8563029_T_A		rs7572278	1	2	8563029	T	A	A	0.20328	0.20328	-0.0173744	0.00266644	10.1413	9.778e-05	-0.019316	0.0027802	11.4296	intergenic_variant	MODIFIER
RET#	True	678	Red Cell	2:8563029_T_A		rs7572278	1	2	8563029	T	A	A	0.203285	0.203285	-0.0158141	0.00266021	8.55753	8.10079e-05	-0.0179554	0.00278045	9.97308	intergenic_variant	MODIFIER
MCHC	True	678	Red Cell	2:8563029_T_A		rs7572278	1	2	8563029	T	A	A	0.203315	0.203315	-0.0175302	0.00272254	9.91962	9.95542e-05	-0.018055	0.00275383	10.258	intergenic_variant	MODIFIER
BASO#	True	679	Myeloid White Cell	2:8735869_G_A		rs62105478	0.987466	2	8735869	G	A	A	0.051925	0.051925	-0.0306226	0.00499742	9.04979	9.2328e-05	-0.0306893	0.00503077	8.97489	intergenic_variant	MODIFIER
BASO%	True	679	White Cell	2:8735869_G_A		rs62105478	0.987466	2	8735869	G	A	A	0.051924	0.051924	-0.02945	0.00501508	8.36672	8.5391e-05	-0.0301248	0.00503419	8.66184	intergenic_variant	MODIFIER
EO%	True	679	White Cell	2:8757326_C_T	AC011747.6	rs62105489	0.982808	2	8757326	C	T	T	0.053084	0.053084	-0.0295546	0.00476494	9.25517	8.78123e-05	-0.03094	0.00495171	9.38169	intron_variant	MODIFIER	ENSG00000231083
EO#	True	679	Myeloid White Cell	2:8757326_C_T	AC011747.6	rs62105489	0.982808	2	8757326	C	T	T	0.053082	0.053082	-0.0321204	0.00474811	10.8748	0.000103717	-0.0334546	0.00494902	10.8591	intron_variant	MODIFIER	ENSG00000231083
LYMPH#	False	680	Lymphocyte	2:8752948_C_T	AC011747.6	rs12692365	0.993948	2	8752948	C	T	C	0.642663	0.357337	0.0133893	0.0022081	8.87612	8.23393e-05	0.0149501	0.00230384	10.0635	intron_variant	MODIFIER	ENSG00000231083
RBC#	False	680	Red Cell	2:8754206_G_A	AC011747.6	rs4669306	0.996405	2	8754206	G	A	G	0.63777	0.36223	-0.0195541	0.00217477	18.6122	0.000176666	-0.0203621	0.00228916	18.2317	intron_variant	MODIFIER	ENSG00000231083
RDW	False	681	Red Cell	2:8756183_C_T	AC011747.6	rs6730558	0.993773	2	8756183	C	T	T	0.380388	0.380388	-0.0646727	0.00219279	190.455	0.0019716	-0.0638531	0.00228809	170.492	intron_variant	MODIFIER	ENSG00000231083
MCH	False	681	Red Cell	2:8756183_C_T	AC011747.6	rs6730558	0.993773	2	8756183	C	T	T	0.380337	0.380337	-0.0253651	0.0021421	31.6217	0.000303268	-0.0257296	0.00227314	28.9716	intron_variant	MODIFIER	ENSG00000231083
MCV	False	681	Red Cell	2:8756183_C_T	AC011747.6	rs6730558	0.993773	2	8756183	C	T	T	0.380346	0.380346	-0.0387222	0.00211887	73.8825	0.00070677	-0.0397109	0.00227017	67.7613	intron_variant	MODIFIER	ENSG00000231083
MRV	False	681	Red Cell	2:8756183_C_T	AC011747.6	rs6730558	0.993773	2	8756183	C	T	T	0.380483	0.380483	-0.0806601	0.00219367	295.246	0.00306716	-0.0818641	0.00231327	273.163	intron_variant	MODIFIER	ENSG00000231083
MCHC	False	681	Red Cell	2:8756183_C_T	AC011747.6	rs6730558	0.993773	2	8756183	C	T	T	0.380369	0.380369	0.0216315	0.00226035	20.9709	0.000220567	0.0221834	0.0022862	21.5319	intron_variant	MODIFIER	ENSG00000231083
MSCV	False	681	Red Cell	2:8756183_C_T	AC011747.6	rs6730558	0.993773	2	8756183	C	T	T	0.380417	0.380417	-0.0583931	0.00213621	163.787	0.00160736	-0.0595451	0.00229898	147.061	intron_variant	MODIFIER	ENSG00000231083
IRF	False	681	Red Cell	2:8762414_T_G	AC011747.6	rs3896594	0.987959	2	8762414	T	G	G	0.382261	0.382261	0.0353159	0.00226183	54.2322	0.000589027	0.0364887	0.00231582	55.1893	intron_variant	MODIFIER	ENSG00000231083
HLSR#	False	681	Red Cell	2:8762414_T_G	AC011747.6	rs3896594	0.987959	2	8762414	T	G	G	0.382285	0.382285	0.066335	0.00219824	199.316	0.00207822	0.0679063	0.00229916	190.787	intron_variant	MODIFIER	ENSG00000231083
RET%	False	681	Red Cell	2:8762414_T_G	AC011747.6	rs3896594	0.987959	2	8762414	T	G	G	0.382271	0.382271	0.0647835	0.0022162	187.116	0.00198211	0.0659411	0.00231064	178.221	intron_variant	MODIFIER	ENSG00000231083
RET#	False	681	Red Cell	2:8762414_T_G	AC011747.6	rs3896594	0.987959	2	8762414	T	G	G	0.382278	0.382278	0.0675311	0.00221099	204.16	0.00215382	0.0688382	0.00231084	194.054	intron_variant	MODIFIER	ENSG00000231083
HLSR%	False	681	Red Cell	2:8762414_T_G	AC011747.6	rs3896594	0.987959	2	8762414	T	G	G	0.38229	0.38229	0.0634928	0.00220075	182.302	0.00190395	0.0649712	0.00229857	174.869	intron_variant	MODIFIER	ENSG00000231083
MSCV	True	682	Red Cell	2:10178479_C_T	KLF11	rs3885668	0.991857	2	10178479	C	T	C	0.563076	0.436924	0.0130167	0.00209235	9.30653	8.3369e-05	0.0141356	0.00224994	9.4773	upstream_gene_variant	MODIFIER	ENSG00000172059
PDW	True	683	Platelet	2:10565578_G_A	HPCAL1	rs11686949	0.993426	2	10565578	G	A	A	0.185846	0.185846	0.0159289	0.00276407	8.08245	7.67823e-05	0.0167899	0.00288397	8.23459	3_prime_UTR_variant	MODIFIER	ENSG00000115756
MSCV	True	684	Red Cell	2:11350387_AC_A	ROCK2	rs143293600	0.995625	2	11350387	AC	A	AC	0.537591	0.462409	0.0208941	0.00207971	23.022	0.000217048	0.0193311	0.00223714	17.2523	intron_variant	MODIFIER	ENSG00000134318
LYMPH#	True	684	Lymphocyte	2:11428802_CA_C	ROCK2	rs35012806	0.97791	2	11428802	CA	C	CA	0.510684	0.489316	0.01565	0.00213478	12.6411	0.000122405	0.0159265	0.00222682	12.0676	intron_variant	MODIFIER	ENSG00000134318
PDW	True	684	Platelet	2:11308640_C_T	PQLC3	rs35563401	0.986506	2	11308640	C	T	C	0.502946	0.497054	-0.017702	0.00215876	15.6194	0.000156675	-0.017872	0.0022526	14.672	intron_variant	MODIFIER	ENSG00000162976
HGB	True	685	Red Cell	2:12104445_T_C	AC096559.1	rs2255293	0.989193	2	12104445	T	C	T	0.790933	0.209067	-0.0165568	0.00262204	9.5669	9.06584e-05	-0.016805	0.00272364	9.16543	intron_variant	MODIFIER	ENSG00000224184
HCT	True	685	Red Cell	2:12104445_T_C	AC096559.1	rs2255293	0.989193	2	12104445	T	C	T	0.790935	0.209065	-0.015959	0.00262356	8.92817	8.42294e-05	-0.0161499	0.00272069	8.53412	intron_variant	MODIFIER	ENSG00000224184
PLT#	True	686	Platelet	2:12877060_G_A	TRIB2	rs35330522	0.987489	2	12877060	G	A	A	0.476773	0.476773	0.0194383	0.00211586	19.3935	0.000188516	0.0203464	0.00226174	18.6283	intron_variant	MODIFIER	ENSG00000071575
NEUT#	True	686	Myeloid White Cell	2:12889030_A_AATT		rs58942008	0.976944	2	12889030	A	AATT	AATT	0.384689	0.384689	0.0136782	0.00222596	9.09671	8.85712e-05	0.0138999	0.00229419	8.8623	intergenic_variant	MODIFIER
MONO#	True	686	Myeloid White Cell	2:12893977_C_T		rs2059427	0.986427	2	12893977	C	T	T	0.371721	0.371721	0.0208403	0.00216571	21.1936	0.000202865	0.0198168	0.00229771	17.1901	intergenic_variant	MODIFIER
PCT	True	686	Platelet	2:12898460_T_C		rs4669869	0.991676	2	12898460	T	C	C	0.445468	0.445468	0.0207927	0.00213897	21.6097	0.000213597	0.021007	0.00227405	19.5967	intergenic_variant	MODIFIER
HCT	True	686	Red Cell	2:12915867_G_C		rs4669875	0.998902	2	12915867	G	C	C	0.411608	0.411608	0.0188529	0.00216049	17.5795	0.000172162	0.0196701	0.00223996	17.7905	intergenic_variant	MODIFIER
HGB	True	686	Red Cell	2:12930330_G_T		rs71450364	0.999174	2	12930330	G	T	T	0.311988	0.311988	0.018579	0.00229107	15.2932	0.000148186	0.0186682	0.00237996	14.3587	intergenic_variant	MODIFIER
WBC#	True	686	White Cell	2:12950124_T_C		rs1469217	0.999571	2	12950124	T	C	C	0.493147	0.493147	0.0190005	0.00211911	18.5132	0.000180476	0.0188518	0.00220375	16.925	intergenic_variant	MODIFIER
LYMPH#	True	686	Lymphocyte	2:12951752_C_T		rs2113814	0.998041	2	12951752	C	T	T	0.492023	0.492023	0.0180624	0.0021133	16.8985	0.000163084	0.0174316	0.002204	14.5852	intergenic_variant	MODIFIER
LYMPH#	True	687	Lymphocyte	2:16086469_C_T	MYCN	rs922	0.995782	2	16086469	C	T	T	0.216223	0.216223	-0.0155387	0.00256484	8.86162	8.18378e-05	-0.0164344	0.00267592	9.08738	3_prime_UTR_variant	MODIFIER	ENSG00000134323
MPV	False	688	Platelet	2:16620803_A_G		rs6759839	0.984031	2	16620803	A	G	A	0.678794	0.321206	-0.0353748	0.00219886	57.5076	0.000545682	-0.0358855	0.00240988	49.4096	intergenic_variant	MODIFIER
MRV	False	688	Red Cell	2:16624717_T_TTAAA		rs10655262	0.978823	2	16624717	T	TTAAA	T	0.734605	0.265395	0.0172176	0.0024278	11.8783	0.00011559	0.0175619	0.00255939	11.1667	intergenic_variant	MODIFIER
MONO#	False	688	Myeloid White Cell	2:16684487_C_T		rs1430058	0.992547	2	16684487	C	T	C	0.634921	0.365079	-0.0132151	0.00216528	8.98306	8.09613e-05	-0.0138029	0.00229714	8.72788	intergenic_variant	MODIFIER
WBC#	False	688	White Cell	2:16702654_G_A	AC104623.2	rs4632345	0.994387	2	16702654	G	A	G	0.67843	0.32157	-0.014503	0.0022723	9.75896	9.17754e-05	-0.0140793	0.00236374	8.58825	upstream_gene_variant	MODIFIER	ENSG00000237633
PDW	False	688	Platelet	2:16628947_A_G		rs2082123	0.991132	2	16628947	A	G	A	0.704286	0.295714	-0.0140747	0.00235694	8.62904	8.25143e-05	-0.0150315	0.00245885	9.01001	intergenic_variant	MODIFIER
RDW	True	689	Red Cell	2:21225281_C_T	APOB	rs1042034	1	2	21225281	C	T	C	0.793363	0.206637	-0.0248847	0.00262181	20.6422	0.000203037	-0.02502	0.00273413	19.2466	missense_variant	MODERATE	ENSG00000084674
PCT	True	690	Platelet	2:21240031_A_C	APOB	rs11680233	0.994395	2	21240031	A	C	A	0.715436	0.284564	-0.01583	0.00234912	10.7964	0.000102033	-0.0161919	0.00249757	10.0458	intron_variant	MODIFIER	ENSG00000084674
PLT#	True	690	Platelet	2:21240364_A_G	APOB	rs11126598	0.994523	2	21240364	A	G	A	0.712041	0.287959	-0.0168848	0.00232402	12.4293	0.000116912	-0.0176175	0.00248413	11.8781	intron_variant	MODIFIER	ENSG00000084674
HGB	True	691	Red Cell	2:21286057_T_C		rs515135	1	2	21286057	T	C	T	0.819926	0.180074	-0.0170724	0.00276101	9.20246	8.60686e-05	-0.0180691	0.00286711	9.53201	intergenic_variant	MODIFIER
HCT	True	691	Red Cell	2:21286057_T_C		rs515135	1	2	21286057	T	C	T	0.819944	0.180056	-0.0163969	0.00276266	8.53237	7.93862e-05	-0.0173465	0.00286422	8.85566	intergenic_variant	MODIFIER
HCT	False	692	Red Cell	2:23897725_G_A	KLHL29	rs56262900	0.992804	2	23897725	G	A	A	0.101594	0.101594	0.0291386	0.00352536	15.8564	0.000154992	0.030436	0.00365713	16.0631	intron_variant	MODIFIER	ENSG00000119771
HGB	False	692	Red Cell	2:23897725_G_A	KLHL29	rs56262900	0.992804	2	23897725	G	A	A	0.101602	0.101602	0.03021	0.00352309	17.0035	0.000166611	0.0298718	0.00366284	15.457	intron_variant	MODIFIER	ENSG00000119771
MCH	False	692	Red Cell	2:23903541_C_G	KLHL29	rs115697725	0.957455	2	23903541	C	G	G	0.151392	0.151392	-0.0306076	0.00295241	24.4554	0.000240712	-0.0338825	0.00313335	26.5233	intron_variant	MODIFIER	ENSG00000119771
WBC#	False	692	White Cell	2:23963462_A_G		rs377110161	0.990664	2	23963462	A	G	G	0.128436	0.128436	0.0357064	0.00317951	28.5377	0.000285436	0.0264855	0.00362237	12.5778	intergenic_variant	MODIFIER
HLSR#	False	692	Red Cell	2:24030829_AAT_A	ATAD2B	rs548850890	0.987622	2	24030829	AAT	A	A	0.167366	0.167366	-0.0668595	0.00286154	120.012	0.00124588	-0.0543878	0.00314469	66.2667	intron_variant	MODIFIER	ENSG00000119778
MCV	False	692	Red Cell	2:24030829_AAT_A	ATAD2B	rs548850890	0.987622	2	24030829	AAT	A	A	0.167504	0.167504	-0.0364428	0.00276082	39.0568	0.000370391	-0.0387717	0.0029579	38.5195	intron_variant	MODIFIER	ENSG00000119778
MRV	False	692	Red Cell	2:24030829_AAT_A	ATAD2B	rs548850890	0.987622	2	24030829	AAT	A	A	0.16732	0.16732	-0.0276196	0.00286142	21.3186	0.000212565	-0.0243382	0.00311489	14.2537	intron_variant	MODIFIER	ENSG00000119778
MPV	False	692	Platelet	2:24030829_AAT_A	ATAD2B	rs548850890	0.987622	2	24030829	AAT	A	A	0.167862	0.167862	-0.0315579	0.00274341	29.8956	0.000278224	-0.0259943	0.00304202	16.8898	intron_variant	MODIFIER	ENSG00000119778
IRF	False	692	Red Cell	2:24030829_AAT_A	ATAD2B	rs548850890	0.987622	2	24030829	AAT	A	A	0.167365	0.167365	-0.0628844	0.0029448	100.45	0.00110214	-0.0532989	0.00314996	63.4754	intron_variant	MODIFIER	ENSG00000119778
PLT#	False	692	Platelet	2:24144101_C_A	ATAD2B	rs201165754	0.99809	2	24144101	C	A	A	0.149614	0.149614	-0.0233737	0.00294959	14.6397	0.000139019	-0.0242147	0.00315303	13.7967	intron_variant	MODIFIER	ENSG00000119778
RDW	False	692	Red Cell	2:24175524_AG_A	UBXN2A	rs11342032	0.97226	2	24175524	AG	A	A	0.141952	0.141952	-0.0237362	0.00308526	13.8439	0.000137248	-0.0229236	0.00322008	11.9629	intron_variant	MODIFIER	ENSG00000173960
MONO%	False	692	White Cell	2:24180125_C_T	UBXN2A	rs72798404	0.995621	2	24180125	C	T	T	0.133947	0.133947	-0.0376771	0.00310599	33.1377	0.000329354	-0.0344393	0.00327211	25.1759	intron_variant	MODIFIER	ENSG00000173960
PCT	False	692	Platelet	2:24180125_C_T	UBXN2A	rs72798404	0.995621	2	24180125	C	T	T	0.13425	0.13425	-0.0423743	0.00311229	41.4875	0.00041739	-0.0338886	0.00343114	22.2773	intron_variant	MODIFIER	ENSG00000173960
HLSR%	False	692	Red Cell	2:24210076_GATAA_G	UBXN2A	rs147649347	0.998669	2	24210076	GATAA	G	G	0.135622	0.135622	-0.0786106	0.00310866	140.359	0.00144886	-0.0714712	0.00347074	93.4455	intron_variant	MODIFIER	ENSG00000173960
RET#	False	692	Red Cell	2:24210076_GATAA_G	UBXN2A	rs147649347	0.998669	2	24210076	GATAA	G	G	0.135662	0.135662	-0.0582324	0.00312309	76.8643	0.000795245	-0.0526156	0.00348275	50.8256	intron_variant	MODIFIER	ENSG00000173960
RET%	False	692	Red Cell	2:24210076_GATAA_G	UBXN2A	rs147649347	0.998669	2	24210076	GATAA	G	G	0.135657	0.135657	-0.0675947	0.00313052	102.672	0.00107148	-0.060914	0.00348724	67.5722	intron_variant	MODIFIER	ENSG00000173960
LYMPH%	False	692	White Cell	2:24227357_A_G	UBXN2A	rs113362373	0.995363	2	24227357	A	G	G	0.135088	0.135088	0.0373628	0.00314591	31.8053	0.00032621	0.0290824	0.00331773	17.7299	3_prime_UTR_variant	MODIFIER	ENSG00000173960
MSCV	False	692	Red Cell	2:24231123_A_G	MFSD2B	rs72781671	0.994941	2	24231123	A	G	G	0.134836	0.134836	-0.0640835	0.00303587	98.1801	0.000958135	-0.0553415	0.00340585	58.6243	upstream_gene_variant	MODIFIER	ENSG00000205639
LYMPH#	False	692	Lymphocyte	2:24237712_G_A	MFSD2B	rs72781679	0.993785	2	24237712	G	A	A	0.134873	0.134873	0.0613495	0.00309872	86.5119	0.000878328	0.0544887	0.0033178	59.8644	intron_variant	MODIFIER	ENSG00000205639
RBC#	False	692	Red Cell	2:24237712_G_A	MFSD2B	rs72781679	0.993785	2	24237712	G	A	A	0.134852	0.134852	0.0426765	0.00306538	43.3325	0.000424967	0.0434086	0.0032265	40.525	intron_variant	MODIFIER	ENSG00000205639
HLSR#	True	693	Red Cell	2:24091099_C_T	ATAD2B	rs150221884	0.909289	2	24091099	C	T	T	0.004628	0.004628	-0.194745	0.0164146	31.7405	0.000349415	-0.138099	0.0173723	14.7261	intron_variant	MODIFIER	ENSG00000119778
RET%	True	693	Red Cell	2:24091099_C_T	ATAD2B	rs150221884	0.909289	2	24091099	C	T	T	0.004624	0.004624	-0.181494	0.0165559	27.2375	0.000303221	-0.121065	0.0175468	11.282	intron_variant	MODIFIER	ENSG00000119778
RET#	True	693	Red Cell	2:24091099_C_T	ATAD2B	rs150221884	0.909289	2	24091099	C	T	T	0.004624	0.004624	-0.163443	0.0165176	22.3593	0.000245905	-0.11068	0.0175481	9.54608	intron_variant	MODIFIER	ENSG00000119778
HLSR%	True	693	Red Cell	2:24091099_C_T	ATAD2B	rs150221884	0.909289	2	24091099	C	T	T	0.004628	0.004628	-0.206892	0.0164331	35.6201	0.000394363	-0.133375	0.017454	13.6673	intron_variant	MODIFIER	ENSG00000119778
MPV	True	693	Platelet	2:24091099_C_T	ATAD2B	rs150221884	0.909289	2	24091099	C	T	T	0.004657	0.004657	-0.147184	0.0157082	20.139	0.000200831	-0.123223	0.0174185	11.8225	intron_variant	MODIFIER	ENSG00000119778
MSCV	True	693	Red Cell	2:24245713_C_G	MFSD2B	rs138903557	0.90484	2	24245713	C	G	G	0.004511	0.004511	-0.16051	0.0162315	22.332	0.000231389	-0.104446	0.0177521	8.39606	missense_variant	MODERATE	ENSG00000205639
PCT	True	693	Platelet	2:24245713_C_G	MFSD2B	rs138903557	0.90484	2	24245713	C	G	G	0.004534	0.004534	-0.17209	0.01657	24.5402	0.000267331	-0.120488	0.0178918	10.7825	missense_variant	MODERATE	ENSG00000205639
IRF	True	693	Red Cell	2:24245713_C_G	MFSD2B	rs138903557	0.90484	2	24245713	C	G	G	0.004496	0.004496	-0.17609	0.0171824	23.9191	0.000277568	-0.11879	0.0177894	10.614	missense_variant	MODERATE	ENSG00000205639
MRV	False	694	Red Cell	2:24112724_T_A	ATAD2B	rs7594221	0.999434	2	24112724	T	A	T	0.765024	0.234976	-0.0218548	0.00250312	17.5979	0.000171721	-0.0166732	0.00272498	9.02477	intron_variant	MODIFIER	ENSG00000119778
MSCV	False	694	Red Cell	2:24215395_G_T	UBXN2A	rs4643489	0.997049	2	24215395	G	T	G	0.750823	0.249177	-0.0386546	0.00239271	57.9811	0.000559085	-0.0275998	0.00264363	24.7856	intron_variant	MODIFIER	ENSG00000173960
IRF	False	694	Red Cell	2:24234974_T_C	MFSD2B	rs2339938	0.991981	2	24234974	T	C	T	0.757759	0.242241	-0.0408611	0.00255962	56.6409	0.000612955	-0.0292595	0.00270918	26.4601	intron_variant	MODIFIER	ENSG00000205639
NEUT%	False	694	White Cell	2:24240996_G_T	MFSD2B	rs10865254	0.98125	2	24240996	G	T	G	0.738358	0.261642	-0.0219487	0.00246972	18.2026	0.000186132	-0.0214659	0.00253528	16.597	intron_variant	MODIFIER	ENSG00000205639
LYMPH%	False	694	White Cell	2:24240996_G_T	MFSD2B	rs10865254	0.98125	2	24240996	G	T	G	0.738353	0.261647	0.0270064	0.00246105	27.2904	0.000281801	0.02088	0.00258625	15.1642	intron_variant	MODIFIER	ENSG00000205639
PCT	False	694	Platelet	2:24240996_G_T	MFSD2B	rs10865254	0.98125	2	24240996	G	T	G	0.738534	0.261466	-0.0209266	0.00242831	17.1657	0.000169127	-0.0159017	0.00263903	8.77299	intron_variant	MODIFIER	ENSG00000205639
LYMPH#	False	694	Lymphocyte	2:24240996_G_T	MFSD2B	rs10865254	0.98125	2	24240996	G	T	G	0.73834	0.26166	0.0267377	0.00242013	27.6497	0.000276231	0.0163796	0.00258218	9.64759	intron_variant	MODIFIER	ENSG00000205639
RET#	False	694	Red Cell	2:24247818_A_G	MFSD2B	rs7561675	0.99371	2	24247818	A	G	A	0.76308	0.23692	-0.0338174	0.00251976	40.3408	0.000413506	-0.0229225	0.00280309	15.5369	intron_variant	MODIFIER	ENSG00000205639
HLSR#	False	694	Red Cell	2:24247818_A_G	MFSD2B	rs7561675	0.99371	2	24247818	A	G	A	0.763066	0.236934	-0.0422615	0.00250496	63.1344	0.000645817	-0.0312582	0.00270924	30.0644	intron_variant	MODIFIER	ENSG00000205639
RET%	False	694	Red Cell	2:24247818_A_G	MFSD2B	rs7561675	0.99371	2	24247818	A	G	A	0.763078	0.236922	-0.0376437	0.00252569	49.5101	0.000512376	-0.0249098	0.00280374	18.1906	intron_variant	MODIFIER	ENSG00000205639
HLSR%	False	694	Red Cell	2:24247818_A_G	MFSD2B	rs7561675	0.99371	2	24247818	A	G	A	0.763053	0.236947	-0.0449053	0.00250784	70.9749	0.000729174	-0.0286063	0.00277887	24.1229	intron_variant	MODIFIER	ENSG00000205639
PDW	True	695	Platelet	2:24126904_A_G	ATAD2B	rs6756419	0.998887	2	24126904	A	G	A	0.626842	0.373158	0.0134891	0.00221956	8.91305	8.5123e-05	0.0134373	0.00231572	8.18498	intron_variant	MODIFIER	ENSG00000119778
MCV	True	696	Red Cell	2:24196886_A_AT	UBXN2A	rs70944705	0.814692	2	24196886	A	AT	AT	0.491867	0.491867	-0.0140784	0.0022717	9.24078	9.90745e-05	-0.015958	0.00243429	10.2555	intron_variant	MODIFIER	ENSG00000173960
RET#	True	697	Red Cell	2:24236496_T_A	MFSD2B	rs56036119	0.990836	2	24236496	T	A	A	0.123426	0.123426	-0.022401	0.00325629	11.2208	0.000108583	-0.0229421	0.00356685	9.89945	intron_variant	MODIFIER	ENSG00000205639
RET%	True	697	Red Cell	2:24236496_T_A	MFSD2B	rs56036119	0.990836	2	24236496	T	A	A	0.12343	0.12343	-0.0232573	0.00326389	11.9846	0.000117046	-0.0244482	0.00356585	11.1499	intron_variant	MODIFIER	ENSG00000205639
HLSR%	True	697	Red Cell	2:24236496_T_A	MFSD2B	rs56036119	0.990836	2	24236496	T	A	A	0.123512	0.123512	-0.0262589	0.0032394	15.2817	0.000149293	-0.028845	0.00354078	15.4253	intron_variant	MODIFIER	ENSG00000205639
NEUT#	False	698	Myeloid White Cell	2:24387532_C_T	FAM228B,RP11-507M3.1	rs36101491	0.99879	2	24387532	C	T	T	0.296572	0.296572	0.0217016	0.00234475	19.6707	0.0001965	0.0220915	0.0024164	19.2118	intron_variant	MODIFIER	ENSG00000219626,ENSG00000266118
WBC#	False	698	White Cell	2:24419979_G_A	FAM228A	rs199957050	0.996689	2	24419979	G	A	A	0.322547	0.322547	0.02401	0.00226576	25.5114	0.000251934	0.0173356	0.00258096	10.7303	intron_variant	MODIFIER	ENSG00000186453
MONO#	True	699	Myeloid White Cell	2:24677866_T_C		rs10180416	0.99951	2	24677866	T	C	C	0.494981	0.494981	0.0124565	0.0020799	8.67541	7.75744e-05	0.0131619	0.00220662	8.61038	intergenic_variant	MODIFIER
MONO%	True	699	White Cell	2:24677866_T_C		rs10180416	0.99951	2	24677866	T	C	C	0.49499	0.49499	0.0176326	0.00211195	16.162	0.000155439	0.0153439	0.00222487	11.2727	intergenic_variant	MODIFIER
RET#	False	700	Red Cell	2:25091721_T_TA	ADCY3	rs35609705	0.983833	2	25091721	T	TA	TA	0.421993	0.421993	-0.0186333	0.00218056	16.8917	0.000169374	-0.0155579	0.00229926	10.8789	intron_variant	MODIFIER	ENSG00000138031
RET%	False	701	Red Cell	2:25161386_C_T		rs4430895	0.99717	2	25161386	C	T	T	0.479404	0.479404	-0.0173462	0.0021471	15.1847	0.00015019	-0.0150753	0.00225833	10.6076	intergenic_variant	MODIFIER
HLSR#	True	702	Red Cell	2:25473547_A_T	DNMT3A	rs747792	0.986365	2	25473547	A	T	A	0.69153	0.30847	0.0227284	0.00231449	22.0348	0.00022039	0.0158469	0.00246235	9.90989	intron_variant	MODIFIER	ENSG00000119772
HLSR%	True	702	Red Cell	2:25473547_A_T	DNMT3A	rs747792	0.986365	2	25473547	A	T	A	0.691532	0.308468	0.0226993	0.00231708	21.9335	0.000219825	0.0153778	0.00246092	9.38296	intron_variant	MODIFIER	ENSG00000119772
LYMPH%	False	703	White Cell	2:25488819_T_A	DNMT3A	rs7578575	0.978999	2	25488819	T	A	A	0.293328	0.293328	0.0356777	0.00237852	50.1339	0.00052771	0.0314129	0.00245722	36.6883	intron_variant	MODIFIER	ENSG00000119772
LYMPH#	False	703	Lymphocyte	2:25488819_T_A	DNMT3A	rs7578575	0.978999	2	25488819	T	A	A	0.29333	0.29333	0.0411691	0.00233901	68.6168	0.000702661	0.0352142	0.00245357	45.9749	intron_variant	MODIFIER	ENSG00000119772
NEUT%	False	703	White Cell	2:25488819_T_A	DNMT3A	rs7578575	0.978999	2	25488819	T	A	A	0.293307	0.293307	-0.0265724	0.00238688	28.0606	0.000292715	-0.0256831	0.00245076	24.9667	intron_variant	MODIFIER	ENSG00000119772
RBC#	True	704	Red Cell	2:25575523_A_G		rs77541036	0.990476	2	25575523	A	G	G	0.038427	0.038427	0.040048	0.00544611	12.7143	0.000118525	0.0379958	0.00573223	10.469	intergenic_variant	MODIFIER
HCT	True	705	Red Cell	2:25578588_C_G		rs73920681	0.99836	2	25578588	C	G	G	0.082384	0.082384	0.0309371	0.00386452	14.9242	0.000144708	0.0306623	0.00401123	13.676	intergenic_variant	MODIFIER
HGB	True	705	Red Cell	2:25578588_C_G		rs73920681	0.99836	2	25578588	C	G	G	0.082393	0.082393	0.0317612	0.00386234	15.7034	0.000152535	0.0294286	0.00403674	12.5085	intergenic_variant	MODIFIER
NEUT%	True	706	White Cell	2:25593537_T_C	AC012074.2	rs12988231	0.962477	2	25593537	T	C	C	0.315375	0.315375	-0.0140619	0.00235677	8.61573	8.53882e-05	-0.0150761	0.00241656	9.3548	intron_variant	MODIFIER	ENSG00000235072
RET#	True	707	Red Cell	2:25770192_C_CT	DTNB	rs527463211	0.952781	2	25770192	C	CT	CT	0.201627	0.201627	0.0194072	0.00271757	12.0343	0.000121258	0.0193802	0.00285244	10.9624	intron_variant	MODIFIER	ENSG00000138101
RET%	True	707	Red Cell	2:25770192_C_CT	DTNB	rs527463211	0.952781	2	25770192	C	CT	CT	0.201636	0.201636	0.019156	0.00272399	11.6923	0.000118143	0.018802	0.0028517	10.3658	intron_variant	MODIFIER	ENSG00000138101
HLSR%	True	707	Red Cell	2:25770192_C_CT	DTNB	rs527463211	0.952781	2	25770192	C	CT	CT	0.201557	0.201557	0.0199059	0.00270488	12.733	0.000127537	0.0181388	0.00286225	9.63053	intron_variant	MODIFIER	ENSG00000138101
HLSR#	True	707	Red Cell	2:25770192_C_CT	DTNB	rs527463211	0.952781	2	25770192	C	CT	CT	0.201545	0.201545	0.0203702	0.00270178	13.3264	0.00013355	0.0178079	0.00286314	9.30224	intron_variant	MODIFIER	ENSG00000138101
MCHC	False	708	Red Cell	2:25921816_A_G	Y_RNA	rs7582059	1	2	25921816	A	G	G	0.433506	0.433506	-0.0167375	0.00220544	13.4923	0.000137595	-0.0155637	0.00225455	11.2932	upstream_gene_variant	MODIFIER	ENSG00000201160
HLSR#	False	708	Red Cell	2:26023763_C_T	ASXL2	rs11687457	0.998521	2	26023763	C	T	C	0.504064	0.495936	-0.0246723	0.00212199	30.522	0.000304341	-0.0253142	0.00223208	29.081	intron_variant	MODIFIER	ENSG00000143970
RET#	False	708	Red Cell	2:26023763_C_T	ASXL2	rs11687457	0.998521	2	26023763	C	T	C	0.504078	0.495922	-0.0237672	0.00213487	28.0614	0.000282421	-0.023858	0.00224462	25.657	intron_variant	MODIFIER	ENSG00000143970
RET%	False	708	Red Cell	2:26023763_C_T	ASXL2	rs11687457	0.998521	2	26023763	C	T	C	0.504088	0.495912	-0.0231935	0.00213991	26.6458	0.000268951	-0.0242097	0.00224252	26.4392	intron_variant	MODIFIER	ENSG00000143970
IRF	False	708	Red Cell	2:26065572_T_TATAG	ASXL2	rs61348346	0.895426	2	26065572	T	TATAG	TATAG	0.415555	0.415555	-0.0162911	0.00234367	11.4408	0.000128915	-0.0191842	0.00240313	14.844	intron_variant	MODIFIER	ENSG00000143970
HLSR%	False	708	Red Cell	2:26080394_T_C	ASXL2	rs34579290	1	2	26080394	T	C	T	0.504179	0.495821	-0.0241334	0.00212349	29.2042	0.00029119	-0.0252242	0.00223104	28.9072	intron_variant	MODIFIER	ENSG00000143970
HGB	True	709	Red Cell	2:25950158_CT_C	AC010150.2	rs35190411	0.994923	2	25950158	CT	C	C	0.305191	0.305191	0.0184688	0.00230687	14.9263	0.000144659	0.0164253	0.00241032	11.0238	downstream_gene_variant	MODIFIER	ENSG00000222070
RDW	True	709	Red Cell	2:25981549_G_GT	ASXL2	rs369670596	0.932953	2	25981549	G	GT	GT	0.298426	0.298426	-0.0164254	0.00239839	11.1271	0.000112972	-0.0179765	0.00250312	12.1611	intron_variant	MODIFIER	ENSG00000143970
PDW	True	710	Platelet	2:26253518_C_T	RAB10,AC013449.1	rs114672190	0.997604	2	26253518	C	T	T	0.058895	0.058895	-0.0302565	0.00455924	10.4926	0.000101481	-0.0293703	0.00475697	9.17665	upstream_gene_variant	MODIFIER	ENSG00000268412,ENSG00000084733
MCHC	False	711	Red Cell	2:26264436_G_A	RAB10	rs3856396	0.980197	2	26264436	G	A	G	0.798613	0.201387	-0.0211038	0.00274862	13.7915	0.000143258	-0.0175787	0.00281165	9.39209	intron_variant	MODIFIER	ENSG00000084733
MCV	False	711	Red Cell	2:26357748_G_T	RAB10	rs2243834	0.993203	2	26357748	G	T	G	0.789124	0.210876	-0.0272413	0.00251777	26.556	0.000246978	-0.0295697	0.00269715	27.2374	intron_variant	MODIFIER	ENSG00000084733
MCH	False	711	Red Cell	2:26357748_G_T	RAB10	rs2243834	0.993203	2	26357748	G	T	G	0.789121	0.210879	-0.0322998	0.00254526	36.1737	0.000347221	-0.0339163	0.00270167	35.4151	intron_variant	MODIFIER	ENSG00000084733
HCT	True	712	Red Cell	2:26915624_G_T	KCNK3	rs12476527	0.981647	2	26915624	G	T	G	0.620711	0.379289	0.0133675	0.00220655	8.86094	8.41376e-05	0.0134013	0.00229175	8.30192	5_prime_UTR_variant	MODIFIER	ENSG00000171303
HLSR#	True	712	Red Cell	2:26915624_G_T	KCNK3	rs12476527	0.981647	2	26915624	G	T	G	0.620554	0.379446	0.0167831	0.0022066	13.5482	0.000132649	0.0154134	0.00231104	10.5899	5_prime_UTR_variant	MODIFIER	ENSG00000171303
RET#	True	712	Red Cell	2:26915624_G_T	KCNK3	rs12476527	0.981647	2	26915624	G	T	G	0.620554	0.379446	0.0173862	0.00221954	14.3229	0.000142354	0.0157554	0.00232271	10.9291	5_prime_UTR_variant	MODIFIER	ENSG00000171303
WBC#	True	713	White Cell	2:27066103_G_T	DPYSL5	rs2196150	1	2	27066103	G	T	T	0.384446	0.384446	0.0152726	0.00217331	11.6767	0.000110397	0.0155962	0.00226178	11.2697	upstream_gene_variant	MODIFIER	ENSG00000157851
LYMPH%	True	714	White Cell	2:27243001_C_T	MAPRE3	rs10207670	0.996492	2	27243001	C	T	T	0.295228	0.295228	-0.0198437	0.00235344	16.468	0.000163863	-0.0200863	0.00241883	15.9964	intron_variant	MODIFIER	ENSG00000084764
NEUT#	True	714	Myeloid White Cell	2:27243001_C_T	MAPRE3	rs10207670	0.996492	2	27243001	C	T	T	0.295257	0.295257	0.018972	0.00234897	15.177	0.000149792	0.0224972	0.00243228	19.6445	intron_variant	MODIFIER	ENSG00000084764
NEUT%	True	715	White Cell	2:27247832_T_C	MAPRE3	rs11678188	0.996395	2	27247832	T	C	T	0.630671	0.369329	-0.0190067	0.00223073	16.7986	0.000168291	-0.0196293	0.00228778	17.0216	intron_variant	MODIFIER	ENSG00000084764
BASO%	True	716	White Cell	2:27387429_T_C		rs2384575	0.981479	2	27387429	T	C	C	0.290849	0.290849	0.0146313	0.00245767	8.58045	8.83084e-05	0.0145539	0.00246654	8.44057	intergenic_variant	MODIFIER
MCHC	True	717	Red Cell	2:27406648_C_T		rs76728519	0.977443	2	27406648	C	T	T	0.029563	0.029563	-0.0513853	0.00652876	14.4523	0.000151504	-0.0458321	0.00667935	11.1668	intergenic_variant	MODIFIER
MCH	True	717	Red Cell	2:27521167_A_G	TRIM54	rs139537302	0.984329	2	27521167	A	G	G	0.029303	0.029303	-0.0407146	0.0061933	10.3099	9.43031e-05	-0.0403707	0.00657306	9.08808	intron_variant	MODIFIER	ENSG00000138100
RDW	False	718	Red Cell	2:27730940_T_C	GCKR	rs1260326	1	2	27730940	T	C	T	0.605449	0.394551	0.0260797	0.0021701	32.5426	0.00032495	0.0263095	0.00226365	30.495	missense_variant	MODERATE	ENSG00000084734
NEUT#	False	718	Myeloid White Cell	2:27730940_T_C	GCKR	rs1260326	1	2	27730940	T	C	T	0.605551	0.394449	-0.0333258	0.00218988	51.5715	0.000530558	-0.0363056	0.00226617	57.0201	missense_variant	MODERATE	ENSG00000084734
HLSR%	False	718	Red Cell	2:27730940_T_C	GCKR	rs1260326	1	2	27730940	T	C	T	0.60543	0.39457	-0.0359818	0.00217497	60.7493	0.000618563	-0.0377752	0.00227182	61.3368	missense_variant	MODERATE	ENSG00000084734
RET%	False	718	Red Cell	2:27730940_T_C	GCKR	rs1260326	1	2	27730940	T	C	T	0.605469	0.394531	-0.0366828	0.00219036	62.2279	0.000642877	-0.0377881	0.00228351	60.7621	missense_variant	MODERATE	ENSG00000084734
PCT	False	718	Platelet	2:27730940_T_C	GCKR	rs1260326	1	2	27730940	T	C	T	0.60514	0.39486	-0.0375353	0.00216435	66.6485	0.0006733	-0.0377413	0.00229996	59.7665	missense_variant	MODERATE	ENSG00000084734
NEUT%	False	718	White Cell	2:27730940_T_C	GCKR	rs1260326	1	2	27730940	T	C	T	0.605525	0.394475	-0.0173533	0.00220153	14.4932	0.000143862	-0.0195701	0.00225701	17.366	missense_variant	MODERATE	ENSG00000084734
LYMPH#	False	718	Lymphocyte	2:27730940_T_C	GCKR	rs1260326	1	2	27730940	T	C	T	0.605461	0.394539	-0.0236501	0.00215733	27.2383	0.000267222	-0.0223908	0.00225007	22.6007	missense_variant	MODERATE	ENSG00000084734
MSCV	False	718	Red Cell	2:27730940_T_C	GCKR	rs1260326	1	2	27730940	T	C	T	0.605401	0.394599	0.0296588	0.002115	43.9483	0.000420278	0.0285843	0.00227447	35.4894	missense_variant	MODERATE	ENSG00000084734
WBC#	False	718	White Cell	2:27730940_T_C	GCKR	rs1260326	1	2	27730940	T	C	T	0.605529	0.394471	-0.033248	0.00216471	52.5117	0.000528094	-0.0341304	0.00225069	51.2018	missense_variant	MODERATE	ENSG00000084734
HLSR#	False	718	Red Cell	2:27730940_T_C	GCKR	rs1260326	1	2	27730940	T	C	T	0.605432	0.394568	-0.033467	0.00217246	52.8204	0.00053512	-0.03485	0.00227504	52.2245	missense_variant	MODERATE	ENSG00000084734
MRV	False	718	Red Cell	2:27730940_T_C	GCKR	rs1260326	1	2	27730940	T	C	T	0.605381	0.394619	0.0283866	0.00217192	38.31	0.000385002	0.0273346	0.00228856	32.1507	missense_variant	MODERATE	ENSG00000084734
PLT#	False	718	Platelet	2:27730940_T_C	GCKR	rs1260326	1	2	27730940	T	C	T	0.605168	0.394832	-0.041327	0.00214961	81.6438	0.00081618	-0.0410724	0.00229606	70.8079	missense_variant	MODERATE	ENSG00000084734
MONO%	False	718	White Cell	2:27730940_T_C	GCKR	rs1260326	1	2	27730940	T	C	T	0.60558	0.39442	0.0403555	0.00215817	77.2968	0.000777975	0.042003	0.00225673	76.5603	missense_variant	MODERATE	ENSG00000084734
MPV	False	718	Platelet	2:27730940_T_C	GCKR	rs1260326	1	2	27730940	T	C	T	0.605205	0.394795	0.0167162	0.00208548	14.9599	0.00013353	0.0165061	0.00228431	12.302	missense_variant	MODERATE	ENSG00000084734
RET#	False	718	Red Cell	2:27730940_T_C	GCKR	rs1260326	1	2	27730940	T	C	T	0.605475	0.394525	-0.0329207	0.00218524	50.5606	0.000517772	-0.0332502	0.00228638	47.1751	missense_variant	MODERATE	ENSG00000084734
HCT	False	718	Red Cell	2:27730940_T_C	GCKR	rs1260326	1	2	27730940	T	C	T	0.60548	0.39452	0.0205994	0.00217179	20.6154	0.000202725	0.0160216	0.00237043	10.8564	missense_variant	MODERATE	ENSG00000084734
MCHC	False	718	Red Cell	2:27734972_G_A	GCKR	rs6547692	0.996518	2	27734972	G	A	G	0.55476	0.44524	-0.0163349	0.00220253	12.9197	0.000131814	-0.014021	0.0022518	9.32124	intron_variant	MODIFIER	ENSG00000084734
IRF	False	718	Red Cell	2:27742603_T_C	GCKR	rs780093	1	2	27742603	T	C	T	0.616399	0.383601	-0.0205191	0.00224761	19.1615	0.000199108	-0.0221701	0.00230214	21.2222	intron_variant	MODIFIER	ENSG00000084734
EO%	False	718	White Cell	2:27748992_AT_A	GCKR	rs11336847	0.989814	2	27748992	AT	A	AT	0.616467	0.383533	0.0144745	0.00219166	10.3988	9.90717e-05	0.0159526	0.00227596	11.6196	downstream_gene_variant	MODIFIER	ENSG00000084734
MONO#	False	718	Myeloid White Cell	2:27752871_C_T		rs6753534	0.984171	2	27752871	C	T	C	0.56535	0.43465	0.0136424	0.00211107	9.98669	9.14679e-05	0.0150701	0.00223842	10.7773	intergenic_variant	MODIFIER
RBC#	True	719	Red Cell	2:27779565_T_A	AC109829.1	rs202049562	0.944907	2	27779565	T	A	A	0.178923	0.178923	0.0251834	0.00279483	18.6888	0.000186341	0.0238378	0.00294135	15.2744	intron_variant	MODIFIER	ENSG00000233438
HCT	True	719	Red Cell	2:27779565_T_A	AC109829.1	rs202049562	0.944907	2	27779565	T	A	A	0.178918	0.178918	0.027764	0.00284446	21.78	0.000226482	0.0217027	0.00310278	11.5744	intron_variant	MODIFIER	ENSG00000233438
HGB	True	719	Red Cell	2:27779565_T_A	AC109829.1	rs202049562	0.944907	2	27779565	T	A	A	0.178938	0.178938	0.0242351	0.00284287	16.8154	0.000172583	0.0244902	0.0029522	15.9651	intron_variant	MODIFIER	ENSG00000233438
EO#	False	720	Myeloid White Cell	2:28688520_C_T	PLB1	rs11885668	1	2	28688520	C	T	T	0.218736	0.218736	0.027321	0.00255754	25.9105	0.000255118	0.0271519	0.0026655	23.639	intron_variant	MODIFIER	ENSG00000163803
EO%	False	720	White Cell	2:28688520_C_T	PLB1	rs11885668	1	2	28688520	C	T	T	0.218762	0.218762	0.0264976	0.00256648	24.2627	0.000239993	0.0268771	0.00266782	23.1424	intron_variant	MODIFIER	ENSG00000163803
HCT	True	721	Red Cell	2:28941262_C_T	AC097724.3	rs13028787	0.979818	2	28941262	C	T	C	0.65195	0.34805	-0.0148676	0.00225072	10.4027	0.000100315	-0.015191	0.00233387	10.1205	intron_variant	MODIFIER	ENSG00000226833
HGB	True	721	Red Cell	2:28941262_C_T	AC097724.3	rs13028787	0.979818	2	28941262	C	T	C	0.651954	0.348046	-0.0142753	0.00224951	9.65552	9.24813e-05	-0.0143943	0.00233615	9.14207	intron_variant	MODIFIER	ENSG00000226833
RBC#	True	722	Red Cell	2:28963195_T_A	AC097724.3	rs62129826	0.96555	2	28963195	T	A	T	0.674974	0.325026	-0.0147049	0.00226498	10.0729	9.48766e-05	-0.0147485	0.00238439	9.20771	upstream_gene_variant	MODIFIER	ENSG00000226833
NEUT#	True	723	Myeloid White Cell	2:30474359_G_A	LBH	rs72787719	0.996844	2	30474359	G	A	A	0.208459	0.208459	-0.0156235	0.00264291	8.46973	8.05528e-05	-0.0164024	0.00272188	8.77448	intron_variant	MODIFIER	ENSG00000213626
WBC#	True	723	White Cell	2:30474515_A_C	LBH	rs73925103	0.997249	2	30474515	A	C	C	0.208893	0.208893	-0.0166031	0.00260976	9.70062	9.11103e-05	-0.0169291	0.00271258	9.3612	intron_variant	MODIFIER	ENSG00000213626
RET#	True	724	Red Cell	2:30497632_T_C	LBH	rs72787730	0.99623	2	30497632	T	C	C	0.128603	0.128603	-0.01978	0.00319812	9.20657	8.76899e-05	-0.0211747	0.00334124	9.63088	intron_variant	MODIFIER	ENSG00000213626
PDW	True	725	Platelet	2:31403035_A_C	CAPN14	rs567885099	0.915245	2	31403035	A	C	C	0.000278	0.000278	-0.443859	0.0669524	10.4725	0.000109508	-0.492944	0.0698934	11.7554	intron_variant	MODIFIER	ENSG00000214711
RET#	False	726	Red Cell	2:31457154_GGGGACCCCGGCTT_G	EHD3	rs144609065	0.95956	2	31457154	GGGGACCCCGGCTT	G	GGGGACCCCGGCTT	0.698828	0.301172	-0.0183621	0.00237119	14.0156	0.000141925	-0.0169658	0.00248002	11.1038	5_prime_UTR_variant	MODIFIER	ENSG00000013016
HLSR%	False	726	Red Cell	2:31457154_GGGGACCCCGGCTT_G	EHD3	rs144609065	0.95956	2	31457154	GGGGACCCCGGCTT	G	GGGGACCCCGGCTT	0.698841	0.301159	-0.021576	0.00235991	19.2154	0.00019595	-0.0203939	0.00246628	15.8684	5_prime_UTR_variant	MODIFIER	ENSG00000013016
HLSR#	False	726	Red Cell	2:31457154_GGGGACCCCGGCTT_G	EHD3	rs144609065	0.95956	2	31457154	GGGGACCCCGGCTT	G	GGGGACCCCGGCTT	0.698838	0.301162	-0.0199205	0.00235723	16.5387	0.000167035	-0.0186634	0.00246691	13.4121	5_prime_UTR_variant	MODIFIER	ENSG00000013016
RET%	False	726	Red Cell	2:31457154_GGGGACCCCGGCTT_G	EHD3	rs144609065	0.95956	2	31457154	GGGGACCCCGGCTT	G	GGGGACCCCGGCTT	0.698828	0.301172	-0.0208339	0.00237679	17.7308	0.000182707	-0.019789	0.00247946	14.8377	5_prime_UTR_variant	MODIFIER	ENSG00000013016
MONO#	False	726	Myeloid White Cell	2:31457981_T_C	EHD3	rs4952073	0.973297	2	31457981	T	C	T	0.702987	0.297013	0.0189789	0.00229929	15.8157	0.000150416	0.0185808	0.00244786	13.4961	intron_variant	MODIFIER	ENSG00000013016
NEUT#	False	726	Myeloid White Cell	2:31463044_A_T	EHD3	rs633323	0.989971	2	31463044	A	T	A	0.697338	0.302662	0.0153283	0.00233525	10.2805	9.91789e-05	0.0165422	0.00241571	11.1242	intron_variant	MODIFIER	ENSG00000013016
PCT	False	726	Platelet	2:31477838_G_A	EHD3	rs655029	0.972176	2	31477838	G	A	G	0.710996	0.289004	0.033444	0.00236118	44.8159	0.000459661	0.0334524	0.00251	39.7874	intron_variant	MODIFIER	ENSG00000013016
MPV	False	726	Platelet	2:31477838_G_A	EHD3	rs655029	0.972176	2	31477838	G	A	G	0.710977	0.289023	-0.0840412	0.00227506	297.981	0.0029027	-0.0820223	0.00249682	235.63	intron_variant	MODIFIER	ENSG00000013016
PLT#	False	726	Platelet	2:31477838_G_A	EHD3	rs655029	0.972176	2	31477838	G	A	G	0.711013	0.288987	0.0692778	0.0023451	191.074	0.0019723	0.0688104	0.00250631	165.058	intron_variant	MODIFIER	ENSG00000013016
PDW	False	726	Platelet	2:31477838_G_A	EHD3	rs655029	0.972176	2	31477838	G	A	G	0.711009	0.288991	-0.131017	0.00239305	652.724	0.00705415	-0.13002	0.00250096	586.69	intron_variant	MODIFIER	ENSG00000013016
LYMPH%	True	727	White Cell	2:31459744_C_T	EHD3	rs1540926	0.976613	2	31459744	C	T	C	0.578195	0.421805	-0.0154092	0.00219283	11.6759	0.000115818	-0.0176998	0.00225987	14.3182	intron_variant	MODIFIER	ENSG00000013016
MONO#	False	728	Myeloid White Cell	2:31470440_G_C	EHD3	rs146859437	0.729891	2	31470440	G	C	C	0.005554	0.005554	-0.14466	0.0162707	18.2171	0.000231161	-0.144612	0.017288	16.2193	intron_variant	MODIFIER	ENSG00000013016
LYMPH%	False	728	White Cell	2:31470440_G_C	EHD3	rs146859437	0.729891	2	31470440	G	C	C	0.005562	0.005562	0.106667	0.0167809	9.68515	0.000125863	0.120811	0.0172964	11.544	intron_variant	MODIFIER	ENSG00000013016
NEUT#	False	728	Myeloid White Cell	2:31470440_G_C	EHD3	rs146859437	0.729891	2	31470440	G	C	C	0.00556	0.00556	-0.115709	0.0167588	11.2973	0.000148053	-0.119971	0.017303	11.3861	intron_variant	MODIFIER	ENSG00000013016
WBC#	False	728	White Cell	2:31470440_G_C	EHD3	rs146859437	0.729891	2	31470440	G	C	C	0.005561	0.005561	-0.108147	0.0165619	10.1816	0.000129357	-0.103378	0.0172309	8.70344	intron_variant	MODIFIER	ENSG00000013016
MPV	False	728	Platelet	2:31470440_G_C	EHD3	rs146859437	0.729891	2	31470440	G	C	C	0.005604	0.005604	-0.224536	0.0158901	44.6087	0.000561901	-0.196656	0.0174456	28.7418	intron_variant	MODIFIER	ENSG00000013016
PDW	False	728	Platelet	2:31470440_G_C	EHD3	rs146859437	0.729891	2	31470440	G	C	C	0.005602	0.005602	-0.295649	0.016715	69.2822	0.000973837	-0.260273	0.0174713	49.4497	intron_variant	MODIFIER	ENSG00000013016
WBC#	True	729	White Cell	2:31476771_G_C	EHD3	rs184409696	0.852863	2	31476771	G	C	C	0.007375	0.007375	0.0966811	0.0133743	12.3125	0.000136855	0.103478	0.0139204	12.9749	intron_variant	MODIFIER	ENSG00000013016
NEUT#	True	729	Myeloid White Cell	2:31476771_G_C	EHD3	rs184409696	0.852863	2	31476771	G	C	C	0.007374	0.007374	0.0871049	0.0135312	9.91511	0.000111072	0.0895329	0.0139775	9.82375	intron_variant	MODIFIER	ENSG00000013016
MONO#	True	729	Myeloid White Cell	2:31476771_G_C	EHD3	rs184409696	0.852863	2	31476771	G	C	C	0.007374	0.007374	0.142811	0.013131	26.8233	0.000298567	0.138183	0.0139608	22.369	intron_variant	MODIFIER	ENSG00000013016
RET%	False	730	Red Cell	2:32563426_A_T		rs11678584	0.990338	2	32563426	A	T	T	0.138852	0.138852	-0.029262	0.00310811	20.3239	0.000204771	-0.0282872	0.00324262	17.5677	intergenic_variant	MODIFIER
HLSR#	False	730	Red Cell	2:32563426_A_T		rs11678584	0.990338	2	32563426	A	T	T	0.138929	0.138929	-0.0271141	0.00308177	17.857	0.000175894	-0.0257307	0.00322547	14.8242	intergenic_variant	MODIFIER
RET#	False	730	Red Cell	2:32563426_A_T		rs11678584	0.990338	2	32563426	A	T	T	0.138862	0.138862	-0.0294002	0.00310071	20.602	0.000206722	-0.0284198	0.00324284	17.7227	intergenic_variant	MODIFIER
HLSR%	False	730	Red Cell	2:32563426_A_T		rs11678584	0.990338	2	32563426	A	T	T	0.138917	0.138917	-0.0268174	0.0030854	17.4473	0.000172054	-0.025458	0.00322477	14.5344	intergenic_variant	MODIFIER
RDW	False	730	Red Cell	2:32800422_C_G	BIRC6	rs35286811	0.996189	2	32800422	C	G	G	0.126287	0.126287	0.0303318	0.00319521	20.6484	0.000203027	0.0297	0.00333365	18.287	synonymous_variant	LOW	ENSG00000115760
MRV	True	731	Red Cell	2:36624368_T_C	CRIM1	rs11891181	0.995248	2	36624368	T	C	C	0.236054	0.236054	-0.0151061	0.00250495	8.78661	8.23017e-05	-0.0156177	0.002641	8.47489	intron_variant	MODIFIER	ENSG00000150938
MPV	False	732	Platelet	2:37075013_T_A	STRN	rs1861435	0.995737	2	37075013	T	A	A	0.425884	0.425884	-0.0344427	0.00206575	61.6877	0.000580117	-0.0348577	0.00226415	52.7403	3_prime_UTR_variant	MODIFIER	ENSG00000115808
RDW	False	732	Red Cell	2:37154425_T_A	STRN	rs2110994	0.997104	2	37154425	T	A	A	0.475937	0.475937	-0.0123912	0.00212771	8.23996	7.65931e-05	-0.0129408	0.00221887	8.26153	intron_variant	MODIFIER	ENSG00000115808
PLT#	True	733	Platelet	2:37369267_GT_G	EIF2AK2	rs34016701	0.981205	2	37369267	GT	G	G	0.395219	0.395219	-0.015512	0.00216925	12.0643	0.000115027	-0.0162325	0.00231856	11.5946	intron_variant	MODIFIER	ENSG00000055332
LYMPH%	True	734	White Cell	2:37538320_G_C	PRKD3	rs115859306	0.998717	2	37538320	G	C	C	0.033693	0.033693	0.040307	0.00595413	10.8889	0.00010579	0.0430748	0.00611956	11.712	intron_variant	MODIFIER	ENSG00000115825
NEUT%	True	734	White Cell	2:37541511_A_G	PRKD3	rs79606218	0.999306	2	37541511	A	G	G	0.03362	0.03362	-0.0366665	0.00597996	9.06038	8.73604e-05	-0.0382305	0.00612978	9.34977	intron_variant	MODIFIER	ENSG00000115825
MPV	True	735	Platelet	2:37996367_A_G		rs13026128	0.956818	2	37996367	A	G	G	0.113409	0.113409	0.0207869	0.00328168	9.62244	8.68921e-05	0.0216982	0.00359805	8.78637	intergenic_variant	MODIFIER
PLT#	False	736	Platelet	2:38044344_C_T	AC010878.3	rs4670779	1	2	38044344	C	T	T	0.310956	0.310956	-0.0188427	0.0022717	15.9625	0.000152147	-0.0199273	0.00242802	15.6439	non_coding_transcript_exon_variant	MODIFIER	ENSG00000225402
MPV	False	736	Platelet	2:38047063_T_C	AC010878.3	rs7563723	0.991661	2	38047063	T	C	C	0.322569	0.322569	0.0211903	0.00218677	21.4791	0.000196242	0.0216725	0.00239658	18.8155	downstream_gene_variant	MODIFIER	ENSG00000225402
EO#	True	737	Myeloid White Cell	2:38289162_G_T	RMDN2,RMDN2-AS1	rs13417487	0.991539	2	38289162	G	T	T	0.416352	0.416352	0.0141484	0.00215093	10.3211	9.72873e-05	0.0143919	0.0022413	9.8686	intron_variant	MODIFIER	ENSG00000235848,ENSG00000115841
HCT	True	738	Red Cell	2:39743876_T_C	AC007246.3	rs734663	0.994871	2	39743876	T	C	T	0.505568	0.494432	0.0140398	0.00212825	10.3768	9.85458e-05	0.0140141	0.00220619	9.6726	non_coding_transcript_exon_variant	MODIFIER	ENSG00000231312
HGB	True	738	Red Cell	2:39743876_T_C	AC007246.3	rs734663	0.994871	2	39743876	T	C	T	0.505569	0.494431	0.013874	0.00212708	10.1604	9.6232e-05	0.0138923	0.00220851	9.49889	non_coding_transcript_exon_variant	MODIFIER	ENSG00000231312
NEUT%	True	739	White Cell	2:40698811_T_C	SLC8A1	rs11688289	1	2	40698811	T	C	C	0.189024	0.189024	0.0186493	0.00274982	10.9262	0.00010663	0.0192143	0.00281886	11.0291	intron_variant	MODIFIER	ENSG00000183023
LYMPH%	True	739	White Cell	2:40698811_T_C	SLC8A1	rs11688289	1	2	40698811	T	C	C	0.189019	0.189019	-0.0187882	0.00274041	11.1498	0.000108222	-0.0193281	0.00281672	11.1673	intron_variant	MODIFIER	ENSG00000183023
HCT	True	740	Red Cell	2:42285575_T_A	PKDCC	rs2424	0.991858	2	42285575	T	A	A	0.201314	0.201314	0.0156553	0.0026552	8.42921	7.88139e-05	0.0169672	0.00275305	9.14613	3_prime_UTR_variant	MODIFIER	ENSG00000162878
HGB	True	740	Red Cell	2:42285575_T_A	PKDCC	rs2424	0.991858	2	42285575	T	A	A	0.201329	0.201329	0.0167294	0.00265362	9.53855	9.00047e-05	0.0175459	0.00275576	9.7145	3_prime_UTR_variant	MODIFIER	ENSG00000162878
MONO%	True	741	White Cell	2:42328575_A_G		rs6715862	0.997877	2	42328575	A	G	A	0.504938	0.495062	0.0134723	0.00211446	9.72775	9.07426e-05	0.0132866	0.00221277	8.7165	intergenic_variant	MODIFIER
MSCV	True	742	Red Cell	2:43008383_A_G	HAAO	rs62143187	0.998804	2	43008383	A	G	G	0.257961	0.257961	-0.0179109	0.00236145	13.4772	0.000122813	-0.0170872	0.00254154	10.7495	intron_variant	MODIFIER	ENSG00000162882
PLT#	True	743	Platelet	2:43057206_A_G	AC098824.6	rs6544602	0.9881	2	43057206	A	G	G	0.442112	0.442112	0.013099	0.00212363	9.16073	8.46419e-05	0.0141771	0.00227042	9.37029	upstream_gene_variant	MODIFIER	ENSG00000232202
EO#	True	744	Myeloid White Cell	2:43152304_C_T		rs17682575	0.976027	2	43152304	C	T	T	0.20152	0.20152	-0.0186868	0.00266183	11.6548	0.000112378	-0.0180239	0.00277389	10.088	intergenic_variant	MODIFIER
MCH	True	745	Red Cell	2:43161180_A_G		rs12712870	1	2	43161180	A	G	A	0.693155	0.306845	-0.0162549	0.00224369	12.3632	0.000112395	-0.0158418	0.00238041	10.5475	intergenic_variant	MODIFIER
MCV	True	745	Red Cell	2:43161180_A_G		rs12712870	1	2	43161180	A	G	A	0.693148	0.306852	-0.0164713	0.00221947	12.9356	0.000115409	-0.0166708	0.00237744	11.6286	intergenic_variant	MODIFIER
MONO#	False	746	Myeloid White Cell	2:43352022_GCA_G		rs148550456	0.921341	2	43352022	GCA	G	G	0.293652	0.293652	0.0220618	0.00237595	19.7932	0.000201913	0.0214561	0.00252115	16.7598	intergenic_variant	MODIFIER
LYMPH%	False	746	White Cell	2:43359275_G_C		rs6705577	0.991201	2	43359275	G	C	C	0.271456	0.271456	0.0178049	0.00242089	12.7181	0.00012539	0.0183695	0.00248786	12.8117	intergenic_variant	MODIFIER
NEUT%	False	746	White Cell	2:43359275_G_C		rs6705577	0.991201	2	43359275	G	C	C	0.271479	0.271479	-0.0213752	0.00242915	17.8618	0.000180729	-0.0215698	0.00248969	17.3386	intergenic_variant	MODIFIER
[truncated: 15,036 more rows]
