# Supplementary material for: The Polygenic and Monogenic Basis of Blood Traits and Diseases
Source: Cell. 2020 Sep 3;182(5):1214–1231.e11. doi: 10.1016/j.cell.2020.08.008 (PMC7482360; doi:10.1016/j.cell.2020.08.008)
Supplement: Table S4. Additional Conditionally Independent Associations from the Meta-analysis, Related to Figure 1 — Variants identified using GCTA-COJO that are genome-wide significant (p < 5e-9) and conditionally independent from the UKBB-only association results. All joint results were calculated after regressing out the effect of the variants found in the UKBB-only analyses. [file mmc4.xlsx]

## Sheet: Sheet1
Associated Blood Index	VARIANT	ID	Chr (GRCh37)	BP (GRCh37)	REF (GRC37)	ALT (GRC37)	Alternative Allele Frequency	INFO	(UNIVAR) Estimate of Additive Allelic Effect (REF=Baseline, ALT=Effect)	(UNIVAR) Standard Error of Estimator	(UNIVAR) P	(UNIVAR) -log10 P	(MULTI) Estimate of Additive Allelic Effect (REF=Baseline, ALT=Effect)	(MULTI) Standard Error of Estimate	(MULTI) P	(MULTI) -log10 P	Gene Symbol for Most Serious Consequence	Most Serious VEP Consequence of Variant	VEP IMPACT of Most Serious Consequence	Ensembl Gene ID(s) for Most Serious Consequence
BASO	7:92385350_C_T	rs74807138	7	92385350	C	T	0.020674	0.961952	0.0282367	0.0078856	0.000342553	3.46527	0.123958	0.00908036	2.03031e-42	41.6924	CDK6		MODIFIER	ENSG00000105810
BASO	7:92408370_C_T	rs445	7	92408370	C	T	0.095616	1	-0.0871305	0.00375133	2.45492e-119	118.61	-0.0260016	0.00422751	7.72707e-10	9.11199	CDK6	intron_variant	MODIFIER	ENSG00000105810
BASO	19:855966_C_A	rs17216649	19	855966	C	A	0.191543	0.907401	0.0146675	0.00293684	5.90454e-07	6.22881	0.0283882	0.00310519	6.14897e-20	19.2112	ELANE	synonymous_variant	LOW	ENSG00000197561
EO	5:98260575_C_T	rs162159	5	98260575	C	T	0.087848	0.991144	-0.0205451	0.00376037	4.66614e-08	7.33104	-0.0289457	0.00399848	4.52246e-13	12.3446	CHD1	intron_variant	MODIFIER	ENSG00000153922
EO	7:44866633_A_G	rs2898	7	44866633	A	G	0.433787	0.999624	-0.0117958	0.00213753	3.4205e-08	7.46591	-0.0146983	0.00223273	4.61205e-11	10.3361	H2AFV	3_prime_UTR_variant	MODIFIER	ENSG00000105968
EO	9:6226086_C_T	rs10815380	9	6226086	C	T	0.235256	0.990675	-0.0132887	0.0025055	1.13409e-07	6.94535	-0.0171936	0.00263191	6.46544e-11	10.1894	IL33	intron_variant	MODIFIER	ENSG00000137033
EO	10:64382359_A_C	rs2893907	10	64382359	A	C	0.542975	0.970053	0.0305063	0.00215748	2.15948e-45	44.6657	0.014559	0.00241064	1.5474e-09	8.8104	ZNF365	intron_variant	MODIFIER	ENSG00000138311
EO	10:64552934_A_G	rs1848797	10	64552934	A	G	0.39816	1	-0.00393999	0.00216816	0.0691858	1.15998	-0.0164716	0.00251208	5.49835e-11	10.2598	RP11-436D10.3	downstream_gene_variant	MODIFIER	ENSG00000238280
EO	12:111936993_G_A	rs551014092	12	111936993	G	A	0.001953	0.984821	0.138142	0.024165	1.08667e-08	7.9639	0.183497	0.0251797	3.16331e-13	12.4999	ATXN2	intron_variant	MODIFIER	ENSG00000204842
EO	14:23585333_C_T	rs4982731	14	23585333	C	T	0.733835	0.980888	-0.00424702	0.00242352	0.079702	1.09853	-0.019013	0.00287117	3.54722e-11	10.4501	CEBPE	downstream_gene_variant	MODIFIER	ENSG00000092067
EO	16:67680806_G_A	rs117556162	16	67680806	G	A	0.059204	1	0.0356948	0.00449744	2.07643e-15	14.6827	0.0282443	0.00471376	2.07612e-09	8.68275	RLTPR	missense_variant	MODERATE	ENSG00000159753
EO	20:30406448_C_A	rs6058468	20	30406448	C	A	0.2866	0.998916	-0.0109749	0.0023505	3.02409e-06	5.51941	-0.0150299	0.00246588	1.09438e-09	8.96083	MYLK2	upstream_gene_variant	MODIFIER	ENSG00000101306
HCT	1:155484430_T_C	rs77350683	1	155484430	T	C	0.067692	0.978416	-0.0188465	0.00427448	1.03813e-05	4.98375	-0.0387132	0.00453887	1.47757e-17	16.8305	ASH1L	intron_variant	MODIFIER	ENSG00000116539
HCT	2:46425121_T_C	rs281485	2	46425121	T	C	0.402815	0.994482	0.00499878	0.00217159	0.0213409	1.67079	0.0204464	0.00233577	2.07402e-18	17.6832	-	regulatory_region_variant	MODIFIER	-
HCT	5:71704289_T_C	rs56353602	5	71704289	T	C	0.308993	0.99532	-0.0132101	0.00230786	1.04069e-08	7.98268	-0.0151601	0.00241595	3.49934e-10	9.45601	-	regulatory_region_variant	MODIFIER	-
HCT	5:72144005_C_T	rs34651	5	72144005	C	T	0.918605	0.979482	0.0205635	0.0039235	1.59612e-07	6.79693	0.0251855	0.00410705	8.67197e-10	9.06188	TNPO1	non_coding_transcript_exon_variant	MODIFIER	ENSG00000083312
HCT	9:136826457_G_A	rs2073829	9	136826457	G	A	0.666308	0.973182	-0.0146662	0.00228839	1.46516e-10	9.83412	-0.0138773	0.0023716	4.87694e-09	8.31185	VAV2	intron_variant	MODIFIER	ENSG00000160293
HCT	11:118135973_T_G	rs12798851	11	118135973	T	G	0.133162	0.981635	-0.0170471	0.0031636	7.1043e-08	7.14848	-0.0193378	0.00329473	4.37928e-09	8.3586	MPZL2	upstream_gene_variant	MODIFIER	ENSG00000149573
HCT	12:49232761_C_T	rs59128273	12	49232761	C	T	0.443321	0.998494	0.0113427	0.00214365	1.21448e-07	6.91561	0.0151723	0.00222828	9.84432e-12	11.0068	DDX23	intron_variant	MODIFIER	ENSG00000174243
HCT	17:45781264_A_G	rs4267364	17	45781264	A	G	0.609171	0.997669	-0.0123448	0.00218839	1.69024e-08	7.77205	-0.0166237	0.00229765	4.66036e-13	12.3316	TBKBP1	intron_variant	MODIFIER	ENSG00000198933
HCT	22:37507250_A_G	rs228924	22	37507250	A	G	0.87379	0.996607	-0.00853198	0.00321386	0.00793683	2.10035	-0.0243236	0.00340485	9.09274e-13	12.0413	TMPRSS6	upstream_gene_variant	MODIFIER	ENSG00000187045
HGB	1:155484430_T_C	rs77350683	1	155484430	T	C	0.067692	0.978416	-0.0216797	0.00427123	3.85968e-07	6.41345	-0.0402212	0.00454053	8.15816e-19	18.0884	ASH1L	intron_variant	MODIFIER	ENSG00000116539
HGB	2:46425121_T_C	rs281485	2	46425121	T	C	0.402814	0.994482	0.00536324	0.00217036	0.0134687	1.87067	0.0157507	0.00233786	1.61635e-11	10.7915	-	regulatory_region_variant	MODIFIER	-
HGB	2:46594081_T_A	rs146610421	2	46594081	T	A	0.006941	0.948191	-0.0676531	0.0130605	2.21912e-07	6.65382	-0.083692	0.013594	7.44297e-10	9.12825	EPAS1	intron_variant	MODIFIER	ENSG00000116016
HGB	3:49649989_C_G	rs9827708	3	49649989	C	G	0.298946	0.999915	-0.0127126	0.00232447	4.52501e-08	7.34438	-0.0148197	0.00244353	1.32163e-09	8.87889	BSN	intron_variant	MODIFIER	ENSG00000164061
HGB	5:55860866_G_T	rs3936510	5	55860866	G	T	0.201057	1	0.0142201	0.0026553	8.5384e-08	7.06862	0.018036	0.00278593	9.5581e-11	10.0196	AC022431.2	intron_variant	MODIFIER	ENSG00000225940
HGB	5:72094946_T_C	rs6883440	5	72094946	T	C	0.172702	0.992177	-0.0150836	0.00281871	8.73525e-08	7.05872	-0.0191354	0.00295385	9.2971e-11	10.0317	CTD-2631K10.1	intron_variant	MODIFIER	ENSG00000249085
HGB	6:157288542_A_G	rs17322427	6	157288542	A	G	0.332796	0.992008	0.0130003	0.00226606	9.63899e-09	8.01597	0.013717	0.00233555	4.27957e-09	8.3686	ARID1B	intron_variant	MODIFIER	ENSG00000049618
HGB	15:76469024_T_A	rs12591629	15	76469024	T	A	0.187815	0.985579	-0.0133898	0.00274546	1.07673e-06	5.96789	-0.0170762	0.0028678	2.6115e-09	8.58311	C15orf27	intron_variant	MODIFIER	ENSG00000169758
HGB	22:37471208_G_A	rs117576908	22	37471208	G	A	0.006548	1	-0.0722435	0.0131965	4.38887e-08	7.35765	-0.10352	0.0137045	4.23977e-14	13.3727	TMPRSS6	missense_variant	MODERATE	ENSG00000187045
HGB	22:37507250_A_G	rs228924	22	37507250	A	G	0.873785	0.996607	-0.010904	0.00320841	0.000677396	3.16916	-0.0306837	0.00341884	2.84797e-19	18.5455	TMPRSS6	upstream_gene_variant	MODIFIER	ENSG00000187045
LYMPH	5:35750260_G_A	rs59755787	5	35750260	G	A	0.275407	0.986456	0.00928956	0.00238064	9.5351e-05	4.02067	0.0162489	0.00251184	9.88064e-11	10.0052	SPEF2	intron_variant	MODIFIER	ENSG00000152582
LYMPH	9:20903287_G_A	rs7852825	9	20903287	G	A	0.584192	0.997336	0.0119185	0.00215181	3.04507e-08	7.5164	0.0147547	0.00224763	5.2246e-11	10.2819	FOCAD	intron_variant	MODIFIER	ENSG00000188352
LYMPH	10:71099888_G_A	rs10159477	10	71099888	G	A	0.148676	0.995722	-0.0156134	0.00297712	1.56737e-07	6.80483	-0.0192183	0.00311268	6.65688e-10	9.17673	HK1	intron_variant	MODIFIER	ENSG00000156515
LYMPH	11:408174_G_T	rs117739035	11	408174	G	T	0.036039	1	-0.0304749	0.0056795	8.06039e-08	7.09364	-0.0417452	0.00601898	4.05118e-12	11.3924	SIGIRR	missense_variant	MODERATE	ENSG00000185187
LYMPH	12:6442643_C_T	rs4149584	12	6442643	C	T	0.017552	1	0.0435435	0.00806556	6.71273e-08	7.1731	0.05361	0.00847147	2.48136e-10	9.60531	TNFRSF1A	missense_variant	MODERATE	ENSG00000067182
LYMPH	12:111885310_G_A	rs72650673	12	111885310	G	A	0.00199	1	0.131026	0.0237023	3.23927e-08	7.48955	0.174212	0.0246943	1.73201e-12	11.7614	SH2B3	missense_variant	MODERATE	ENSG00000111252
LYMPH	16:30393147_C_A	rs34518080	16	30393147	C	A	0.035423	1	-0.0248374	0.00573527	1.48675e-05	4.82776	-0.0433864	0.00604474	7.10985e-13	12.1481	2020-09-01	missense_variant	MODERATE	ENSG00000180096
LYMPH	16:57058974_C_T	rs11644125	16	57058974	C	T	0.600193	0.992436	-0.0107241	0.00217254	7.96579e-07	6.09877	-0.018167	0.00232374	5.37957e-15	14.2693	NLRC5	intron_variant	MODIFIER	ENSG00000140853
MCH	1:39940430_G_A	rs151224948	1	39940430	G	A	0.031056	0.99389	-0.0312049	0.00597918	1.79963e-07	6.74482	-0.0399318	0.00636814	3.60119e-10	9.44355	MACF1	intron_variant	MODIFIER	ENSG00000127603
MCH	1:198635256_A_G	rs12047480	1	198635256	A	G	0.33513	0.98341	0.000426165	0.0022121	0.847232	0.0719978	0.0148307	0.00242289	9.30296e-10	9.03138	PTPRC	intron_variant	MODIFIER	ENSG00000081237
MCH	2:239072994_C_T	rs114568419	2	239072994	C	T	0.017693	0.965249	-0.042693	0.00799387	9.25795e-08	7.03349	-0.0591155	0.00857421	5.41071e-12	11.2667	FAM132B	missense_variant	MODERATE	ENSG00000178752
MCH	4:122694087_G_A	rs7687226	4	122694087	G	A	0.951599	0.988244	-0.0225174	0.00486673	3.71354e-06	5.43021	-0.0368599	0.00524067	2.01831e-12	11.695	-	intergenic_variant	MODIFIER	-
MCH	6:10723449_A_C	rs1045911	6	10723449	A	C	0.13922	1	0.0161779	0.00297406	5.33799e-08	7.27262	0.0193138	0.0030595	2.74423e-10	9.56158	TMEM14C	5_prime_UTR_variant	MODIFIER	ENSG00000111843
MCH	6:34906476_G_T	rs60203290	6	34906476	G	T	0.043593	0.998079	0.026584	0.00505125	1.41835e-07	6.84822	0.030955	0.00519979	2.63303e-09	8.57954	ANKS1A	intron_variant	MODIFIER	ENSG00000064999
MCH	6:41904324_C_G	rs11552780	6	41904324	C	G	0.003629	0.950924	0.0901268	0.017523	2.69892e-07	6.56881	0.164439	0.0184686	5.42382e-19	18.2657	CCND3	synonymous_variant	LOW	ENSG00000112576
MCH	6:108952337_G_A	rs4946930	6	108952337	G	A	0.156037	0.994523	-0.0201866	0.00284088	1.19666e-12	11.922	-0.0171476	0.00292706	4.6797e-09	8.32978	FOXO3	intron_variant	MODIFIER	ENSG00000118689
MCH	8:21818168_T_C	rs148139592	8	21818168	T	C	0.006023	0.924259	-0.0726895	0.0138986	1.69522e-07	6.77077	-0.126383	0.0150027	3.64932e-17	16.4378	XPO7	intron_variant	MODIFIER	ENSG00000130227
MCH	15:65472527_C_G	rs142954778	15	65472527	C	G	0.003427	1	0.0968141	0.0178447	5.78346e-08	7.23781	0.115991	0.0189209	8.78e-10	9.05651	CLPX	missense_variant	MODERATE	ENSG00000166855
MCH	16:162240_G_A	rs74614704	16	162240	G	A	0.055894	1	-0.00580963	0.0045167	0.198354	0.702559	0.0317554	0.0050747	3.9138e-10	9.4074	NPRL3	intron_variant	MODIFIER	ENSG00000103148
MCH	22:37509965_A_C	rs228929	22	37509965	A	C	0.871774	1	-0.0131423	0.00309262	2.14183e-05	4.66922	-0.0252733	0.0033584	5.2667e-14	13.2785	TMPRSS6	upstream_gene_variant	MODIFIER	ENSG00000187045
MCHC	5:55859952_A_G	rs11743303	5	55859952	A	G	0.207967	0.996585	0.0152942	0.002697	1.42116e-08	7.84736	0.0182964	0.00274072	2.46279e-11	10.6086	AC022431.2	intron_variant	MODIFIER	ENSG00000225940
MCHC	22:37509965_A_C	rs228929	22	37509965	A	C	0.871752	1	-0.00876243	0.00327089	0.00738616	2.13158	-0.0249704	0.00339087	1.78782e-13	12.7477	TMPRSS6	upstream_gene_variant	MODIFIER	ENSG00000187045
MCV	2:43011169_G_T	rs4953660	2	43011169	G	T	0.485958	0.990268	0.0108784	0.00206144	1.31253e-07	6.88189	0.014876	0.00228269	7.18741e-11	10.1434	HAAO	intron_variant	MODIFIER	ENSG00000162882
MCV	2:43452183_A_G	rs7933	2	43452183	A	G	0.364517	0.980242	-0.00372801	0.00214601	0.082355	1.08431	-0.0162873	0.00248015	5.13813e-11	10.2892	ZFP36L2	synonymous_variant	LOW	ENSG00000152518
MCV	6:8000101_G_A	rs11967013	6	8000101	G	A	0.168329	0.992555	-0.0165469	0.0027213	1.19799e-09	8.92155	-0.0170106	0.00283266	1.91295e-09	8.7183	TXNDC5	intron_variant	MODIFIER	ENSG00000239264
MCV	6:37156606_T_C	rs1224382	6	37156606	T	C	0.541699	0.953111	-0.00861911	0.00208418	3.54195e-05	4.45076	-0.0139459	0.00217943	1.56694e-10	9.80495	-	regulatory_region_variant	MODIFIER	-
MCV	6:41904324_C_G	rs11552780	6	41904324	C	G	0.003626	0.950924	0.0845534	0.0173184	1.04862e-06	5.97938	0.156799	0.0191237	2.42677e-16	15.615	CCND3	synonymous_variant	LOW	ENSG00000112576
MCV	6:41922103_C_T	rs555161784	6	41922103	C	T	0.008324	0.948392	0.0611182	0.0114671	9.82808e-08	7.00753	0.0943242	0.0132089	9.28525e-13	12.0322	CCND3	intron_variant	MODIFIER	ENSG00000112576
MCV	6:109593038_A_G	rs57465888	6	109593038	A	G	0.036529	0.994971	0.0155303	0.00544013	0.00430685	2.36584	0.0441284	0.00586441	5.29149e-14	13.2764	C6orf183	downstream_gene_variant	MODIFIER	ENSG00000243587
MCV	6:139953871_G_A	rs2876419	6	139953871	G	A	0.669402	0.998286	0.00102871	0.00216364	0.634464	0.197593	0.0143343	0.00229648	4.32827e-10	9.36369	-	intergenic_variant	MODIFIER	-
MCV	7:92239531_A_G	rs42035	7	92239531	A	G	0.244687	0.994167	0.0117388	0.00239779	9.7969e-07	6.00891	0.0200308	0.00267204	6.57001e-14	13.1824	CDK6	3_prime_UTR_variant	MODIFIER	ENSG00000105810
MCV	14:50923249_C_T	rs12881869	14	50923249	C	T	0.070899	1	0.0220664	0.00401807	3.97878e-08	7.40025	0.0325568	0.0043965	1.31237e-13	12.8819	MAP4K5	missense_variant	MODERATE	ENSG00000012983
MCV	17:45811354_C_G	rs41444548	17	45811354	C	G	0.074943	0.98494	0.0352644	0.00394194	3.68762e-19	18.4333	0.0259023	0.00425169	1.11441e-09	8.95295	TBX21	intron_variant	MODIFIER	ENSG00000073861
MCV	19:4980864_T_C	rs169080	19	4980864	T	C	0.638018	0.988765	-0.0107618	0.00214562	5.2839e-07	6.27705	-0.0134606	0.00228827	4.04559e-09	8.39302	KDM4B	intron_variant	MODIFIER	ENSG00000127663
MCV	19:33090271_T_C	rs34540877	19	33090271	T	C	0.026947	0.990709	0.0628139	0.00637224	6.36589e-23	22.1961	0.0426861	0.00703358	1.28895e-09	8.88976	ANKRD27	intron_variant	MODIFIER	ENSG00000105186
MCV	22:37509965_A_C	rs228929	22	37509965	A	C	0.871786	1	-0.0103549	0.00306442	0.000727306	3.13828	-0.0251877	0.00336773	7.49688e-14	13.1251	TMPRSS6	upstream_gene_variant	MODIFIER	ENSG00000187045
MONO	1:151115997_A_C	rs11807526	1	151115997	A	C	0.156826	1	-0.00469406	0.00285943	0.100671	0.997093	-0.0220679	0.0030956	1.01418e-12	11.9939	SEMA6C	intron_variant	MODIFIER	ENSG00000143434
MONO	1:159175527_G_A	rs13962	1	159175527	G	A	0.175892	0.9625	-0.0158416	0.00278581	1.29644e-08	7.88725	-0.0288862	0.00331047	2.65494e-18	17.5759	DARC	missense_variant	MODERATE	ENSG00000213088
MONO	1:161592226_A_T	rs35674644	1	161592226	A	T	0.50937	0.929923	0.0042445	0.00214181	0.0475089	1.32323	0.0230797	0.00287303	9.51934e-16	15.0214	FCGR2B	intron_variant	MODIFIER	ENSG00000072694
MONO	3:41752845_G_A	rs73069356	3	41752845	G	A	0.137351	0.995573	-0.0157779	0.00302766	1.8757e-07	6.72684	-0.0194149	0.00320919	1.45161e-09	8.83815	ULK4	intron_variant	MODIFIER	ENSG00000168038
MONO	3:46457412_T_C	rs113010081	3	46457412	T	C	0.116674	0.966114	-0.0215251	0.00362711	2.94735e-09	8.53057	-0.0255435	0.00418691	1.05635e-09	8.97619	CCRL2	downstream_gene_variant	MODIFIER	ENSG00000121797
MONO	3:49444904_T_C	rs13061396	3	49444904	T	C	0.741325	0.999761	-0.00994396	0.00247819	6.00562e-05	4.22144	-0.0152374	0.00254494	2.13491e-09	8.67062	RHOA	intron_variant	MODIFIER	ENSG00000067560
MONO	3:127886957_G_A	rs10934850	3	127886957	G	A	0.119726	0.999305	0.00994509	0.00320467	0.00191368	2.71813	0.0235731	0.0036483	1.0387e-10	9.98351	EEFSEC	intron_variant	MODIFIER	ENSG00000132394
MONO	3:141206800_C_T	rs9819371	3	141206800	C	T	0.064598	1	-0.0243309	0.00422914	8.75929e-09	8.05753	-0.0366861	0.00458849	1.29657e-15	14.8872	RASA2	intron_variant	MODIFIER	ENSG00000155903
MONO	5:75594360_A_G	rs31243	5	75594360	A	G	0.094884	0.998329	-0.0215074	0.00356904	1.67961e-09	8.77479	-0.0228535	0.00381187	2.03217e-09	8.69204	SV2C	intron_variant	MODIFIER	ENSG00000122012
MONO	7:6669926_T_C	rs13228621	7	6669926	T	C	0.111365	0.973854	0.0169358	0.00335372	4.42145e-07	6.35443	0.0209812	0.00356188	3.85404e-09	8.41408	-	regulatory_region_variant	MODIFIER	-
MONO	16:85887596_C_G	rs3866568	16	85887596	C	G	0.385443	1	0.0241653	0.0021443	1.85512e-29	28.7316	0.0168462	0.00256006	4.69771e-11	10.3281	-	intergenic_variant	MODIFIER	-
MONO	16:88796897_G_T	rs12102880	16	88796897	G	T	0.249157	0.987602	0.0130023	0.00242854	8.60511e-08	7.06524	0.0177197	0.00260788	1.08693e-11	10.9638	PIEZO1	intron_variant	MODIFIER	ENSG00000103335
MONO	19:18292282_C_T	rs11666265	19	18292282	C	T	0.28624	0.996993	0.00762059	0.00231681	0.00100451	2.99804	0.0273154	0.00279179	1.32427e-22	21.878	IFI30	downstream_gene_variant	MODIFIER	ENSG00000216490
MONO	20:31255800_C_T	rs6057614	20	31255800	C	T	0.144875	1	0.0100209	0.00297547	0.000757602	3.12056	0.0276564	0.00323528	1.25262e-17	16.9022	C20orf203	intron_variant	MODIFIER	ENSG00000198547
MPV	3:56762245_T_C	rs3821414	3	56762245	T	C	0.143566	0.999718	-0.00774829	0.00289058	0.00735054	2.13368	0.0205605	0.00332522	6.28814e-10	9.20148	ARHGEF3	3_prime_UTR_variant	MODIFIER	ENSG00000163947
MPV	3:56769000_T_C	rs7631008	3	56769000	T	C	0.328251	0.997372	-0.0522427	0.00216405	9.24425e-129	128.034	-0.0237988	0.00240556	4.48167e-23	22.3486	ARHGEF3	intron_variant	MODIFIER	ENSG00000163947
MPV	3:136528099_G_A	rs62410361	3	136528099	G	A	0.016725	0.995304	-0.0489172	0.00792822	6.82855e-10	9.16567	-0.051913	0.00866809	2.11355e-09	8.67499	RP11-731C17.1	intron_variant	MODIFIER	ENSG00000242968
MPV	5:1095188_C_G	rs112034864	5	1095188	C	G	0.502118	0.97557	0.000368226	0.00206792	0.858671	0.0661731	0.0157062	0.00246049	1.73434e-10	9.76087	SLC12A7	intron_variant	MODIFIER	ENSG00000113504
MPV	6:130009274_A_G	rs75457925	6	130009274	A	G	0.034733	0.98305	0.0342764	0.00564146	1.23369e-09	8.90879	0.0376839	0.00619081	1.15101e-09	8.93892	ARHGAP18	intron_variant	MODIFIER	ENSG00000146376
MPV	9:192846_A_T	9:192846_A_T	9	192846	A	T	0.59795	0.973565	-0.00237254	0.00211514	0.261993	0.581711	-0.0227381	0.00263622	6.41903e-18	17.1925	CBWD1	upstream_gene_variant	MODIFIER	ENSG00000172785
MPV	9:271626_G_T	rs192864327	9	271626	G	T	0.0003	0.570708	0.519502	0.0789099	4.59553e-11	10.3377	0.508072	0.0865459	4.34682e-09	8.36183	DOCK8	splice_acceptor_variant	HIGH	ENSG00000107099
MPV	9:273160_T_C	rs540909	9	273160	T	C	0.755014	1	-0.0546632	0.00238104	1.23437e-116	115.909	-0.0221453	0.00305842	4.46955e-13	12.3497	DOCK8	intron_variant	MODIFIER	ENSG00000107099
MPV	10:11840993_G_A	rs6602536	10	11840993	G	A	0.225376	0.994028	0.0109582	0.00245412	7.99843e-06	5.097	0.0161066	0.00270722	2.69169e-09	8.56997	-	regulatory_region_variant	MODIFIER	-
MPV	12:49498130_G_T	rs10783302	12	49498130	G	T	0.365011	1	-0.0021165	0.00208989	0.311188	0.506977	-0.0166558	0.00235958	1.6824e-12	11.7741	LMBR1L	non_coding_transcript_exon_variant	MODIFIER	ENSG00000139636
MPV	12:53762887_C_T	rs7962345	12	53762887	C	T	0.84379	0.996957	0.0141928	0.00276885	2.96147e-07	6.52849	0.0184528	0.00302455	1.05497e-09	8.97676	-	intergenic_variant	MODIFIER	-
MPV	12:122216910_A_G	rs11553699	12	122216910	A	G	0.12969	0.918636	0.378999	0.00314545	0	3154.75	-0.0522862	0.00813998	1.33436e-10	9.87473	TMEM120B	3_prime_UTR_variant	MODIFIER	ENSG00000188735
MPV	15:42265236_G_A	rs2412653	15	42265236	G	A	0.884278	0.984187	0.0227694	0.00323697	2.00449e-12	11.698	0.0210254	0.00354977	3.16322e-09	8.49987	CTD-2382E5.1	intron_variant	MODIFIER	ENSG00000246740
MPV	17:29078782_A_C	rs7210838	17	29078782	A	C	0.109475	0.960773	0.0136998	0.00333564	4.00661e-05	4.39722	0.0240984	0.00374912	1.29653e-10	9.88722	SUZ12P	intron_variant	MODIFIER	ENSG00000264538
MPV	19:45698716_T_C	rs73034856	19	45698716	T	C	0.429742	0.994529	-0.00231811	0.00208172	0.26547	0.575984	0.0180603	0.00239459	4.63335e-14	13.3341	AC006126.3	intron_variant	MODIFIER	ENSG00000266958
MPV	20:1874785_C_T	rs9679973	20	1874785	C	T	0.043911	0.811736	0.0108552	0.00554106	0.0501072	1.3001	0.051353	0.00623655	1.81293e-16	15.7416	SIRPA	upstream_gene_variant	MODIFIER	ENSG00000198053
MPV	22:43500212_G_T	rs5759167	22	43500212	G	T	0.498267	1	-0.00201492	0.00206017	0.328057	0.484051	0.0144381	0.00237758	1.25966e-09	8.89975	-	intergenic_variant	MODIFIER	-
NEUT	1:225895806_G_A	rs2615061	1	225895806	G	A	0.116305	0.990699	-0.0193573	0.00334459	7.138e-09	8.14642	-0.0202171	0.00344676	4.48054e-09	8.34867	RP11-145A3.1	intron_variant	MODIFIER	ENSG00000227496
NEUT	7:47337530_A_G	rs10252457	7	47337530	A	G	0.425312	0.984129	-0.0128601	0.00218331	3.85763e-09	8.41368	-0.0135207	0.00227548	2.81955e-09	8.54982	TNS3	intron_variant	MODIFIER	ENSG00000136205
NEUT	7:47445812_T_C	rs834601	7	47445812	T	C	0.49302	0.994006	-0.011012	0.00214683	2.90631e-07	6.53666	-0.0140997	0.00223771	2.96114e-10	9.52854	TNS3	intron_variant	MODIFIER	ENSG00000136205
NEUT	7:92308144_C_T	rs137973464	7	92308144	C	T	0.022342	0.953641	0.0346911	0.00740792	2.82742e-06	5.54861	0.0945303	0.00880107	6.60438e-27	26.1802	CDK6	intron_variant	MODIFIER	ENSG00000105810
NEUT	12:69744014_C_A	rs1800973	12	69744014	C	A	0.061109	1	0.019482	0.00448175	1.38036e-05	4.86001	0.0327705	0.004764	6.04585e-12	11.2185	LYZ	missense_variant	MODERATE	ENSG00000090382
NEUT	17:56348226_T_G	rs35897051	17	56348226	T	G	0.00654	0.921966	0.0747897	0.0138265	6.33223e-08	7.19844	0.0861169	0.0142202	1.39694e-09	8.85482	MPO	splice_acceptor_variant	HIGH	ENSG00000005381
NEUT	17:76244283_G_C	rs72901753	17	76244283	G	C	0.326405	0.992245	-0.0147058	0.00229719	1.53709e-10	9.8133	-0.0141156	0.00235875	2.17393e-09	8.66275	THA1P	downstream_gene_variant	MODIFIER	ENSG00000267676
NEUT	19:45715717_C_T	rs8102712	19	45715717	C	T	0.340222	0.998945	0.00905459	0.00226922	6.60239e-05	4.1803	0.0177423	0.00238321	9.73294e-14	13.0118	MARK4	intron_variant	MODIFIER	ENSG00000007047
PLT	1:248039294_G_A	rs1339847	1	248039294	G	A	0.109989	1	0.0291042	0.003345	3.29532e-18	17.4821	0.0220337	0.00374556	4.04167e-09	8.39344	TRIM58	missense_variant	MODERATE	ENSG00000162722
PLT	3:56763525_A_G	rs1009118	3	56763525	A	G	0.14355	0.999879	0.0027638	0.00298753	0.354908	0.449885	-0.0212055	0.0032841	1.06911e-10	9.97098	ARHGEF3	synonymous_variant	LOW	ENSG00000163947
PLT	6:41916072_T_G	rs12528656	6	41916072	T	G	0.284264	0.990723	0.0129352	0.0023406	3.26782e-08	7.48574	0.0148344	0.00250262	3.07708e-09	8.51186	CCND3	intron_variant	MODIFIER	ENSG00000112576
PLT	6:42016246_T_C	rs10456506	6	42016246	T	C	0.127424	1	0.0198506	0.00315594	3.17636e-10	9.49807	0.0211697	0.00337362	3.49798e-10	9.45618	CCND3	5_prime_UTR_variant	MODIFIER	ENSG00000112576
PLT	6:42861746_A_T	rs4714633	6	42861746	A	T	0.730771	0.989253	0.0117656	0.00237431	7.21904e-07	6.14152	0.01594	0.00255081	4.13551e-10	9.38347	C6orf226	upstream_gene_variant	MODIFIER	ENSG00000221821
PLT	6:119215902_C_G	rs147886588	6	119215902	C	G	0.16549	0.986956	-0.0163395	0.00284271	9.03799e-09	8.04393	-0.0178217	0.00302362	3.76888e-09	8.42379	MCM9	intron_variant	MODIFIER	ENSG00000111877
PLT	10:96012950_G_T	rs7080472	10	96012950	G	T	0.424205	0.994383	-0.0126729	0.00213981	3.17196e-09	8.49867	-0.0135484	0.00228822	3.20343e-09	8.49438	PLCE1	intron_variant	MODIFIER	ENSG00000138193
PLT	12:48213942_G_T	rs11168254	12	48213942	G	T	0.053386	0.954263	0.0254501	0.00475444	8.65498e-08	7.06273	0.0422035	0.00510893	1.45217e-16	15.838	HDAC7	intron_variant	MODIFIER	ENSG00000061273
PLT	12:54489821_G_A	rs10747694	12	54489821	G	A	0.67202	0.949411	-0.0122337	0.00228484	8.58922e-08	7.06605	-0.019251	0.00246449	5.67158e-15	14.2463	RP11-834C11.3	intron_variant	MODIFIER	ENSG00000248265
PLT	17:33968102_A_G	rs16971241	17	33968102	A	G	0.020946	1	0.0383992	0.0073588	1.80735e-07	6.74296	0.0493371	0.0078644	3.53451e-10	9.45167	AP2B1	intron_variant	MODIFIER	ENSG00000006125
PLT	17:43335650_A_G	rs56269837	17	43335650	A	G	0.562538	0.994451	0.0112974	0.00213089	1.14711e-07	6.94039	0.0141921	0.00228919	5.66603e-10	9.24672	SPATA32	intron_variant	MODIFIER	ENSG00000184361
RBC	1:155484430_T_C	rs77350683	1	155484430	T	C	0.067693	0.978416	-0.0158047	0.00419836	0.000166887	3.77758	-0.0305739	0.00452501	1.4141e-11	10.8495	ASH1L	intron_variant	MODIFIER	ENSG00000116539
RBC	2:61782849_G_A	rs778760	2	61782849	G	A	0.431427	0.998933	0.0107117	0.00211102	3.89166e-07	6.40986	0.0147969	0.00224064	4.01035e-11	10.3968	AC016727.1	downstream_gene_variant	MODIFIER	ENSG00000266768
RBC	10:89735084_A_G	rs2673802	10	89735084	A	G	0.743132	0.992921	0.00966823	0.00240299	5.73599e-05	4.24139	0.0155891	0.00264225	3.63954e-09	8.43895	PTEN	downstream_gene_variant	MODIFIER	ENSG00000171862
RBC	16:88634608_C_G	rs62050268	16	88634608	C	G	0.380621	0.991637	-0.0109655	0.00216609	4.14126e-07	6.38287	-0.0146811	0.00228558	1.33433e-10	9.87474	ZC3H18	upstream_gene_variant	MODIFIER	ENSG00000158545
RDW	1:118165973_C_T	rs1627787	1	118165973	C	T	0.219611	0.993812	0.00725395	0.00256339	0.00465732	2.33186	0.0209924	0.00284359	1.5579e-13	12.8075	FAM46C	synonymous_variant	LOW	ENSG00000183508
RDW	5:1062639_G_A	rs188646618	5	1062639	G	A	0.010015	0.87532	-0.059483	0.0113967	1.79583e-07	6.74573	-0.124874	0.0119926	2.18748e-25	24.6601	SLC12A7	intron_variant	MODIFIER	ENSG00000113504
RDW	5:1116677_G_A	rs13165027	5	1116677	G	A	0.101641	1	-0.0099171	0.00351177	0.00474342	2.32391	-0.0330019	0.00391542	3.50627e-17	16.4552	SLC12A7	upstream_gene_variant	MODIFIER	ENSG00000113504
RDW	6:127524398_C_A	rs72961007	6	127524398	C	A	0.065933	0.994201	-0.0238842	0.00428896	2.56555e-08	7.59082	-0.0279833	0.00442977	2.66771e-10	9.57386	-	intergenic_variant	MODIFIER	-
RDW	7:33119896_T_G	rs79574959	7	33119896	T	G	0.068409	0.992999	0.0176103	0.0042292	3.12749e-05	4.5048	0.0349954	0.00458829	2.4062e-14	13.6187	-	regulatory_region_variant	MODIFIER	-
RDW	14:65326348_G_A	rs146426563	14	65326348	G	A	0.022302	0.970549	-0.0319859	0.00728441	1.12827e-05	4.94759	-0.0565556	0.00768771	1.88971e-13	12.7236	SPTB	intron_variant	MODIFIER	ENSG00000070182
RDW	20:4137175_T_G	rs1765008	20	4137175	T	G	0.455459	0.99235	0.00665706	0.00214737	0.00193456	2.71342	0.0150824	0.00238192	2.42193e-10	9.61584	SMOX	intron_variant	MODIFIER	ENSG00000088826
RDW	20:31398105_A_C	rs6058897	20	31398105	A	C	0.503013	0.995896	-0.00723526	0.00213582	0.000705123	3.15174	-0.016416	0.00232241	1.56829e-12	11.8046	DNMT3B	downstream_gene_variant	MODIFIER	ENSG00000088305
RDW	20:55971012_A_C	rs8125560	20	55971012	A	C	0.18967	0.995871	0.00615396	0.00272047	0.0236916	1.62541	0.0245664	0.0030993	2.26096e-15	14.6457	RBM38	intron_variant	MODIFIER	ENSG00000132819
RDW	22:37509844_T_C	rs228928	22	37509844	T	C	0.871896	0.999378	0.01611	0.00317717	3.96667e-07	6.40157	0.0271847	0.00340271	1.36233e-15	14.8657	TMPRSS6	upstream_gene_variant	MODIFIER	ENSG00000187045
RDW	16:593037_T_C	rs375452500	16	593037	T	C	4.8e-05	0.70044	-1.19351	0.18179	5.2e-11	10.284	1.20578	0.18947	1.96781e-10	9.70602	CAPN15	intron_variant	MODIFIER	ENSG00000103326
WBC	1:41356780_A_G	rs12751530	1	41356780	A	G	0.102817	1	-0.0191025	0.00348146	4.08997e-08	7.38828	-0.0214273	0.00362007	3.24113e-09	8.4893	-	intergenic_variant	MODIFIER	-
WBC	2:169686030_T_C	rs572411	2	169686030	T	C	0.869527	0.992845	-0.0117652	0.00314871	0.000186589	3.72911	-0.0210781	0.00336919	3.95038e-10	9.40336	NOSTRIN	intron_variant	MODIFIER	ENSG00000163072
WBC	4:74715552_G_A	rs11735580	4	74715552	G	A	0.148468	0.992381	0.0138055	0.00299323	3.9835e-06	5.39974	-0.0209414	0.00352514	2.84208e-09	8.54636	PF4V1	upstream_gene_variant	MODIFIER	ENSG00000109272
WBC	7:92308144_C_T	rs137973464	7	92308144	C	T	0.022351	0.953641	0.0281455	0.00732889	0.000122859	3.91059	0.0516357	0.00877853	4.0553e-09	8.39198	CDK6	intron_variant	MODIFIER	ENSG00000105810
WBC	9:135853102_T_C	rs10119210	9	135853102	T	C	0.426803	0.965878	-0.00965206	0.00217766	9.32297e-06	5.03045	-0.0138304	0.00229405	1.6529e-09	8.78175	GFI1B	intron_variant	MODIFIER	ENSG00000165702
WBC	10:25247057_T_C	rs274303	10	25247057	T	C	0.380441	0.987758	0.00184282	0.00219519	0.4012	0.39664	-0.0148016	0.00237311	4.45924e-10	9.35074	RP11-165A20.3	downstream_gene_variant	MODIFIER	ENSG00000273107
WBC	17:7383984_A_G	rs8076642	17	7383984	A	G	0.600409	0.997626	-0.0118689	0.0021668	4.31093e-08	7.36543	-0.013392	0.00227211	3.77122e-09	8.42352	ZBTB4	intron_variant	MODIFIER	ENSG00000174282
WBC	17:38303605_A_G	rs553814563	17	38303605	A	G	0.001815	0.989377	-0.135769	0.0250373	5.87155e-08	7.23125	-0.175063	0.0260068	1.68241e-11	10.7741	CASC3	intron_variant	MODIFIER	ENSG00000108349
WBC	19:45715717_C_T	rs8102712	19	45715717	C	T	0.340212	0.998945	0.0091746	0.00224369	4.33111e-05	4.3634	0.0181892	0.00237916	2.09048e-14	13.6798	MARK4	intron_variant	MODIFIER	ENSG00000007047
