# Supplementary material for: The Polygenic and Monogenic Basis of Blood Traits and Diseases
Source: Cell. 2020 Sep 3;182(5):1214–1231.e11. doi: 10.1016/j.cell.2020.08.008 (PMC7482360; doi:10.1016/j.cell.2020.08.008)
Supplement: Table S5. Fine-Mapping Posterior Probabilities, Related to Figure 1 — The table reports all the sentinels fine-mapped to a single causative signal, i.e., having FMPP > 0.95. [file mmc5.xlsx]

## Sheet: ST5_vars_finemapped_to_gt_0.95_
Variant	Phenotype	rsID	chromosome	position	effect_allele	maf	beta	SD	FM_PP	VEP_cons_most_serious	VEP_impact_most_serious	gene	ENS
1:101664644_T_C	eo_p	rs10875357	1	101664644	C	0.296337	0.0256295	0.00233025	0.986706	intergenic_variant	MODIFIER
1:101664644_T_C	eo	rs10875357	1	101664644	C	0.29634	0.0252199	0.00232213	0.979672	intergenic_variant	MODIFIER
1:101689881_TTTA_T	lymph	1:101689881_TTTA_T	1	101689881	T	0.23416	-0.0278882	0.0025509	0.973199	downstream_gene_variant	MODIFIER	snoU13	ENSG00000238296
1:101703249_T_C	lymph_p	rs1411017	1	101703249	C	0.03107	-0.0601237	0.00617245	0.969499	intron_variant	MODIFIER	S1PR1	ENSG00000170989
1:101704577_C_G	lymph	rs41287280	1	101704577	G	0.021042	0.0918931	0.00734056	1	missense_variant	MODERATE	S1PR1	ENSG00000170989
1:101704577_C_G	lymph_p	rs41287280	1	101704577	G	0.021057	0.0670061	0.00746009	1	missense_variant	MODERATE	S1PR1	ENSG00000170989
1:101744646_C_G	lymph_p	rs77046277	1	101744646	G	0.001514	-0.602702	0.0293576	0.999979	intergenic_variant	MODIFIER
1:101744646_C_G	neut_p	rs77046277	1	101744646	G	0.001514	0.449848	0.0294535	0.998772	intergenic_variant	MODIFIER
1:101744646_C_G	lymph	rs77046277	1	101744646	G	0.001515	-0.716307	0.0288713	1	intergenic_variant	MODIFIER
1:10271688_C_G	mpv	rs11121529	1	10271688	G	0.11369	0.0816833	0.0031958	1	5_prime_UTR_variant	MODIFIER	KIF1B	ENSG00000054523
1:10357806_G_C	wbc	rs112682076	1	10357806	C	0.010651	-0.095061	0.0105618	0.99999	intron_variant	MODIFIER	KIF1B	ENSG00000054523
1:10357806_G_C	neut	rs112682076	1	10357806	C	0.010661	-0.077015	0.0106788	0.990876	intron_variant	MODIFIER	KIF1B	ENSG00000054523
1:110232983_A_G	plt	rs140584594	1	110232983	G	0.269491	0.0202419	0.00234804	0.999929	missense_variant	MODERATE	GSTM1	ENSG00000134184
1:110232983_A_G	mono	rs140584594	1	110232983	G	0.269784	-0.0187431	0.00233239	0.999998	missense_variant	MODERATE	GSTM1	ENSG00000134184
1:110232983_A_G	mpv	rs140584594	1	110232983	G	0.269464	-0.020261	0.00227464	0.999706	missense_variant	MODERATE	GSTM1	ENSG00000134184
1:110435328_G_A	mono	rs17608459	1	110435328	A	0.113377	0.0321269	0.00343507	0.993989	upstream_gene_variant	MODIFIER	RP11-195M16.3	ENSG00000261055
1:110470764_G_A	lymph	rs333947	1	110470764	A	0.150152	0.0230217	0.00294934	0.999998	intron_variant	MODIFIER	CSF1	ENSG00000184371
1:110470764_G_A	plt	rs333947	1	110470764	A	0.150271	0.0285669	0.00292948	0.99989	intron_variant	MODIFIER	CSF1	ENSG00000184371
1:110470764_G_A	mono_p	rs333947	1	110470764	A	0.150068	0.0218837	0.00295419	0.997393	intron_variant	MODIFIER	CSF1	ENSG00000184371
1:110470764_G_A	wbc	rs333947	1	110470764	A	0.150123	0.0221804	0.00295519	0.998918	intron_variant	MODIFIER	CSF1	ENSG00000184371
1:110470764_G_A	mono	rs333947	1	110470764	A	0.150095	0.0367257	0.00291153	1	intron_variant	MODIFIER	CSF1	ENSG00000184371
1:110470764_G_A	pct	rs333947	1	110470764	A	0.150292	0.0273691	0.00295012	0.999993	intron_variant	MODIFIER	CSF1	ENSG00000184371
1:111740345_C_G	ret	rs599134	1	111740345	G	0.224247	-0.0182018	0.00255517	0.998379	non_coding_transcript_exon_variant	MODIFIER	DENND2D	ENSG00000162777
1:111740345_C_G	hlr_p	rs599134	1	111740345	G	0.224265	-0.0161302	0.00254563	0.977178	non_coding_transcript_exon_variant	MODIFIER	DENND2D	ENSG00000162777
1:111740345_C_G	ret_p	rs599134	1	111740345	G	0.224249	-0.0178434	0.00256168	0.969664	non_coding_transcript_exon_variant	MODIFIER	DENND2D	ENSG00000162777
1:111740345_C_G	hlr	rs599134	1	111740345	G	0.224256	-0.0165417	0.00254208	0.996539	non_coding_transcript_exon_variant	MODIFIER	DENND2D	ENSG00000162777
1:115130508_A_G	mpv	rs61753528	1	115130508	G	0.005573	0.145594	0.0136118	1	missense_variant	MODERATE	DENND2C	ENSG00000175984
1:115130508_A_G	pdw	rs61753528	1	115130508	G	0.005577	-0.201327	0.0143302	1	missense_variant	MODERATE	DENND2C	ENSG00000175984
1:115142870_G_A	mpv	rs149711393	1	115142870	A	0.00724	0.120048	0.01197	0.999997	missense_variant	MODERATE	DENND2C	ENSG00000175984
1:115142870_G_A	pdw	rs149711393	1	115142870	A	0.007239	-0.164233	0.0126064	1	missense_variant	MODERATE	DENND2C	ENSG00000175984
1:117544331_A_C	neut	rs12130298	1	117544331	C	0.076212	-0.027581	0.00403302	0.99998	upstream_gene_variant	MODIFIER	CD101	ENSG00000134256
1:118165603_G_A	ret_p	rs148397151	1	118165603	A	0.000532	-0.342813	0.0507463	0.997795	missense_variant	MODERATE	FAM46C	ENSG00000183508
1:118165603_G_A	mch	rs148397151	1	118165603	A	0.00053	-0.440996	0.0492871	0.999737	missense_variant	MODERATE	FAM46C	ENSG00000183508
1:118165603_G_A	mcv	rs148397151	1	118165603	A	0.000531	-0.368664	0.0486681	0.998934	missense_variant	MODERATE	FAM46C	ENSG00000183508
1:118251143_C_T	hlr	rs10923397	1	118251143	T	0.16242	0.0307934	0.00289274	1	intergenic_variant	MODIFIER
1:118251143_C_T	rbc	rs10923397	1	118251143	T	0.162351	-0.0185277	0.00284632	0.999862	intergenic_variant	MODIFIER
1:118251143_C_T	hlr_p	rs10923397	1	118251143	T	0.162418	0.0341085	0.00289675	1	intergenic_variant	MODIFIER
1:118251143_C_T	ret_p	rs10923397	1	118251143	T	0.162426	0.0356693	0.00291485	0.999999	intergenic_variant	MODIFIER
1:118251143_C_T	ret	rs10923397	1	118251143	T	0.162418	0.0310819	0.00290752	1	intergenic_variant	MODIFIER
1:118251143_C_T	irf	rs10923397	1	118251143	T	0.162425	0.017512	0.00297486	0.999219	intergenic_variant	MODIFIER
1:118251175_A_C	rdw_cv	rs10923398	1	118251175	C	0.184163	-0.0341345	0.00274962	0.985185	intergenic_variant	MODIFIER
1:11856378_G_A	mrv	rs1801133	1	11856378	A	0.33642	0.0247202	0.00223393	0.998429	missense_variant	MODERATE	MTHFR	ENSG00000177000
1:11868284_TTGTG_T	rdw_cv	1:11868284_TTGTG_T	1	11868284	T	0.315843	0.0248924	0.00233331	0.998217	intron_variant	MODIFIER	CLCN6	ENSG00000011021
1:12099345_A_G	eo	rs35249183	1	12099345	G	0.099815	0.0401223	0.00358862	0.997497	upstream_gene_variant	MODIFIER	RN7SL649P	ENSG00000243539
1:12175658_G_A	eo	rs2230624	1	12175658	A	0.014664	-0.0907965	0.00880858	1	missense_variant	MODERATE	TNFRSF8	ENSG00000120949
1:12175658_G_A	eo_p	rs2230624	1	12175658	A	0.014666	-0.0993322	0.00883835	1	missense_variant	MODERATE	TNFRSF8	ENSG00000120949
1:12246175_C_T	eo_p	rs474247	1	12246175	T	0.21777	0.0229896	0.00265989	0.999899	intron_variant	MODIFIER	TNFRSF1B	ENSG00000028137
1:12246175_C_T	eo	rs474247	1	12246175	T	0.217779	0.0228599	0.00265062	0.999981	intron_variant	MODIFIER	TNFRSF1B	ENSG00000028137
1:150958836_A_G	mscv	rs267733	1	150958836	G	0.160893	-0.0192431	0.0027955	0.998514	missense_variant	MODERATE	ANXA9	ENSG00000143412
1:154092056_C_A	mpv	rs2494663	1	154092056	A	0.449993	0.0189456	0.00204454	0.999729	intron_variant	MODIFIER	NUP210L	ENSG00000143552
1:155178782_A_T	hct	rs760077	1	155178782	T	0.397786	0.0371142	0.00216876	0.996555	missense_variant	MODERATE	MTX1	ENSG00000173171
1:155178782_A_T	hgb	rs760077	1	155178782	T	0.397763	0.033005	0.00216713	0.990552	missense_variant	MODERATE	MTX1	ENSG00000173171
1:155178782_A_T	rbc	rs760077	1	155178782	T	0.397781	0.0295956	0.00213013	0.980943	missense_variant	MODERATE	MTX1	ENSG00000173171
1:155261709_G_A	hgb	rs116100695	1	155261709	A	0.002779	-0.177145	0.0201657	0.99961	missense_variant	MODERATE	PKLR	ENSG00000143627
1:155261709_G_A	ret	rs116100695	1	155261709	A	0.002779	0.322045	0.0202533	1	missense_variant	MODERATE	PKLR	ENSG00000143627
1:155261709_G_A	ret_p	rs116100695	1	155261709	A	0.002778	0.355944	0.0203072	1	missense_variant	MODERATE	PKLR	ENSG00000143627
1:155261709_G_A	irf	rs116100695	1	155261709	A	0.002776	0.170746	0.0207351	0.999885	missense_variant	MODERATE	PKLR	ENSG00000143627
1:155261709_G_A	hct	rs116100695	1	155261709	A	0.00278	-0.168508	0.0201777	0.999653	missense_variant	MODERATE	PKLR	ENSG00000143627
1:155261709_G_A	hlr_p	rs116100695	1	155261709	A	0.002776	0.336911	0.0201924	1	missense_variant	MODERATE	PKLR	ENSG00000143627
1:155261709_G_A	hlr	rs116100695	1	155261709	A	0.002776	0.313892	0.0201616	1	missense_variant	MODERATE	PKLR	ENSG00000143627
1:155484430_T_C	ret	rs77350683	1	155484430	C	0.067753	0.0618286	0.00428803	0.99603	intron_variant	MODIFIER	ASH1L	ENSG00000116539
1:155484430_T_C	hlr	rs77350683	1	155484430	C	0.067764	0.0571579	0.00426625	0.997081	intron_variant	MODIFIER	ASH1L	ENSG00000116539
1:155484430_T_C	hlr_p	rs77350683	1	155484430	C	0.067765	0.0601076	0.00427214	0.997317	intron_variant	MODIFIER	ASH1L	ENSG00000116539
1:155484430_T_C	ret_p	rs77350683	1	155484430	C	0.067755	0.0663782	0.00429882	0.992641	intron_variant	MODIFIER	ASH1L	ENSG00000116539
1:156869714_G_A	plt	rs12041331	1	156869714	A	0.086099	0.0344427	0.00375064	0.972048	intron_variant	MODIFIER	PEAR1	ENSG00000187800
1:156869714_G_A	mpv	rs12041331	1	156869714	A	0.086085	-0.080527	0.00363359	0.999896	intron_variant	MODIFIER	PEAR1	ENSG00000187800
1:156869714_G_A	pdw	rs12041331	1	156869714	A	0.086089	-0.0405472	0.00382631	0.98241	intron_variant	MODIFIER	PEAR1	ENSG00000187800
1:156877520_A_G	mpv	rs149254521	1	156877520	G	0.000699	-0.426369	0.0471455	0.99851	missense_variant	MODERATE	PEAR1	ENSG00000187800
1:156878473_C_T	mpv	rs77795865	1	156878473	T	0.035464	-0.0581016	0.00548934	0.999998	missense_variant	MODERATE	PEAR1	ENSG00000187800
1:158586966_A_T	hlr_p	rs2022003	1	158586966	T	0.278629	-0.0671383	0.00236683	0.999987	intron_variant	MODIFIER	SPTA1	ENSG00000163554
1:158613314_G_A	ret_p	rs200830867	1	158613314	A	0.009074	0.145274	0.0112578	0.998181	intron_variant	MODIFIER	SPTA1	ENSG00000163554
1:158613314_G_A	ret	rs200830867	1	158613314	A	0.009077	0.14579	0.0112271	0.997595	intron_variant	MODIFIER	SPTA1	ENSG00000163554
1:158613314_G_A	mrv	rs200830867	1	158613314	A	0.009094	-0.203739	0.0111165	1	intron_variant	MODIFIER	SPTA1	ENSG00000163554
1:158613314_G_A	mscv	rs200830867	1	158613314	A	0.009061	-0.206244	0.0108268	1	intron_variant	MODIFIER	SPTA1	ENSG00000163554
1:158613314_G_A	mchc	rs200830867	1	158613314	A	0.0091	0.129457	0.0115009	0.993901	intron_variant	MODIFIER	SPTA1	ENSG00000163554
1:158638260_G_A	ret	rs140446749	1	158638260	A	0.011593	0.269416	0.00996713	0.976906	intron_variant	MODIFIER	SPTA1	ENSG00000163554
1:158638260_G_A	mcv	rs140446749	1	158638260	A	0.011556	-0.173375	0.00958853	0.953154	intron_variant	MODIFIER	SPTA1	ENSG00000163554
1:158638260_G_A	mrv	rs140446749	1	158638260	A	0.01155	-0.276676	0.0098963	0.993131	intron_variant	MODIFIER	SPTA1	ENSG00000163554
1:158638260_G_A	mscv	rs140446749	1	158638260	A	0.011584	-0.399279	0.00960477	0.999995	intron_variant	MODIFIER	SPTA1	ENSG00000163554
1:158638260_G_A	ret_p	rs140446749	1	158638260	A	0.01159	0.263908	0.00999367	0.960384	intron_variant	MODIFIER	SPTA1	ENSG00000163554
1:159174077_G_A	neut	rs41264467	1	159174077	A	0.010769	-0.0795001	0.0107648	0.993131	5_prime_UTR_variant	MODIFIER	DARC	ENSG00000213088
1:159174077_G_A	neut_p	rs41264467	1	159174077	A	0.010762	-0.0692048	0.0108357	0.956752	5_prime_UTR_variant	MODIFIER	DARC	ENSG00000213088
1:159174077_G_A	wbc	rs41264467	1	159174077	A	0.010774	-0.062693	0.0106391	0.95565	5_prime_UTR_variant	MODIFIER	DARC	ENSG00000213088
1:159174683_T_C	wbc	rs2814778	1	159174683	C	0.002013	-0.285151	0.0235231	1	5_prime_UTR_variant	MODIFIER	DARC	ENSG00000213088
1:159174683_T_C	lymph_p	rs2814778	1	159174683	C	0.002014	0.246267	0.0238632	0.967288	5_prime_UTR_variant	MODIFIER	DARC	ENSG00000213088
1:159174683_T_C	neut	rs2814778	1	159174683	C	0.00201	-0.327724	0.0238306	1	5_prime_UTR_variant	MODIFIER	DARC	ENSG00000213088
1:159175354_G_A	mono_p	rs12075	1	159175354	A	0.420839	0.0171859	0.00213707	0.99984	missense_variant	MODERATE	DARC	ENSG00000213088
1:159175354_G_A	baso_p	rs12075	1	159175354	A	0.420792	0.026912	0.00223955	1	missense_variant	MODERATE	DARC	ENSG00000213088
1:159175354_G_A	mono	rs12075	1	159175354	A	0.42084	0.0269353	0.00210613	1	missense_variant	MODERATE	DARC	ENSG00000213088
1:159175354_G_A	baso	rs12075	1	159175354	A	0.420816	0.0307992	0.00223171	1	missense_variant	MODERATE	DARC	ENSG00000213088
1:159175354_G_A	neut	rs12075	1	159175354	A	0.420783	0.0149108	0.00216297	0.9982	missense_variant	MODERATE	DARC	ENSG00000213088
1:159175354_G_A	lymph_p	rs12075	1	159175354	A	0.420784	-0.0155427	0.00216986	0.997681	missense_variant	MODERATE	DARC	ENSG00000213088
1:159175354_G_A	wbc	rs12075	1	159175354	A	0.420726	0.0153208	0.00213824	0.999989	missense_variant	MODERATE	DARC	ENSG00000213088
1:159175494_C_T	wbc	rs34599082	1	159175494	T	0.013618	-0.164917	0.00910579	1	missense_variant	MODERATE	DARC	ENSG00000213088
1:159175494_C_T	mono	rs34599082	1	159175494	T	0.01363	-0.102699	0.00896553	1	missense_variant	MODERATE	DARC	ENSG00000213088
1:159175494_C_T	neut	rs34599082	1	159175494	T	0.013622	-0.18141	0.00921017	1	missense_variant	MODERATE	DARC	ENSG00000213088
1:159175494_C_T	lymph_p	rs34599082	1	159175494	T	0.013626	0.120699	0.00923831	1	missense_variant	MODERATE	DARC	ENSG00000213088
1:159175494_C_T	neut_p	rs34599082	1	159175494	T	0.013624	-0.12616	0.00926724	1	missense_variant	MODERATE	DARC	ENSG00000213088
1:159175494_C_T	baso_p	rs34599082	1	159175494	T	0.013627	0.0896442	0.00953495	0.999999	missense_variant	MODERATE	DARC	ENSG00000213088
1:159892088_G_A	mpv	rs2789422	1	159892088	A	0.417424	0.0297069	0.00205802	0.959535	intron_variant	MODIFIER	TAGLN2	ENSG00000158710
1:161188893_T_G	plt	rs3557	1	161188893	G	0.090576	0.0250052	0.00368581	0.990768	3_prime_UTR_variant	MODIFIER	FCER1G	ENSG00000158869
1:161188893_T_G	mpv	rs3557	1	161188893	G	0.090573	-0.051699	0.00357044	1	3_prime_UTR_variant	MODIFIER	FCER1G	ENSG00000158869
1:161188893_T_G	pdw	rs3557	1	161188893	G	0.090579	-0.0531279	0.00375996	0.999955	3_prime_UTR_variant	MODIFIER	FCER1G	ENSG00000158869
1:161599779_G_C	baso_p	rs200688856	1	161599779	C	0.339914	-0.0270231	0.00232311	1	missense_variant	MODERATE	FCGR3B	ENSG00000162747
1:161599779_G_C	mono	rs200688856	1	161599779	C	0.339876	0.0192247	0.00218521	1	missense_variant	MODERATE	FCGR3B	ENSG00000162747
1:161599779_G_C	baso	rs200688856	1	161599779	C	0.339898	-0.0205242	0.00231501	1	missense_variant	MODERATE	FCGR3B	ENSG00000162747
1:164529120_G_A	mrv	rs2275558	1	164529120	A	0.210289	-0.019944	0.00287628	0.993233	missense_variant	MODERATE	PBX1	ENSG00000185630
1:167600842_C_T	wbc	rs11579633	1	167600842	T	0.423276	0.019196	0.00215696	0.999452	intron_variant	MODIFIER	RCSD1	ENSG00000198771
1:167600842_C_T	neut	rs11579633	1	167600842	T	0.423287	0.0183443	0.00218179	0.99668	intron_variant	MODIFIER	RCSD1	ENSG00000198771
1:171939290_C_A	mpv	rs2038479	1	171939290	A	0.197391	0.12873	0.00256308	0.951107	5_prime_UTR_variant	MODIFIER	DNM3	ENSG00000197959
1:174988016_C_T	pct	rs10912870	1	174988016	T	0.336173	-0.013873	0.00223957	0.950863	intron_variant	MODIFIER	MRPS14	ENSG00000120333
1:175015850_T_C	pdw	rs61827378	1	175015850	C	0.270645	-0.0147233	0.00246346	0.994313	upstream_gene_variant	MODIFIER	SDCCAG3P2	ENSG00000181101
1:198663661_G_A	lymph	rs10494783	1	198663661	A	0.051277	-0.0537463	0.00479696	0.998243	3_prime_UTR_variant	MODIFIER	PTPRC	ENSG00000081237
1:198665917_C_G	lymph	rs17612648	1	198665917	G	0.014618	0.0610654	0.00929612	0.990757	synonymous_variant	LOW	PTPRC	ENSG00000081237
1:198680015_G_A	lymph	rs12733073	1	198680015	A	0.009897	0.125098	0.0113447	1	intron_variant	MODIFIER	PTPRC	ENSG00000081237
1:198680015_G_A	mono_p	rs12733073	1	198680015	A	0.009917	-0.0996808	0.0113476	0.999952	intron_variant	MODIFIER	PTPRC	ENSG00000081237
1:198680015_G_A	lymph_p	rs12733073	1	198680015	A	0.009898	0.0764689	0.0115335	0.972181	intron_variant	MODIFIER	PTPRC	ENSG00000081237
1:199010721_C_T	hlr_p	rs1434282	1	199010721	T	0.275333	0.0348542	0.00238614	0.973381	non_coding_transcript_exon_variant	MODIFIER	RP11-16L9.4	ENSG00000235492
1:199010721_C_T	mscv	rs1434282	1	199010721	T	0.275262	0.0376686	0.00230734	0.979749	non_coding_transcript_exon_variant	MODIFIER	RP11-16L9.4	ENSG00000235492
1:199010721_C_T	mcv	rs1434282	1	199010721	T	0.275331	0.0508833	0.00230023	0.999861	non_coding_transcript_exon_variant	MODIFIER	RP11-16L9.4	ENSG00000235492
1:199010721_C_T	pct	rs1434282	1	199010721	T	0.276039	0.0494027	0.00236915	0.991441	non_coding_transcript_exon_variant	MODIFIER	RP11-16L9.4	ENSG00000235492
1:199010721_C_T	ret_p	rs1434282	1	199010721	T	0.27542	0.0356084	0.00240085	0.976929	non_coding_transcript_exon_variant	MODIFIER	RP11-16L9.4	ENSG00000235492
1:199010721_C_T	rbc	rs1434282	1	199010721	T	0.275363	-0.0460602	0.00234338	0.999683	non_coding_transcript_exon_variant	MODIFIER	RP11-16L9.4	ENSG00000235492
1:202129205_G_A	pct	rs147176673	1	202129205	A	0.015256	-0.0875805	0.00957654	0.999608	intron_variant	MODIFIER	PTPN7	ENSG00000143851
1:202129205_G_A	baso_p	rs147176673	1	202129205	A	0.015214	0.0597738	0.0100623	0.995785	intron_variant	MODIFIER	PTPN7	ENSG00000143851
1:202909974_G_C	mpv	rs7539542	1	202909974	C	0.317105	-0.0214017	0.00221594	0.999929	3_prime_UTR_variant	MODIFIER	ADIPOR1	ENSG00000159346
1:203270943_A_T	ret	rs55709800	1	203270943	T	0.090068	0.0288219	0.00378125	0.999991	intron_variant	MODIFIER	LINC01136	ENSG00000233791
1:203270943_A_T	mchc	rs55709800	1	203270943	T	0.090099	0.0256783	0.00387609	0.952595	intron_variant	MODIFIER	LINC01136	ENSG00000233791
1:203270943_A_T	ret_p	rs55709800	1	203270943	T	0.090071	0.025417	0.00379081	0.999909	intron_variant	MODIFIER	LINC01136	ENSG00000233791
1:203275407_C_G	mrv	rs17534048	1	203275407	G	0.413697	-0.028275	0.00214442	1	intron_variant	MODIFIER	BTG2	ENSG00000159388
1:203275407_C_G	mcv	rs17534048	1	203275407	G	0.413627	-0.0168462	0.00207788	0.984657	intron_variant	MODIFIER	BTG2	ENSG00000159388
1:203275407_C_G	mscv	rs17534048	1	203275407	G	0.413689	-0.0239428	0.00208436	1	intron_variant	MODIFIER	BTG2	ENSG00000159388
1:203281175_G_C	irf	rs17534202	1	203281175	C	0.465025	-0.0195688	0.00219206	1	downstream_gene_variant	MODIFIER	BTG2	ENSG00000159388
1:203281175_G_C	rbc	rs17534202	1	203281175	C	0.465098	0.0167285	0.00209604	0.999959	downstream_gene_variant	MODIFIER	BTG2	ENSG00000159388
1:203281175_G_C	mch	rs17534202	1	203281175	C	0.465022	-0.0286853	0.00208221	1	downstream_gene_variant	MODIFIER	BTG2	ENSG00000159388
1:203281175_G_C	mcv	rs17534202	1	203281175	C	0.465055	-0.0350751	0.00205718	0.999999	downstream_gene_variant	MODIFIER	BTG2	ENSG00000159388
1:203281175_G_C	mrv	rs17534202	1	203281175	C	0.465078	-0.0587793	0.00212303	1	downstream_gene_variant	MODIFIER	BTG2	ENSG00000159388
1:203281175_G_C	mscv	rs17534202	1	203281175	C	0.46498	-0.053775	0.00206352	1	downstream_gene_variant	MODIFIER	BTG2	ENSG00000159388
1:203281175_G_C	rdw_cv	rs17534202	1	203281175	C	0.464997	-0.0308249	0.00212796	1	downstream_gene_variant	MODIFIER	BTG2	ENSG00000159388
1:204262031_CTGTTAG_C	plt	1:204262031_CTGTTAG_C	1	204262031	C	0.293562	0.0196195	0.00233267	0.958654	intron_variant	MODIFIER	PLEKHA6	ENSG00000143850
1:208037402_C_A	pct	rs12048704	1	208037402	A	0.103765	0.0256536	0.00347844	0.99659	intron_variant	MODIFIER	C1orf132	ENSG00000203709
1:208045431_C_A	lymph	rs200688949	1	208045431	A	0.220358	-0.0179138	0.00272523	0.996158	upstream_gene_variant	MODIFIER	C1orf132	ENSG00000203709
1:211803761_C_T	mchc	rs61851769	1	211803761	T	0.235848	-0.0185549	0.00261268	0.986641	intergenic_variant	MODIFIER
1:211803761_C_T	pdw	rs61851769	1	211803761	T	0.235897	0.0310108	0.0025552	1	intergenic_variant	MODIFIER
1:212553243_AG_A	baso	Affx-52322954	1	212553243	A	0.003108	0.136042	0.0198009	0.978473	frameshift_variant	HIGH	TMEM206	ENSG00000065600
1:213966887_T_C	hgb	rs10494964	1	213966887	C	0.271948	0.0260012	0.00243226	1	intron_variant	MODIFIER	RP11-323I1.1	ENSG00000228255
1:213966887_T_C	hct	rs10494964	1	213966887	C	0.271965	0.0247892	0.00243417	1	intron_variant	MODIFIER	RP11-323I1.1	ENSG00000228255
1:213966887_T_C	rbc	rs10494964	1	213966887	C	0.271973	0.0226417	0.00239072	0.999998	intron_variant	MODIFIER	RP11-323I1.1	ENSG00000228255
1:221001142_A_C	mpv	rs61830291	1	221001142	C	0.096572	-0.0294039	0.00344904	0.993966	upstream_gene_variant	MODIFIER	RP11-295M18.2	ENSG00000238078
1:225962690_C_T	rdw_cv	rs6696074	1	225962690	T	0.434895	0.0164684	0.00218321	0.971493	upstream_gene_variant	MODIFIER	SRP9	ENSG00000143742
1:225962690_C_T	pct	rs6696074	1	225962690	T	0.434879	0.0182272	0.0021754	0.994358	upstream_gene_variant	MODIFIER	SRP9	ENSG00000143742
1:225962690_C_T	plt	rs6696074	1	225962690	T	0.434898	0.0147559	0.00216014	0.95074	upstream_gene_variant	MODIFIER	SRP9	ENSG00000143742
1:234728942_T_C	mono_p	rs79855325	1	234728942	C	0.085816	0.0334543	0.00390261	0.982694	upstream_gene_variant	MODIFIER	U8	ENSG00000212144
1:234736928_A_C	mscv	rs1329128	1	234736928	C	0.209966	-0.0192155	0.00254351	0.979131	downstream_gene_variant	MODIFIER	IRF2BP2	ENSG00000168264
1:234779066_G_A	ret_p	rs72749982	1	234779066	A	0.016978	0.0532504	0.00825614	0.959162	upstream_gene_variant	MODIFIER	RP4-781K5.4,RP4-781K5.9	ENSG00000228044,ENSG00000272362
1:234807113_C_T	irf	rs77918915	1	234807113	T	0.012657	0.0747619	0.00990769	0.987154	non_coding_transcript_exon_variant	MODIFIER	RP4-781K5.6	ENSG00000230628
1:234909298_C_T	mono	rs4626924	1	234909298	T	0.448818	-0.0207297	0.00211146	0.98744	intergenic_variant	MODIFIER
1:234909298_C_T	mono_p	rs4626924	1	234909298	T	0.448835	-0.0360386	0.00214223	0.992368	intergenic_variant	MODIFIER
1:235113008_G_A	mono_p	rs72632294	1	235113008	A	0.042067	-0.0394794	0.0052536	0.972765	downstream_gene_variant	MODIFIER	RP11-443B7.3	ENSG00000258082
1:235113008_G_A	mono	rs72632294	1	235113008	A	0.042062	-0.0375138	0.00517829	0.993911	downstream_gene_variant	MODIFIER	RP11-443B7.3	ENSG00000258082
1:23861271_T_C	lymph	rs34000926	1	23861271	C	0.32919	-0.0179529	0.00225558	0.995879	upstream_gene_variant	MODIFIER	E2F2	ENSG00000007968
1:240656550_G_C	mch	rs142343894	1	240656550	C	0.003643	-0.10878	0.0172058	0.999868	missense_variant	MODERATE	GREM2	ENSG00000180875
1:247712303_T_C	plt	rs41315846	1	247712303	C	0.476534	0.0530483	0.00211696	1	intron_variant	MODIFIER	GCSAML	ENSG00000169224
1:247712303_T_C	pdw	rs41315846	1	247712303	C	0.476535	-0.0535814	0.0021597	1	intron_variant	MODIFIER	GCSAML	ENSG00000169224
1:247712303_T_C	mpv	rs41315846	1	247712303	C	0.476496	-0.0579007	0.00205084	1	intron_variant	MODIFIER	GCSAML	ENSG00000169224
1:247712303_T_C	pct	rs41315846	1	247712303	C	0.476511	0.0293091	0.00213205	0.997921	intron_variant	MODIFIER	GCSAML	ENSG00000169224
1:247719769_G_A	plt	rs56043070	1	247719769	A	0.070528	-0.137449	0.00409155	0.998823	splice_donor_variant	HIGH	GCSAML	ENSG00000169224
1:247719769_G_A	pct	rs56043070	1	247719769	A	0.070539	-0.0922978	0.00412009	0.977912	splice_donor_variant	HIGH	GCSAML	ENSG00000169224
1:247719769_G_A	mpv	rs56043070	1	247719769	A	0.070544	0.11959	0.00396294	0.971324	splice_donor_variant	HIGH	GCSAML	ENSG00000169224
1:247719769_G_A	pdw	rs56043070	1	247719769	A	0.070537	0.138083	0.00417368	0.984143	splice_donor_variant	HIGH	GCSAML	ENSG00000169224
1:248020556_G_C	pdw	rs11204523	1	248020556	C	0.240648	-0.0530579	0.0025363	0.999346	missense_variant	MODERATE	TRIM58	ENSG00000162722
1:248032236_C_CT	ret_p	rs35237755	1	248032236	CT	0.108073	0.0759381	0.00346227	0.996274	intron_variant	MODIFIER	OR2W3,TRIM58	ENSG00000162722,ENSG00000238243
1:248032236_C_CT	ret	rs35237755	1	248032236	CT	0.108071	0.0760756	0.00345362	0.990754	intron_variant	MODIFIER	OR2W3,TRIM58	ENSG00000162722,ENSG00000238243
1:248038325_T_C	mpv	rs4925750	1	248038325	C	0.31239	-0.073086	0.0021919	0.988889	intron_variant	MODIFIER	OR2W3,TRIM58	ENSG00000162722,ENSG00000238243
1:248039294_G_A	hlr_p	rs1339847	1	248039294	A	0.109372	0.113262	0.00339705	0.999025	missense_variant	MODERATE	TRIM58	ENSG00000162722
1:248039294_G_A	hlr	rs1339847	1	248039294	A	0.109377	0.111717	0.00339219	0.999586	missense_variant	MODERATE	TRIM58	ENSG00000162722
1:248039294_G_A	ret	rs1339847	1	248039294	A	0.109426	0.145323	0.00340858	0.99893	missense_variant	MODERATE	TRIM58	ENSG00000162722
1:248039294_G_A	ret_p	rs1339847	1	248039294	A	0.10942	0.149449	0.00341741	0.998253	missense_variant	MODERATE	TRIM58	ENSG00000162722
1:248039451_C_T	rbc	rs3811444	1	248039451	T	0.334504	0.0434977	0.00220919	1	missense_variant	MODERATE	TRIM58	ENSG00000162722
1:248039451_C_T	hlr	rs3811444	1	248039451	T	0.334496	0.0437609	0.0022457	1	missense_variant	MODERATE	TRIM58	ENSG00000162722
1:248039451_C_T	mcv	rs3811444	1	248039451	T	0.334518	-0.0583329	0.00216806	1	missense_variant	MODERATE	TRIM58	ENSG00000162722
1:248039451_C_T	hgb	rs3811444	1	248039451	T	0.334557	0.0241785	0.00224738	0.999835	missense_variant	MODERATE	TRIM58	ENSG00000162722
1:248039451_C_T	mrv	rs3811444	1	248039451	T	0.33451	-0.0897431	0.00223669	1	missense_variant	MODERATE	TRIM58	ENSG00000162722
1:248039451_C_T	hlr_p	rs3811444	1	248039451	T	0.334495	0.0369645	0.00224881	1	missense_variant	MODERATE	TRIM58	ENSG00000162722
1:248039451_C_T	neut	rs3811444	1	248039451	T	0.334457	0.0218044	0.00226418	0.999975	missense_variant	MODERATE	TRIM58	ENSG00000162722
1:248039451_C_T	wbc	rs3811444	1	248039451	T	0.334495	0.0238601	0.00223825	0.999999	missense_variant	MODERATE	TRIM58	ENSG00000162722
1:248039451_C_T	mch	rs3811444	1	248039451	T	0.334534	-0.0349252	0.00219435	0.999373	missense_variant	MODERATE	TRIM58	ENSG00000162722
1:248039451_C_T	mscv	rs3811444	1	248039451	T	0.334576	-0.066865	0.00217405	1	missense_variant	MODERATE	TRIM58	ENSG00000162722
1:248039451_C_T	mchc	rs3811444	1	248039451	T	0.334491	0.0400555	0.002315	1	missense_variant	MODERATE	TRIM58	ENSG00000162722
1:248039451_C_T	rdw_cv	rs3811444	1	248039451	T	0.334488	-0.0773277	0.00224288	1	missense_variant	MODERATE	TRIM58	ENSG00000162722
1:248039451_C_T	irf	rs3811444	1	248039451	T	0.334539	0.106725	0.00230949	1	missense_variant	MODERATE	TRIM58	ENSG00000162722
1:248039451_C_T	lymph	rs3811444	1	248039451	T	0.334466	0.0150042	0.00223415	0.99945	missense_variant	MODERATE	TRIM58	ENSG00000162722
1:249191706_G_A	mscv	rs4335411	1	249191706	A	0.237885	-0.0205456	0.00257105	0.9762	intergenic_variant	MODIFIER
1:249191706_G_A	pct	rs4335411	1	249191706	A	0.23792	-0.0215305	0.00264142	0.998786	intergenic_variant	MODIFIER
1:249191706_G_A	neut_p	rs4335411	1	249191706	A	0.237811	0.0163593	0.00269316	0.989911	intergenic_variant	MODIFIER
1:249191706_G_A	mcv	rs4335411	1	249191706	A	0.237822	-0.0180127	0.00256262	0.998788	intergenic_variant	MODIFIER
1:249191706_G_A	mono	rs4335411	1	249191706	A	0.237841	-0.019134	0.00260617	0.999189	intergenic_variant	MODIFIER
1:249191706_G_A	plt	rs4335411	1	249191706	A	0.237922	-0.0227016	0.00262276	0.98157	intergenic_variant	MODIFIER
1:25600747_C_A	mscv	rs139898146	1	25600747	A	0.413787	-0.0714527	0.00207905	0.999614	intron_variant	MODIFIER	C1orf63,RHD	ENSG00000117616,ENSG00000187010
1:25600747_C_A	pct	rs139898146	1	25600747	A	0.413842	-0.0442423	0.00213707	0.999848	intron_variant	MODIFIER	C1orf63,RHD	ENSG00000117616,ENSG00000187010
1:25600747_C_A	mcv	rs139898146	1	25600747	A	0.413825	-0.0386853	0.00207289	0.99999	intron_variant	MODIFIER	C1orf63,RHD	ENSG00000117616,ENSG00000187010
1:25600747_C_A	plt	rs139898146	1	25600747	A	0.413809	-0.0365366	0.00212195	0.997179	intron_variant	MODIFIER	C1orf63,RHD	ENSG00000117616,ENSG00000187010
1:25600747_C_A	mchc	rs139898146	1	25600747	A	0.413853	0.026953	0.00221288	0.994494	intron_variant	MODIFIER	C1orf63,RHD	ENSG00000117616,ENSG00000187010
1:25677605_G_A	mscv	rs72660919	1	25677605	A	0.134035	-0.0229577	0.00310734	1	intron_variant	MODIFIER	TMEM50A	ENSG00000183726
1:25677605_G_A	mrv	rs72660919	1	25677605	A	0.134019	-0.0233968	0.0031966	1	intron_variant	MODIFIER	TMEM50A	ENSG00000183726
1:25677605_G_A	mchc	rs72660919	1	25677605	A	0.13393	0.0278164	0.0033086	1	intron_variant	MODIFIER	TMEM50A	ENSG00000183726
1:25732548_G_A	mrv	rs28513325	1	25732548	A	0.0378363	0.080128	0.00643527	0.998971	intron_variant	MODIFIER	RHCE	ENSG00000188672
1:25877492_C_T	mpv	rs75446219	1	25877492	T	0.034708	0.0772212	0.00554863	1	intron_variant	MODIFIER	LDLRAP1	ENSG00000157978
1:29223337_C_CAGTG	pdw	rs142711513	1	29223337	CAGTG	0.306731	0.0197066	0.00233366	0.983079	intron_variant	MODIFIER	EPB41	ENSG00000159023
1:29486128_C_T	hct	rs113292219	1	29486128	T	0.053753	0.0353725	0.00470435	0.958074	intron_variant	MODIFIER	SRSF4	ENSG00000116350
1:2996602_T_C	mcv	rs1569419	1	2996602	C	0.233493	-0.0291271	0.00244423	0.999989	intron_variant	MODIFIER	PRDM16	ENSG00000142611
1:2996602_T_C	mch	rs1569419	1	2996602	C	0.233507	-0.0297969	0.00247366	0.999998	intron_variant	MODIFIER	PRDM16	ENSG00000142611
1:2996602_T_C	pct	rs1569419	1	2996602	C	0.233944	0.0416433	0.0025176	1	intron_variant	MODIFIER	PRDM16	ENSG00000142611
1:2996602_T_C	mrv	rs1569419	1	2996602	C	0.233411	-0.0310316	0.00252197	0.999923	intron_variant	MODIFIER	PRDM16	ENSG00000142611
1:2996602_T_C	plt	rs1569419	1	2996602	C	0.233917	0.0226747	0.00250006	0.999946	intron_variant	MODIFIER	PRDM16	ENSG00000142611
1:2996602_T_C	rbc	rs1569419	1	2996602	C	0.233443	0.0259173	0.00249046	0.999976	intron_variant	MODIFIER	PRDM16	ENSG00000142611
1:2996602_T_C	mscv	rs1569419	1	2996602	C	0.233398	-0.0287039	0.00245184	0.999913	intron_variant	MODIFIER	PRDM16	ENSG00000142611
1:3099194_A_G	pct	rs950200	1	3099194	G	0.396695	-0.0172821	0.00218797	0.989018	intron_variant	MODIFIER	PRDM16	ENSG00000142611
1:31241886_G_T	pct	rs74340846	1	31241886	T	0.007526	0.153304	0.0140282	0.999998	intergenic_variant	MODIFIER
1:31241886_G_T	plt	rs74340846	1	31241886	T	0.007524	0.130006	0.0139324	0.999997	intergenic_variant	MODIFIER
1:3691528_A_G	hlr_p	rs1175550	1	3691528	G	0.231511	0.0492588	0.00255514	0.999865	intron_variant	MODIFIER	SMIM1	ENSG00000235169
1:3691528_A_G	mscv	rs1175550	1	3691528	G	0.231554	-0.0488677	0.00247059	1	intron_variant	MODIFIER	SMIM1	ENSG00000235169
1:3691528_A_G	ret_p	rs1175550	1	3691528	G	0.231585	0.0465595	0.00257051	0.999323	intron_variant	MODIFIER	SMIM1	ENSG00000235169
1:3691528_A_G	rbc	rs1175550	1	3691528	G	0.231505	0.0274193	0.00250962	0.996392	intron_variant	MODIFIER	SMIM1	ENSG00000235169
1:3691528_A_G	ret	rs1175550	1	3691528	G	0.231585	0.0515492	0.00256396	0.999978	intron_variant	MODIFIER	SMIM1	ENSG00000235169
1:3691528_A_G	irf	rs1175550	1	3691528	G	0.231553	0.0352801	0.00262371	0.999991	intron_variant	MODIFIER	SMIM1	ENSG00000235169
1:3691528_A_G	hgb	rs1175550	1	3691528	G	0.231502	0.0326381	0.00255302	0.999949	intron_variant	MODIFIER	SMIM1	ENSG00000235169
1:3691528_A_G	mchc	rs1175550	1	3691528	G	0.231488	0.0547071	0.00262981	0.999992	intron_variant	MODIFIER	SMIM1	ENSG00000235169
1:3691528_A_G	hlr	rs1175550	1	3691528	G	0.231517	0.0532898	0.00255155	0.999986	intron_variant	MODIFIER	SMIM1	ENSG00000235169
1:3691997_AGTCAGCCTAGGGGCTGT_A	rdw_cv	1:3691997_AGTCAGCCTAGGGGCTGT_A	1	3691997	A	0.013255	0.147977	0.00982456	1	frameshift_variant	HIGH	SMIM1	ENSG00000235169
1:3691997_AGTCAGCCTAGGGGCTGT_A	ret_p	1:3691997_AGTCAGCCTAGGGGCTGT_A	1	3691997	A	0.013216	-0.0891054	0.00993231	0.999984	frameshift_variant	HIGH	SMIM1	ENSG00000235169
1:3691997_AGTCAGCCTAGGGGCTGT_A	ret	1:3691997_AGTCAGCCTAGGGGCTGT_A	1	3691997	A	0.013217	-0.093527	0.00990649	0.999996	frameshift_variant	HIGH	SMIM1	ENSG00000235169
1:3691997_AGTCAGCCTAGGGGCTGT_A	hlr	1:3691997_AGTCAGCCTAGGGGCTGT_A	1	3691997	A	0.013226	-0.0959319	0.00985101	0.999999	frameshift_variant	HIGH	SMIM1	ENSG00000235169
1:3691997_AGTCAGCCTAGGGGCTGT_A	hlr_p	1:3691997_AGTCAGCCTAGGGGCTGT_A	1	3691997	A	0.013225	-0.0916849	0.00986547	0.999995	frameshift_variant	HIGH	SMIM1	ENSG00000235169
1:36943916_C_G	mono_p	rs3917932	1	36943916	G	0.423096	0.0247973	0.00214366	0.99999	intron_variant	MODIFIER	CSF3R	ENSG00000119535
1:36943916_C_G	baso	rs3917932	1	36943916	G	0.423188	-0.0151608	0.00223842	0.99615	intron_variant	MODIFIER	CSF3R	ENSG00000119535
1:36943916_C_G	wbc	rs3917932	1	36943916	G	0.423254	-0.0444722	0.00214469	1	intron_variant	MODIFIER	CSF3R	ENSG00000119535
1:36943916_C_G	lymph_p	rs3917932	1	36943916	G	0.423205	0.0315901	0.00217637	0.999999	intron_variant	MODIFIER	CSF3R	ENSG00000119535
1:36943916_C_G	neut	rs3917932	1	36943916	G	0.423278	-0.0507221	0.00216958	1	intron_variant	MODIFIER	CSF3R	ENSG00000119535
1:36943916_C_G	neut_p	rs3917932	1	36943916	G	0.423217	-0.0377531	0.00218304	1	intron_variant	MODIFIER	CSF3R	ENSG00000119535
1:40035928_G_T	rdw_cv	rs3768321	1	40035928	T	0.196494	0.03293	0.00266882	0.987179	intron_variant	MODIFIER	RP11-69E11.8,PABPC4	ENSG00000090621,ENSG00000228060
1:42370787_C_T	eo	rs1004870	1	42370787	T	0.411267	0.0262399	0.00215431	0.958009	intron_variant	MODIFIER	HIVEP3	ENSG00000127124
1:43804340_G_A	plt	rs12731981	1	43804340	A	0.032866	0.0406617	0.00587429	0.972336	missense_variant	MODERATE	MPL	ENSG00000117400
1:44497249_T_C	mcv	rs12037805	1	44497249	C	0.319057	-0.0221383	0.00222379	1	upstream_gene_variant	MODIFIER	SLC6A9,RP5-1198O20.4	ENSG00000196517,ENSG00000230615
1:44497249_T_C	mch	rs12037805	1	44497249	C	0.319065	-0.0211927	0.00225073	1	upstream_gene_variant	MODIFIER	SLC6A9,RP5-1198O20.4	ENSG00000196517,ENSG00000230615
1:45810865_G_A	hlr	rs17853159	1	45810865	A	0.080749	0.0430577	0.00389278	0.990682	missense_variant	MODERATE	TESK2	ENSG00000070759
1:45810865_G_A	irf	rs17853159	1	45810865	A	0.080794	0.0490932	0.00400315	0.999782	missense_variant	MODERATE	TESK2	ENSG00000070759
1:45810865_G_A	hlr_p	rs17853159	1	45810865	A	0.080749	0.0440902	0.00389822	0.998366	missense_variant	MODERATE	TESK2	ENSG00000070759
1:46441649_CT_C	mch	1:46441649_CT_C	1	46441649	C	0.465621	0.0190764	0.00209925	0.988506	intron_variant	MODIFIER	MAST2	ENSG00000086015
1:46441649_CT_C	mcv	1:46441649_CT_C	1	46441649	C	0.465595	0.0196253	0.00207417	0.995212	intron_variant	MODIFIER	MAST2	ENSG00000086015
1:65314212_C_A	eo	rs114269697	1	65314212	A	0.013199	-0.0833439	0.00956089	0.992077	intron_variant	MODIFIER	JAK1	ENSG00000162434
1:65314212_C_A	eo_p	rs114269697	1	65314212	A	0.013202	-0.0752216	0.0095926	0.968118	intron_variant	MODIFIER	JAK1	ENSG00000162434
1:67480843_TAA_T	lymph	1:67480843_TAA_T	1	67480843	T	0.278135	-0.033685	0.00237719	0.997527	intron_variant	MODIFIER	SLC35D1	ENSG00000116704
1:7794289_A_G	pdw	rs11121012	1	7794289	G	0.354476	-0.0244005	0.00224706	0.957528	intron_variant	MODIFIER	CAMTA1	ENSG00000171735
1:79411968_C_A	wbc	rs41313381	1	79411968	A	0.030946	0.0499252	0.00597877	0.999308	missense_variant	MODERATE	ELTD1	ENSG00000162618
1:79411968_C_A	lymph_p	rs41313381	1	79411968	A	0.030962	-0.0691611	0.00606574	0.999946	missense_variant	MODERATE	ELTD1	ENSG00000162618
1:79411968_C_A	neut	rs41313381	1	79411968	A	0.030965	0.0612122	0.00604585	0.999999	missense_variant	MODERATE	ELTD1	ENSG00000162618
1:79411968_C_A	mono	rs41313381	1	79411968	A	0.03095	0.0416072	0.00588972	0.999929	missense_variant	MODERATE	ELTD1	ENSG00000162618
1:79411968_C_A	eo	rs41313381	1	79411968	A	0.030941	0.048953	0.00599082	0.970937	missense_variant	MODERATE	ELTD1	ENSG00000162618
1:79411968_C_A	neut_p	rs41313381	1	79411968	A	0.030951	0.0519037	0.00608525	0.994273	missense_variant	MODERATE	ELTD1	ENSG00000162618
1:88641063_A_G	hgb	rs6428637	1	88641063	G	0.422003	0.0138517	0.00215267	0.984954	intergenic_variant	MODIFIER
1:88641063_A_G	hct	rs6428637	1	88641063	G	0.42199	0.0148009	0.00215437	0.996155	intergenic_variant	MODIFIER
1:90309079_G_A	mpv	rs150448650	1	90309079	A	0.007579	-0.0842217	0.0126714	0.999254	5_prime_UTR_variant	MODIFIER	LRRC8D	ENSG00000171492
1:9241839_G_A	mono_p	rs79412885	1	9241839	A	0.073492	0.0459511	0.00411903	1	upstream_gene_variant	MODIFIER	RP3-510D11.2	ENSG00000234546
1:9241839_G_A	mono	rs79412885	1	9241839	A	0.07348	0.0374408	0.00405992	0.999932	upstream_gene_variant	MODIFIER	RP3-510D11.2	ENSG00000234546
1:92925654_G_C	lymph_p	rs150649461	1	92925654	C	0.014751	-0.113935	0.00915632	0.985591	intergenic_variant	MODIFIER
1:92925654_G_C	mono_p	rs150649461	1	92925654	C	0.014752	0.409338	0.00901832	0.999988	intergenic_variant	MODIFIER
1:92925654_G_C	mono	rs150649461	1	92925654	C	0.014754	0.418095	0.00888796	0.999999	intergenic_variant	MODIFIER
1:92981236_T_G	mono_p	rs184721335	1	92981236	G	0.004269	-0.153883	0.0167102	0.999958	intron_variant	MODIFIER	EVI5	ENSG00000067208
1:9937041_C_T	pdw	rs12128766	1	9937041	T	0.482284	-0.0212654	0.00214492	1	intron_variant	MODIFIER	CTNNBIP1	ENSG00000178585
10:101295456_T_G	mscv	rs151053941	10	101295456	G	0.00872	-0.108572	0.0118512	1	missense_variant	MODERATE	NKX2-3	ENSG00000119919
10:102075479_G_A	rdw_cv	rs603424	10	102075479	A	0.171407	0.0253226	0.00282845	0.999977	intron_variant	MODIFIER	PKD2L1	ENSG00000107593
10:102075479_G_A	lymph	rs603424	10	102075479	A	0.171383	0.0212699	0.00281373	0.999999	intron_variant	MODIFIER	PKD2L1	ENSG00000107593
10:102075479_G_A	mpv	rs603424	10	102075479	A	0.172128	-0.0597759	0.00271566	1	intron_variant	MODIFIER	PKD2L1	ENSG00000107593
10:103937244_C_T	rbc	rs6584485	10	103937244	T	0.152506	-0.0241163	0.0029344	0.999982	intergenic_variant	MODIFIER
10:114154752_G_A	mpv	rs146605626	10	114154752	A	0.025894	0.0663892	0.00659879	1	synonymous_variant	LOW	ACSL5	ENSG00000197142
10:115348046_G_A	eo	rs7080536	10	115348046	A	0.043284	-0.0458529	0.0052894	0.999999	missense_variant	MODERATE	HABP2	ENSG00000148702
10:115348046_G_A	eo_p	rs7080536	10	115348046	A	0.043277	-0.0503281	0.00531052	0.999999	missense_variant	MODERATE	HABP2	ENSG00000148702
10:11836092_G_A	mpv	rs118033845	10	11836092	A	0.034636	0.0677103	0.00568427	0.973474	intergenic_variant	MODIFIER
10:121010256_A_G	plt	rs10886430	10	121010256	G	0.126416	-0.02783	0.00323924	0.999999	intron_variant	MODIFIER	GRK5	ENSG00000198873
10:121010256_A_G	pdw	rs10886430	10	121010256	G	0.126435	0.0414055	0.00331068	0.999998	intron_variant	MODIFIER	GRK5	ENSG00000198873
10:121010256_A_G	mpv	rs10886430	10	121010256	G	0.126431	0.0496678	0.00314443	1	intron_variant	MODIFIER	GRK5	ENSG00000198873
10:24858390_A_G	mcv	rs4332427	10	24858390	G	0.246858	-0.0248003	0.00240691	0.991718	intergenic_variant	MODIFIER
10:24858390_A_G	mscv	rs4332427	10	24858390	G	0.246894	-0.027961	0.00242967	0.989696	intergenic_variant	MODIFIER
10:24858390_A_G	rdw_cv	rs4332427	10	24858390	G	0.246892	0.0770787	0.00249033	1	intergenic_variant	MODIFIER
10:26792144_G_A	lymph	rs113442503	10	26792144	A	0.005084	0.0877185	0.0148833	0.968711	missense_variant	MODERATE	APBB1IP	ENSG00000077420
10:3886904_A_G	mcv	rs61828723	10	3886904	G	0.076681	-0.0393708	0.00398124	1	intergenic_variant	MODIFIER
10:3886904_A_G	mrv	rs61828723	10	3886904	G	0.076683	-0.0645557	0.00412453	1	intergenic_variant	MODIFIER
10:3886904_A_G	mch	rs61828723	10	3886904	G	0.076676	-0.0308626	0.00402353	0.999987	intergenic_variant	MODIFIER
10:3886904_A_G	mscv	rs61828723	10	3886904	G	0.076724	-0.0575157	0.00401752	1	intergenic_variant	MODIFIER
10:3886904_A_G	rbc	rs61828723	10	3886904	G	0.076695	0.030495	0.00405635	0.983175	intergenic_variant	MODIFIER
10:44858681_C_A	hgb	rs10900027	10	44858681	A	0.277205	0.0214638	0.00242021	0.999999	intron_variant	MODIFIER	CXCL12	ENSG00000107562
10:44858681_C_A	hct	rs10900027	10	44858681	A	0.277193	0.0218405	0.00242167	1	intron_variant	MODIFIER	CXCL12	ENSG00000107562
10:46183585_TG_T	rdw_cv	10:46183585_TG_T	10	46183585	T	0.019191	0.0929114	0.00819367	0.966106	intron_variant	MODIFIER	CTGLF10P	ENSG00000230869
10:48411796_G_T	hgb	rs34130368	10	48411796	T	0.115394	-0.0258451	0.0033333	1	downstream_gene_variant	MODIFIER	GDF2	ENSG00000128802
10:48411796_G_T	rbc	rs34130368	10	48411796	T	0.115412	-0.0237435	0.00328358	0.999997	downstream_gene_variant	MODIFIER	GDF2	ENSG00000128802
10:48411796_G_T	hct	rs34130368	10	48411796	T	0.115412	-0.0292137	0.00333525	1	downstream_gene_variant	MODIFIER	GDF2	ENSG00000128802
10:6094697_C_T	lymph_p	rs61839660	10	6094697	T	0.098318	-0.0457171	0.00361452	0.999606	intron_variant	MODIFIER	IL2RA	ENSG00000134460
10:6094697_C_T	lymph	rs61839660	10	6094697	T	0.098316	-0.0463511	0.00355793	0.986138	intron_variant	MODIFIER	IL2RA	ENSG00000134460
10:65027610_A_T	mpv	rs10761731	10	65027610	T	0.419837	-0.125807	0.00207584	1	intron_variant	MODIFIER	JMJD1C	ENSG00000171988
10:65027610_A_T	plt	rs10761731	10	65027610	T	0.419872	0.0766365	0.00213818	0.998434	intron_variant	MODIFIER	JMJD1C	ENSG00000171988
10:70805373_C_T	eo_p	rs10998535	10	70805373	T	0.214619	0.018263	0.00260217	0.983773	intergenic_variant	MODIFIER
10:71002040_TG_T	mscv	10:71002040_TG_T	10	71002040	T	0.419841	-0.0291987	0.00212639	0.960479	intron_variant	MODIFIER	HKDC1	ENSG00000156510
10:71094504_T_C	hgb	rs17476364	10	71094504	C	0.108778	0.149026	0.00341991	1	intron_variant	MODIFIER	HK1	ENSG00000156515
10:71094504_T_C	mch	rs17476364	10	71094504	C	0.108777	0.0825002	0.00334173	0.99951	intron_variant	MODIFIER	HK1	ENSG00000156515
10:71094504_T_C	mcv	rs17476364	10	71094504	C	0.108777	0.0940374	0.00330647	0.999989	intron_variant	MODIFIER	HK1	ENSG00000156515
10:71094504_T_C	ret	rs17476364	10	71094504	C	0.108807	0.112594	0.00344117	1	intron_variant	MODIFIER	HK1	ENSG00000156515
10:71094504_T_C	hct	rs17476364	10	71094504	C	0.108758	0.149624	0.00342244	1	intron_variant	MODIFIER	HK1	ENSG00000156515
10:71094504_T_C	rbc	rs17476364	10	71094504	C	0.10876	0.0803607	0.0033693	0.999999	intron_variant	MODIFIER	HK1	ENSG00000156515
10:71094504_T_C	mrv	rs17476364	10	71094504	C	0.108783	0.0586359	0.00342538	1	intron_variant	MODIFIER	HK1	ENSG00000156515
10:71094504_T_C	ret_p	rs17476364	10	71094504	C	0.108802	0.0974777	0.00344911	1	intron_variant	MODIFIER	HK1	ENSG00000156515
10:71094504_T_C	irf	rs17476364	10	71094504	C	0.10878	0.0465037	0.00351896	0.998357	intron_variant	MODIFIER	HK1	ENSG00000156515
10:71094504_T_C	hlr	rs17476364	10	71094504	C	0.108757	0.104203	0.00342181	1	intron_variant	MODIFIER	HK1	ENSG00000156515
10:71094504_T_C	mscv	rs17476364	10	71094504	C	0.108696	0.100308	0.00333848	1	intron_variant	MODIFIER	HK1	ENSG00000156515
10:71094504_T_C	hlr_p	rs17476364	10	71094504	C	0.108749	0.0917462	0.00342588	1	intron_variant	MODIFIER	HK1	ENSG00000156515
10:73508791_T_C	lymph	rs748113	10	73508791	C	0.436075	-0.0354199	0.00213863	1	3_prime_UTR_variant	MODIFIER	C10orf54	ENSG00000107738
10:73508791_T_C	lymph_p	rs748113	10	73508791	C	0.436067	-0.0209003	0.00217281	1	3_prime_UTR_variant	MODIFIER	C10orf54	ENSG00000107738
10:73508791_T_C	wbc	rs748113	10	73508791	C	0.436075	-0.021178	0.00214299	0.999996	3_prime_UTR_variant	MODIFIER	C10orf54	ENSG00000107738
10:73508791_T_C	neut_p	rs748113	10	73508791	C	0.436072	0.0156813	0.00217979	0.998954	3_prime_UTR_variant	MODIFIER	C10orf54	ENSG00000107738
10:73515155_G_A	mono	rs201859625	10	73515155	A	0.000172	0.837466	0.112782	0.99999	missense_variant	MODERATE	C10orf54	ENSG00000107738
10:73520632_A_C	wbc	rs3747869	10	73520632	C	0.0992969	0.0384698	0.00354587	0.999983	missense_variant	MODERATE	C10orf54	ENSG00000107738
10:73520632_A_C	neut	rs3747869	10	73520632	C	0.0992871	0.0324574	0.00358619	0.999965	missense_variant	MODERATE	C10orf54	ENSG00000107738
10:73525525_T_C	mono	rs7919533	10	73525525	C	0.485778	0.0203598	0.00209733	0.995719	intron_variant	MODIFIER	C10orf54,CDH23	ENSG00000107738,ENSG00000107736
10:80898969_G_T	pdw	rs1769758	10	80898969	T	0.495073	0.0154841	0.00215604	0.959418	intron_variant	MODIFIER	ZMIZ1	ENSG00000108175
10:81164146_C_T	plt	rs116052829	10	81164146	T	0.104181	0.0309044	0.0034472	1	intron_variant	MODIFIER	RP11-342M3.5,ZCCHC24	ENSG00000235426,ENSG00000165424
10:81164146_C_T	pct	rs116052829	10	81164146	T	0.104186	0.0307679	0.00347181	1	intron_variant	MODIFIER	RP11-342M3.5,ZCCHC24	ENSG00000235426,ENSG00000165424
10:9032555_C_G	eo	rs72782676	10	9032555	G	0.006982	-0.171003	0.0132331	1	intergenic_variant	MODIFIER
10:9032555_C_G	eo_p	rs72782676	10	9032555	G	0.006981	-0.167245	0.0132872	0.999993	intergenic_variant	MODIFIER
10:97053775_G_T	mpv	rs1328599	10	97053775	T	0.0772578	0.0459479	0.00385862	0.997556	upstream_gene_variant	MODIFIER	PDLIM1	ENSG00000107438
10:97057370_C_T	mpv	rs75522380	10	97057370	T	0.005855	0.14334	0.0146501	1	intergenic_variant	MODIFIER
10:98014850_C_T	mscv	rs35909109	10	98014850	T	0.027801	0.0459606	0.00630934	0.999428	intron_variant	MODIFIER	BLNK	ENSG00000095585
10:98380137_T_C	lymph_p	rs12784975	10	98380137	C	0.192852	-0.0202504	0.00272333	0.971941	missense_variant	MODERATE	PIK3AP1	ENSG00000155629
11:10508903_G_T	hlr_p	rs117706710	11	10508903	T	0.0091	-0.0900025	0.011232	1	missense_variant	MODERATE	AMPD3	ENSG00000133805
11:10508903_G_T	hct	rs117706710	11	10508903	T	0.009086	-0.0797839	0.0112271	0.991983	missense_variant	MODERATE	AMPD3	ENSG00000133805
11:10508903_G_T	hgb	rs117706710	11	10508903	T	0.009082	-0.0864775	0.0112227	1	missense_variant	MODERATE	AMPD3	ENSG00000133805
11:10508903_G_T	hlr	rs117706710	11	10508903	T	0.0091	-0.100084	0.0112195	1	missense_variant	MODERATE	AMPD3	ENSG00000133805
11:10508903_G_T	ret	rs117706710	11	10508903	T	0.009096	-0.102308	0.0112836	1	missense_variant	MODERATE	AMPD3	ENSG00000133805
11:10508903_G_T	ret_p	rs117706710	11	10508903	T	0.009096	-0.0905752	0.0113088	1	missense_variant	MODERATE	AMPD3	ENSG00000133805
11:10752985_T_C	mpv	rs73417722	11	10752985	C	0.019315	-0.0646481	0.00754983	0.99703	intergenic_variant	MODIFIER
11:113953622_G_A	pct	rs73000929	11	113953622	A	0.036428	-0.057742	0.00564865	0.999985	intron_variant	MODIFIER	ZBTB16	ENSG00000109906
11:113953622_G_A	plt	rs73000929	11	113953622	A	0.036432	-0.0943388	0.00560533	1	intron_variant	MODIFIER	ZBTB16	ENSG00000109906
11:113953622_G_A	mpv	rs73000929	11	113953622	A	0.036442	0.0949172	0.00544868	1	intron_variant	MODIFIER	ZBTB16	ENSG00000109906
11:113958142_GT_G	mono_p	rs745502811	11	113958142	G	0.453422	-0.0335565	0.00213439	0.999977	intron_variant	MODIFIER	ZBTB16	ENSG00000109906
11:113958142_GT_G	neut_p	rs745502811	11	113958142	G	0.453546	0.019683	0.00216935	0.994967	intron_variant	MODIFIER	ZBTB16	ENSG00000109906
11:113958142_GT_G	neut	rs745502811	11	113958142	G	0.453503	0.0271145	0.00215833	0.99999	intron_variant	MODIFIER	ZBTB16	ENSG00000109906
11:113958142_GT_G	wbc	rs745502811	11	113958142	G	0.453542	0.0238425	0.00213478	0.999925	intron_variant	MODIFIER	ZBTB16	ENSG00000109906
11:116623213_TA_T	eo	11:116623213_TA_T	11	116623213	T	0.141136	0.0289531	0.00305319	0.953412	intron_variant	MODIFIER	BUD13	ENSG00000137656
11:116648917_G_C	pdw	rs964184	11	116648917	C	0.132904	-0.0817991	0.00317005	1	3_prime_UTR_variant	MODIFIER	ZNF259	ENSG00000109917
11:116648917_G_C	ret_p	rs964184	11	116648917	C	0.133404	-0.0438307	0.00315745	0.993396	3_prime_UTR_variant	MODIFIER	ZNF259	ENSG00000109917
11:116648917_G_C	hlr	rs964184	11	116648917	C	0.133351	-0.0344234	0.00313429	0.985585	3_prime_UTR_variant	MODIFIER	ZNF259	ENSG00000109917
11:116648917_G_C	mrv	rs964184	11	116648917	C	0.133313	0.0468129	0.00313215	0.988896	3_prime_UTR_variant	MODIFIER	ZNF259	ENSG00000109917
11:116648917_G_C	hlr_p	rs964184	11	116648917	C	0.133355	-0.0350193	0.00313779	0.993314	3_prime_UTR_variant	MODIFIER	ZNF259	ENSG00000109917
11:116648917_G_C	ret	rs964184	11	116648917	C	0.133403	-0.0424795	0.00315038	0.976847	3_prime_UTR_variant	MODIFIER	ZNF259	ENSG00000109917
11:116648917_G_C	mscv	rs964184	11	116648917	C	0.133347	0.0533654	0.00304937	0.995519	3_prime_UTR_variant	MODIFIER	ZNF259	ENSG00000109917
11:116648917_G_C	rdw_cv	rs964184	11	116648917	C	0.133375	0.0460385	0.00312398	0.980127	3_prime_UTR_variant	MODIFIER	ZNF259	ENSG00000109917
11:116701354_G_A	rdw_cv	rs138326449	11	116701354	A	0.001563	0.37388	0.0288474	0.997252	splice_donor_variant	HIGH	APOC3	ENSG00000110245
11:117267884_A_G	hct	rs573455	11	117267884	G	0.46568	0.0138706	0.00213653	0.971233	missense_variant	MODERATE	CEP164	ENSG00000110274
11:118067537_C_G	neut	rs141143931	11	118067537	G	0.001954	-0.147951	0.0242839	0.982657	splice_acceptor_variant	HIGH	AMICA1	ENSG00000160593
11:118081270_C_T	wbc	rs143034248	11	118081270	T	0.005117	0.213174	0.0159416	1	missense_variant	MODERATE	AMICA1	ENSG00000160593
11:118081270_C_T	neut_p	rs143034248	11	118081270	T	0.005119	0.104585	0.0161943	0.988324	missense_variant	MODERATE	AMICA1	ENSG00000160593
11:118081270_C_T	mono	rs143034248	11	118081270	T	0.005109	0.124145	0.0157276	1	missense_variant	MODERATE	AMICA1	ENSG00000160593
11:118081270_C_T	neut	rs143034248	11	118081270	T	0.005119	0.209388	0.0161122	1	missense_variant	MODERATE	AMICA1	ENSG00000160593
11:118467590_G_A	mono_p	rs150403348	11	118467590	A	0.013799	0.0707741	0.00925302	0.994944	intron_variant	MODIFIER	ARCN1	ENSG00000095139
11:119130933_CT_C	ret	11:119130933_CT_C	11	119130933	C	0.221352	0.0268076	0.00260443	0.955215	intron_variant	MODIFIER	CBL	ENSG00000110395
11:126285301_G_A	mpv	rs7949566	11	126285301	A	0.421471	0.0364738	0.00207276	1	intron_variant	MODIFIER	ST3GAL4	ENSG00000110080
11:126293188_G_T	pct	rs948054	11	126293188	T	0.317728	-0.0182229	0.00230883	0.999938	intron_variant	MODIFIER	ST3GAL4	ENSG00000110080
11:128328913_G_A	neut	rs8705	11	128328913	A	0.317619	-0.0200918	0.00233606	0.980449	3_prime_UTR_variant	MODIFIER	ETS1	ENSG00000134954
11:128328913_G_A	wbc	rs8705	11	128328913	A	0.317583	-0.0284603	0.00231068	0.999989	3_prime_UTR_variant	MODIFIER	ETS1	ENSG00000134954
11:129765453_A_G	ret	rs3108962	11	129765453	G	0.0281077	0.0449682	0.00658746	0.99917	5_prime_UTR_variant	MODIFIER	NFRKB	ENSG00000170322
11:129765453_A_G	hlr	rs3108962	11	129765453	G	0.0280981	0.0424287	0.00655241	0.963224	5_prime_UTR_variant	MODIFIER	NFRKB	ENSG00000170322
11:14865399_C_T	hlr	rs150090666	11	14865399	T	0.001009	-0.238322	0.0363609	0.993781	stop_gained	HIGH	PDE3B	ENSG00000152270
11:14865399_C_T	ret	rs150090666	11	14865399	T	0.00101	-0.267321	0.0365416	0.999908	stop_gained	HIGH	PDE3B	ENSG00000152270
11:14865399_C_T	ret_p	rs150090666	11	14865399	T	0.00101	-0.231877	0.0366282	0.986148	stop_gained	HIGH	PDE3B	ENSG00000152270
11:14865399_C_T	mscv	rs150090666	11	14865399	T	0.001008	0.269965	0.0353862	0.999945	stop_gained	HIGH	PDE3B	ENSG00000152270
11:1874221_C_T	mono	rs907612	11	1874221	T	0.379662	-0.034542	0.00216918	1	5_prime_UTR_variant	MODIFIER	LSP1	ENSG00000130592
11:1874221_C_T	mono_p	rs907612	11	1874221	T	0.379735	-0.0287357	0.00219943	1	5_prime_UTR_variant	MODIFIER	LSP1	ENSG00000130592
11:19221518_G_A	rbc	rs77055095	11	19221518	A	0.228933	-0.0306037	0.00250256	0.989746	intron_variant	MODIFIER	RP11-428C19.4,CSRP3	ENSG00000129170,ENSG00000255308
11:19221518_G_A	mch	rs77055095	11	19221518	A	0.228966	0.0366061	0.00248341	0.999357	intron_variant	MODIFIER	RP11-428C19.4,CSRP3	ENSG00000129170,ENSG00000255308
11:193863_T_C	plt	rs2294081	11	193863	C	0.471842	0.059017	0.00210878	0.965595	synonymous_variant	LOW	SCGB1C1	ENSG00000188076
11:196944_C_T	mpv	rs11604127	11	196944	T	0.231965	-0.119542	0.00244205	0.964206	5_prime_UTR_variant	MODIFIER	ODF3	ENSG00000177947
11:226757_A_T	mscv	rs12419995	11	226757	T	0.368706	-0.0277539	0.00229123	0.999465	intron_variant	MODIFIER	SIRT3	ENSG00000142082
11:2325427_T_C	rdw_cv	rs61744929	11	2325427	C	0.019004	-0.0556489	0.00777802	0.999988	missense_variant	MODERATE	TSPAN32	ENSG00000064201
11:2325427_T_C	ret	rs61744929	11	2325427	C	0.019005	0.053751	0.00784694	0.999758	missense_variant	MODERATE	TSPAN32	ENSG00000064201
11:2325427_T_C	lymph_p	rs61744929	11	2325427	C	0.019015	0.0564041	0.00787286	0.999983	missense_variant	MODERATE	TSPAN32	ENSG00000064201
11:2325427_T_C	neut	rs61744929	11	2325427	C	0.018998	-0.0573965	0.00786036	0.999971	missense_variant	MODERATE	TSPAN32	ENSG00000064201
11:2325427_T_C	mono	rs61744929	11	2325427	C	0.019018	-0.0519696	0.00766053	0.995757	missense_variant	MODERATE	TSPAN32	ENSG00000064201
11:2325427_T_C	hgb	rs61744929	11	2325427	C	0.019006	0.0497109	0.00779756	0.999126	missense_variant	MODERATE	TSPAN32	ENSG00000064201
11:2325427_T_C	mchc	rs61744929	11	2325427	C	0.019004	0.0531226	0.00801384	0.99993	missense_variant	MODERATE	TSPAN32	ENSG00000064201
11:258023_T_C	rdw_cv	rs374499153	11	258023	C	0.118019	0.0468716	0.00339353	0.985501	intergenic_variant	MODIFIER
11:2709019_A_G	pct	rs231353	11	2709019	G	0.349972	-0.0240511	0.00222835	0.99949	non_coding_transcript_exon_variant	MODIFIER	KCNQ1OT1	ENSG00000269821
11:30749090_T_C	rbc	rs963837	11	30749090	C	0.452901	0.0235758	0.00210417	0.994956	intergenic_variant	MODIFIER
11:30749090_T_C	hgb	rs963837	11	30749090	C	0.452886	0.0240441	0.00213799	0.999899	intergenic_variant	MODIFIER
11:30749090_T_C	hct	rs963837	11	30749090	C	0.452903	0.0237306	0.0021393	0.99907	intergenic_variant	MODIFIER
11:30749171_GTTCCCGCTCTGTAACTTATCAAC_G	hgb	11:30749171_GTTCCCGCTCTGTAACTTATCAAC_G	11	30749171	G	0.040789	-0.0712129	0.00551689	0.996882	intergenic_variant	MODIFIER
11:30749171_GTTCCCGCTCTGTAACTTATCAAC_G	hct	11:30749171_GTTCCCGCTCTGTAACTTATCAAC_G	11	30749171	G	0.040787	-0.0724605	0.00552045	0.985082	intergenic_variant	MODIFIER
11:308065_T_C	pct	rs9704108	11	308065	C	0.0742711	0.0300291	0.00402194	0.998546	intron_variant	MODIFIER	IFITM2	ENSG00000185201
11:308065_T_C	mpv	rs9704108	11	308065	C	0.0742827	-0.044488	0.0038801	0.999974	intron_variant	MODIFIER	IFITM2	ENSG00000185201
11:308065_T_C	plt	rs9704108	11	308065	C	0.0742627	0.0472909	0.00399154	0.999991	intron_variant	MODIFIER	IFITM2	ENSG00000185201
11:308065_T_C	eo_p	rs9704108	11	308065	C	0.0745666	-0.023271	0.00403193	0.9812	intron_variant	MODIFIER	IFITM2	ENSG00000185201
11:308314_T_C	neut	rs14408	11	308314	C	0.368042	0.050262	0.00225094	0.999973	missense_variant	MODERATE	IFITM2	ENSG00000185201
11:308314_T_C	wbc	rs14408	11	308314	C	0.368057	0.0444665	0.00222646	0.999859	missense_variant	MODERATE	IFITM2	ENSG00000185201
11:308314_T_C	lymph_p	rs14408	11	308314	C	0.368068	-0.031435	0.0022557	0.985593	missense_variant	MODERATE	IFITM2	ENSG00000185201
11:309127_A_G	eo	rs1059091	11	309127	G	0.320736	0.0340901	0.00227556	0.999999	missense_variant	MODERATE	IFITM2	ENSG00000185201
11:309127_A_G	eo_p	rs1059091	11	309127	G	0.320745	0.0213356	0.00228373	0.999479	missense_variant	MODERATE	IFITM2	ENSG00000185201
11:36458997_A_G	rbc	rs62621409	11	36458997	G	0.042703	0.0334616	0.00517496	0.987313	missense_variant	MODERATE	PRR5L	ENSG00000135362
11:36458997_A_G	mcv	rs62621409	11	36458997	G	0.042695	-0.0324787	0.00508126	0.979047	missense_variant	MODERATE	PRR5L	ENSG00000135362
11:47380593_G_A	hgb	rs3740689	11	47380593	A	0.413782	0.0165885	0.00216153	0.951172	intron_variant	MODIFIER	SPI1	ENSG00000066336
11:47676170_A_G	pdw	rs7107356	11	47676170	G	0.493559	0.0198811	0.00215048	0.982209	downstream_gene_variant	MODIFIER	AGBL2	ENSG00000165923
11:5246732_A_G	mch	rs34029390	11	5246732	G	0.004953	-0.104268	0.0162691	0.996664	3_prime_UTR_variant	MODIFIER	HBB	ENSG00000244734
11:5246908_C_G	mcv	rs33946267	11	5246908	G	0.000259	-0.485629	0.0639211	0.999998	missense_variant	MODERATE	HBB	ENSG00000244734
11:5429769_A_G	mrv	rs770182365	11	5429769	G	0.000205	-0.656039	0.103882	0.984707	intron_variant	MODIFIER	AC104389.28,HBE1,HBG2	ENSG00000196565,ENSG00000213931,ENSG00000167355
11:5429769_A_G	mscv	rs770182365	11	5429769	G	0.000205	-0.798625	0.10113	0.999999	intron_variant	MODIFIER	AC104389.28,HBE1,HBG2	ENSG00000196565,ENSG00000213931,ENSG00000167355
11:5642983_T_C	rbc	rs192560487	11	5642983	C	0.000198	0.664731	0.0928584	0.997376	intron_variant	MODIFIER	TRIM6-TRIM34,TRIM34,HBG2,AC015691.13	ENSG00000196565,ENSG00000258588,ENSG00000258659,ENSG00000239920
11:5642983_T_C	mchc	rs192560487	11	5642983	C	0.000198	-0.691237	0.0969321	0.999348	intron_variant	MODIFIER	TRIM6-TRIM34,TRIM34,HBG2,AC015691.13	ENSG00000196565,ENSG00000258588,ENSG00000258659,ENSG00000239920
11:5701074_C_A	mpv	rs11601507	11	5701074	A	0.068935	0.0501729	0.00399142	1	missense_variant	MODERATE	TRIM5	ENSG00000132256
11:5701074_C_A	plt	rs11601507	11	5701074	A	0.068951	-0.0335324	0.0041053	0.999993	missense_variant	MODERATE	TRIM5	ENSG00000132256
11:57146225_A_G	eo	rs34108746	11	57146225	G	0.077281	-0.0382563	0.00398786	0.981988	missense_variant	MODERATE	PRG3	ENSG00000156575
11:57146225_A_G	eo_p	rs34108746	11	57146225	G	0.077261	-0.0390107	0.00400292	0.986458	missense_variant	MODERATE	PRG3	ENSG00000156575
11:60789643_A_C	lymph	rs55753183	11	60789643	C	0.342177	-0.016975	0.00223669	0.999666	downstream_gene_variant	MODIFIER	CD6	ENSG00000013725
11:61581656_G_A	rdw_cv	rs174559	11	61581656	A	0.280314	-0.0677199	0.00236392	0.994906	non_coding_transcript_exon_variant	MODIFIER	FADS1	ENSG00000149485
11:61581656_G_A	mscv	rs174559	11	61581656	A	0.280262	-0.0334936	0.00230747	0.968634	non_coding_transcript_exon_variant	MODIFIER	FADS1	ENSG00000149485
11:61809694_T_C	mch	rs12277563	11	61809694	C	0.448967	0.01471	0.0021165	0.978393	intergenic_variant	MODIFIER
11:61809694_T_C	rdw_cv	rs12277563	11	61809694	C	0.448934	-0.0185005	0.0021614	0.998774	intergenic_variant	MODIFIER
11:62194434_A_G	lymph	rs74679312	11	62194434	G	0.057582	0.0322779	0.0046821	0.999131	upstream_gene_variant	MODIFIER	CTD-2531D15.4	ENSG00000255446
11:62430335_G_A	neut_p	rs7386	11	62430335	A	0.447154	0.0143651	0.00218048	0.990967	3_prime_UTR_variant	MODIFIER	C11orf48	ENSG00000162194
11:63974966_G_A	irf	rs149000560	11	63974966	A	0.00877	-0.151788	0.0117451	0.999945	missense_variant	MODERATE	FERMT3	ENSG00000149781
11:64027666_A_C	rbc	rs117874826	11	64027666	C	0.014653	0.0604894	0.00985179	0.970199	missense_variant	MODERATE	PLCB3	ENSG00000149782
11:64027666_A_C	mscv	rs117874826	11	64027666	C	0.014677	-0.0610811	0.00973798	1	missense_variant	MODERATE	PLCB3	ENSG00000149782
11:65351364_G_A	mch	rs10160596	11	65351364	A	0.265494	-0.0321813	0.00237168	1	non_coding_transcript_exon_variant	MODIFIER	EHBP1L1	ENSG00000173442
11:65351364_G_A	mcv	rs10160596	11	65351364	A	0.265508	-0.0266838	0.0023466	1	non_coding_transcript_exon_variant	MODIFIER	EHBP1L1	ENSG00000173442
11:65351364_G_A	mchc	rs10160596	11	65351364	A	0.265545	-0.0204847	0.0024952	0.999889	non_coding_transcript_exon_variant	MODIFIER	EHBP1L1	ENSG00000173442
11:65351364_G_A	rdw_cv	rs10160596	11	65351364	A	0.265385	0.0375579	0.00242235	1	non_coding_transcript_exon_variant	MODIFIER	EHBP1L1	ENSG00000173442
11:65394322_A_G	mpv	rs10896024	11	65394322	G	0.460022	-0.031273	0.00211866	1	intron_variant	MODIFIER	PCNXL3	ENSG00000197136
11:65405600_G_T	rdw_cv	rs2306363	11	65405600	T	0.206588	0.0263078	0.00262691	0.999966	5_prime_UTR_variant	MODIFIER	SIPA1	ENSG00000213445
11:65473798_C_A	irf	rs10750766	11	65473798	A	0.289841	0.0356973	0.00241901	0.994335	intergenic_variant	MODIFIER
11:65607203_CA_C	plt	11:65607203_CA_C	11	65607203	C	0.389326	-0.0253656	0.0022894	0.99549	intron_variant	MODIFIER	SNX32,CFL1	ENSG00000172803,ENSG00000172757
11:68964574_C_G	mono	rs11602052	11	68964574	G	0.48216	-0.0153725	0.00218995	0.991699	intergenic_variant	MODIFIER
11:72945341_C_T	pdw	rs2511241	11	72945341	T	0.0712514	-0.032551	0.00418108	1	missense_variant	MODERATE	P2RY2	ENSG00000175591
11:72946140_G_C	baso	rs3741156	11	72946140	C	0.238984	0.049102	0.00258663	0.999994	missense_variant	MODERATE	P2RY2	ENSG00000175591
11:72946140_G_C	baso_p	rs3741156	11	72946140	C	0.238959	0.0479339	0.00259537	0.99966	missense_variant	MODERATE	P2RY2	ENSG00000175591
11:72946279_T_C	baso_p	rs74472890	11	72946279	C	0.049377	0.121339	0.00511275	0.975928	missense_variant	MODERATE	P2RY2	ENSG00000175591
11:76248630_C_T	eo	rs61894547	11	76248630	T	0.050883	0.0686964	0.0048537	0.982005	intron_variant	MODIFIER	C11orf30	ENSG00000158636
11:94886632_T_C	mrv	rs496321	11	94886632	C	0.385471	-0.0404541	0.00218582	1	intron_variant	MODIFIER	RP11-712B9.2	ENSG00000245552
11:94886632_T_C	mch	rs496321	11	94886632	C	0.385471	-0.023353	0.00213516	0.999997	intron_variant	MODIFIER	RP11-712B9.2	ENSG00000245552
11:94886632_T_C	mscv	rs496321	11	94886632	C	0.385504	-0.0338169	0.00212851	1	intron_variant	MODIFIER	RP11-712B9.2	ENSG00000245552
11:94886632_T_C	mcv	rs496321	11	94886632	C	0.38546	-0.0277727	0.00211255	1	intron_variant	MODIFIER	RP11-712B9.2	ENSG00000245552
11:95308854_T_A	hlr	rs11021221	11	95308854	A	0.169947	0.0352135	0.00283816	0.991798	intergenic_variant	MODIFIER
11:95308854_T_A	hlr_p	rs11021221	11	95308854	A	0.169942	0.0357892	0.0028413	0.988339	intergenic_variant	MODIFIER
11:95308854_T_A	irf	rs11021221	11	95308854	A	0.170059	0.037616	0.0029159	0.999396	intergenic_variant	MODIFIER
11:95795807_C_T	hgb	rs12800440	11	95795807	T	0.234877	-0.0158564	0.00255755	0.997965	intron_variant	MODIFIER	MAML2	ENSG00000184384
12:101873240_A_C	lymph	rs17041439	12	101873240	C	0.055824	0.0427213	0.00461104	0.997084	intron_variant	MODIFIER	SPIC	ENSG00000166211
12:101873240_A_C	wbc	rs17041439	12	101873240	C	0.055841	0.0407703	0.0046261	0.999979	intron_variant	MODIFIER	SPIC	ENSG00000166211
12:104048454_C_A	mono	rs1609860	12	104048454	A	0.081624	-0.0246756	0.00382079	0.977807	missense_variant	MODERATE	STAB2	ENSG00000136011
12:106661316_A_G	baso_p	rs2952110	12	106661316	G	0.168578	0.0202977	0.00301886	0.980761	intron_variant	MODIFIER	CKAP4	ENSG00000136026
12:106661316_A_G	baso	rs2952110	12	106661316	G	0.168592	0.0195643	0.00300842	0.987764	intron_variant	MODIFIER	CKAP4	ENSG00000136026
12:111844956_C_T	mono_p	rs540639423	12	111844956	T	0.008198	0.144661	0.0122756	0.995335	intron_variant	MODIFIER	SH2B3	ENSG00000111252
12:111844956_C_T	mono	rs540639423	12	111844956	T	0.008201	0.128402	0.0120958	0.996491	intron_variant	MODIFIER	SH2B3	ENSG00000111252
12:111884608_T_C	wbc	rs3184504	12	111884608	C	0.481347	-0.0705643	0.00212318	0.998626	missense_variant	MODERATE	SH2B3	ENSG00000111252
12:111884608_T_C	plt	rs3184504	12	111884608	C	0.481309	-0.10415	0.00209864	1	missense_variant	MODERATE	SH2B3	ENSG00000111252
12:111884608_T_C	pct	rs3184504	12	111884608	C	0.481291	-0.117181	0.00211338	1	missense_variant	MODERATE	SH2B3	ENSG00000111252
12:111884608_T_C	eo	rs3184504	12	111884608	C	0.481389	-0.10465	0.00212195	0.988742	missense_variant	MODERATE	SH2B3	ENSG00000111252
12:111884608_T_C	lymph	rs3184504	12	111884608	C	0.481353	-0.0927689	0.00211593	0.996602	missense_variant	MODERATE	SH2B3	ENSG00000111252
12:111884608_T_C	mono	rs3184504	12	111884608	C	0.481392	-0.0470823	0.00209175	0.963959	missense_variant	MODERATE	SH2B3	ENSG00000111252
12:111885310_G_A	hgb	rs72650673	12	111885310	A	0.001989	0.208212	0.0238662	0.950558	missense_variant	MODERATE	SH2B3	ENSG00000111252
12:112092462_G_A	mrv	rs184354242	12	112092462	A	0.002693	0.216384	0.0212676	0.999997	intron_variant	MODIFIER	BRAP	ENSG00000089234
12:112092462_G_A	mscv	rs184354242	12	112092462	A	0.002698	0.252996	0.0206853	1	intron_variant	MODIFIER	BRAP	ENSG00000089234
12:112979034_AAT_A	mscv	12:112979034_AAT_A	12	112979034	A	0.090997	0.084062	0.00367816	0.995198	intergenic_variant	MODIFIER
12:112979034_AAT_A	mrv	12:112979034_AAT_A	12	112979034	A	0.091022	0.0659466	0.00377575	0.990246	intergenic_variant	MODIFIER
12:12022496_T_C	mcv	rs145477191	12	12022496	C	0.009216	0.0707111	0.0110557	0.999356	missense_variant	MODERATE	ETV6	ENSG00000139083
12:12022496_T_C	mrv	rs145477191	12	12022496	C	0.00919	0.0774341	0.0114632	0.999989	missense_variant	MODERATE	ETV6	ENSG00000139083
12:12022496_T_C	mch	rs145477191	12	12022496	C	0.009216	0.0736933	0.0111751	0.99995	missense_variant	MODERATE	ETV6	ENSG00000139083
12:12022496_T_C	mscv	rs145477191	12	12022496	C	0.009216	0.0677127	0.0111477	0.976559	missense_variant	MODERATE	ETV6	ENSG00000139083
12:121374370_TTC_T	mcv	12:121374370_TTC_T	12	121374370	T	0.429878	0.021737	0.0020974	0.999945	intergenic_variant	MODIFIER
12:121374370_TTC_T	mch	12:121374370_TTC_T	12	121374370	T	0.429879	0.022794	0.00212003	0.999551	intergenic_variant	MODIFIER
12:122216910_A_G	ret	rs11553699	12	122216910	G	0.134991	0.0272728	0.0032671	0.999988	3_prime_UTR_variant	MODIFIER	TMEM120B,RHOF	ENSG00000139725,ENSG00000188735
12:122216910_A_G	mpv	rs11553699	12	122216910	G	0.12969	0.378999	0.00314545	1	3_prime_UTR_variant	MODIFIER	TMEM120B,RHOF	ENSG00000139725,ENSG00000188735
12:122216910_A_G	pdw	rs11553699	12	122216910	G	0.129691	0.11078	0.00336423	1	3_prime_UTR_variant	MODIFIER	TMEM120B,RHOF	ENSG00000139725,ENSG00000188735
12:122216910_A_G	ret_p	rs11553699	12	122216910	G	0.135	0.0317908	0.00327489	1	3_prime_UTR_variant	MODIFIER	TMEM120B,RHOF	ENSG00000139725,ENSG00000188735
12:122216910_A_G	pct	rs11553699	12	122216910	G	0.129684	0.117949	0.00330453	1	3_prime_UTR_variant	MODIFIER	TMEM120B,RHOF	ENSG00000139725,ENSG00000188735
12:122216910_A_G	hlr_p	rs11553699	12	122216910	G	0.13502	0.0259755	0.00325212	0.99994	3_prime_UTR_variant	MODIFIER	TMEM120B,RHOF	ENSG00000139725,ENSG00000188735
12:122216910_A_G	plt	rs11553699	12	122216910	G	0.129678	-0.0829688	0.00328162	1	3_prime_UTR_variant	MODIFIER	TMEM120B,RHOF	ENSG00000139725,ENSG00000188735
12:122219787_T_C	neut	rs9165	12	122219787	C	0.309653	0.0173966	0.00236608	0.998631	3_prime_UTR_variant	MODIFIER	TMEM120B	ENSG00000188735
12:122219787_T_C	pct	rs9165	12	122219787	C	0.312034	0.0400034	0.00232412	0.999506	3_prime_UTR_variant	MODIFIER	TMEM120B	ENSG00000188735
12:12521151_C_A	lymph_p	rs61923561	12	12521151	A	0.013644	-0.0812961	0.00985227	0.999992	intron_variant	MODIFIER	LOH12CR1	ENSG00000165714
12:12521151_C_A	lymph	rs61923561	12	12521151	A	0.013642	-0.0924891	0.00968729	1	intron_variant	MODIFIER	LOH12CR1	ENSG00000165714
12:12521151_C_A	neut_p	rs61923561	12	12521151	A	0.01365	0.0733136	0.00987776	0.999977	intron_variant	MODIFIER	LOH12CR1	ENSG00000165714
12:12871099_T_G	mono_p	rs2066827	12	12871099	G	0.23267	0.0177129	0.00250778	1	missense_variant	MODERATE	CDKN1B	ENSG00000111276
12:132434391_G_T	mch	rs57565032	12	132434391	T	0.036135	0.0409538	0.00577821	0.999405	upstream_gene_variant	MODIFIER	EP400	ENSG00000183495
12:132434391_G_T	mscv	rs57565032	12	132434391	T	0.036139	0.058763	0.0057624	1	upstream_gene_variant	MODIFIER	EP400	ENSG00000183495
12:132434391_G_T	mrv	rs57565032	12	132434391	T	0.036136	0.055158	0.00591589	0.999984	upstream_gene_variant	MODIFIER	EP400	ENSG00000183495
12:132434391_G_T	mcv	rs57565032	12	132434391	T	0.036136	0.0508753	0.00571654	1	upstream_gene_variant	MODIFIER	EP400	ENSG00000183495
12:132434391_G_T	rdw_cv	rs57565032	12	132434391	T	0.03613	-0.0751785	0.0059108	1	upstream_gene_variant	MODIFIER	EP400	ENSG00000183495
12:22610292_G_C	pdw	rs76639840	12	22610292	C	0.005645	0.094661	0.0157382	0.999569	intron_variant	MODIFIER	C2CD5	ENSG00000111731
12:22610292_G_C	pct	rs76639840	12	22610292	C	0.005643	-0.134147	0.0154608	0.999998	intron_variant	MODIFIER	C2CD5	ENSG00000111731
12:22610292_G_C	plt	rs76639840	12	22610292	C	0.005646	-0.15097	0.0153486	1	intron_variant	MODIFIER	C2CD5	ENSG00000111731
12:3245726_C_T	pdw	rs71458043	12	3245726	T	0.091432	0.0453514	0.0037264	0.975938	intron_variant	MODIFIER	TSPAN9	ENSG00000011105
12:3388522_G_C	pdw	rs78278054	12	3388522	C	0.057938	-0.0437313	0.00464149	0.999931	intron_variant	MODIFIER	TSPAN9	ENSG00000011105
12:4318723_C_T	eo_p	rs12820863	12	4318723	T	0.35103	0.0199411	0.002288	1	intergenic_variant	MODIFIER
12:4318723_C_T	eo	rs12820863	12	4318723	T	0.351048	0.0223137	0.00227838	1	intergenic_variant	MODIFIER
12:48202046_T_C	wbc	rs739842	12	48202046	C	0.364502	-0.0155176	0.00222767	0.999528	intron_variant	MODIFIER	HDAC7	ENSG00000061273
12:48213720_C_G	plt	rs113736796	12	48213720	G	0.039147	0.0686468	0.00552661	1	5_prime_UTR_variant	MODIFIER	HDAC7	ENSG00000061273
12:48213720_C_G	lymph_p	rs113736796	12	48213720	G	0.038973	-0.0468344	0.00568039	0.999912	5_prime_UTR_variant	MODIFIER	HDAC7	ENSG00000061273
12:48213720_C_G	neut_p	rs113736796	12	48213720	G	0.03898	0.0465817	0.00569606	0.999939	5_prime_UTR_variant	MODIFIER	HDAC7	ENSG00000061273
12:48213720_C_G	pct	rs113736796	12	48213720	G	0.039157	0.0634748	0.00556447	1	5_prime_UTR_variant	MODIFIER	HDAC7	ENSG00000061273
12:48213942_G_T	mpv	rs11168254	12	48213942	T	0.053384	-0.0267159	0.00455727	0.999871	intron_variant	MODIFIER	HDAC7	ENSG00000061273
12:48272895_A_G	eo_p	rs2228570	12	48272895	G	0.385121	0.0136952	0.00218794	0.999731	start_lost	HIGH	VDR	ENSG00000111424
12:48512285_C_A	irf	rs4760682	12	48512285	A	0.186789	-0.0186205	0.00280724	0.977803	missense_variant	MODERATE	PFKM	ENSG00000152556
12:48512285_C_A	mchc	rs4760682	12	48512285	A	0.186876	0.0170563	0.00280681	0.998286	missense_variant	MODERATE	PFKM	ENSG00000152556
12:48512285_C_A	rbc	rs4760682	12	48512285	A	0.18687	-0.0334955	0.00268633	1	missense_variant	MODERATE	PFKM	ENSG00000152556
12:48512285_C_A	hgb	rs4760682	12	48512285	A	0.186889	-0.0476284	0.00272872	1	missense_variant	MODERATE	PFKM	ENSG00000152556
12:48512285_C_A	hct	rs4760682	12	48512285	A	0.186862	-0.0527288	0.00273093	1	missense_variant	MODERATE	PFKM	ENSG00000152556
12:49399132_G_C	rdw_cv	rs1126930	12	49399132	C	0.035481	-0.0383482	0.00575053	0.963389	missense_variant	MODERATE	PRKAG1	ENSG00000181929
12:49662391_C_T	pdw	rs7958679	12	49662391	T	0.073175	0.155262	0.00415688	0.999941	intron_variant	MODIFIER	TUBA1C,RP11-161H23.5	ENSG00000258232,ENSG00000167553
12:52305786_C_T	lymph	rs1700159	12	52305786	T	0.228256	0.015137	0.0025206	0.993069	intron_variant	MODIFIER	ACVRL1	ENSG00000139567
12:52305786_C_T	mono	rs1700159	12	52305786	T	0.228196	0.0193738	0.00249209	0.958166	intron_variant	MODIFIER	ACVRL1	ENSG00000139567
12:52305786_C_T	plt	rs1700159	12	52305786	T	0.228293	0.0159558	0.0025004	0.988397	intron_variant	MODIFIER	ACVRL1	ENSG00000139567
12:52305786_C_T	wbc	rs1700159	12	52305786	T	0.228238	0.0243327	0.00252951	0.999464	intron_variant	MODIFIER	ACVRL1	ENSG00000139567
12:52305786_C_T	pct	rs1700159	12	52305786	T	0.228302	0.0255667	0.00251786	0.99997	intron_variant	MODIFIER	ACVRL1	ENSG00000139567
12:52305786_C_T	neut	rs1700159	12	52305786	T	0.228258	0.0207266	0.00255892	0.960863	intron_variant	MODIFIER	ACVRL1	ENSG00000139567
12:53309769_A_G	mrv	rs527678952	12	53309769	G	0.000528	0.301796	0.050598	0.998195	intron_variant	MODIFIER	KRT8	ENSG00000170421
12:54685880_C_T	mono_p	rs35979828	12	54685880	T	0.069908	-0.0477294	0.00415564	1	intron_variant	MODIFIER	RP11-968A15.8	ENSG00000258344
12:54685880_C_T	mcv	rs35979828	12	54685880	T	0.069853	0.0609233	0.00403369	1	intron_variant	MODIFIER	RP11-968A15.8	ENSG00000258344
12:54685880_C_T	mscv	rs35979828	12	54685880	T	0.069873	0.074701	0.00406722	1	intron_variant	MODIFIER	RP11-968A15.8	ENSG00000258344
12:54685880_C_T	eo	rs35979828	12	54685880	T	0.069853	-0.0356851	0.00415682	0.999998	intron_variant	MODIFIER	RP11-968A15.8	ENSG00000258344
12:54685880_C_T	mono	rs35979828	12	54685880	T	0.06989	-0.0441565	0.00409618	1	intron_variant	MODIFIER	RP11-968A15.8	ENSG00000258344
12:54685880_C_T	rdw_cv	rs35979828	12	54685880	T	0.069896	-0.0723717	0.00416986	1	intron_variant	MODIFIER	RP11-968A15.8	ENSG00000258344
12:54685880_C_T	mch	rs35979828	12	54685880	T	0.069846	0.0437835	0.00407753	1	intron_variant	MODIFIER	RP11-968A15.8	ENSG00000258344
12:54685880_C_T	eo_p	rs35979828	12	54685880	T	0.069842	-0.0365867	0.00417487	1	intron_variant	MODIFIER	RP11-968A15.8	ENSG00000258344
12:54685880_C_T	mpv	rs35979828	12	54685880	T	0.069239	0.0996682	0.00395701	1	intron_variant	MODIFIER	RP11-968A15.8	ENSG00000258344
12:54685880_C_T	mrv	rs35979828	12	54685880	T	0.069877	0.0439294	0.00417606	1	intron_variant	MODIFIER	RP11-968A15.8	ENSG00000258344
12:54698408_G_A	rdw_cv	rs79755767	12	54698408	A	0.099675	-0.0888312	0.00358358	0.998534	intron_variant	MODIFIER	COPZ1,RP11-968A15.8	ENSG00000111481,ENSG00000258344
12:57146069_T_G	mono	rs2277339	12	57146069	G	0.103895	0.0242077	0.00342756	0.999899	missense_variant	MODERATE	PRIM1	ENSG00000198056
12:57146069_T_G	pct	rs2277339	12	57146069	G	0.103619	0.0247834	0.00346865	0.999823	missense_variant	MODERATE	PRIM1	ENSG00000198056
12:57146069_T_G	mrv	rs2277339	12	57146069	G	0.103941	0.0315574	0.003492	1	missense_variant	MODERATE	PRIM1	ENSG00000198056
12:57146069_T_G	mcv	rs2277339	12	57146069	G	0.103876	0.0407783	0.00337415	1	missense_variant	MODERATE	PRIM1	ENSG00000198056
12:57146069_T_G	mch	rs2277339	12	57146069	G	0.103891	0.0359803	0.0034103	1	missense_variant	MODERATE	PRIM1	ENSG00000198056
12:57146069_T_G	mscv	rs2277339	12	57146069	G	0.103922	0.0353643	0.00340155	1	missense_variant	MODERATE	PRIM1	ENSG00000198056
12:57848639_G_A	plt	rs3809114	12	57848639	A	0.439077	-0.0205669	0.00214777	0.999981	5_prime_UTR_variant	MODIFIER	INHBE	ENSG00000139269
12:57848639_G_A	pct	rs3809114	12	57848639	A	0.439075	-0.0184811	0.00216288	0.99713	5_prime_UTR_variant	MODIFIER	INHBE	ENSG00000139269
12:57867885_G_A	mono_p	rs61758883	12	57867885	A	0.004804	-0.102945	0.0153233	0.977194	missense_variant	MODERATE	ARHGAP9	ENSG00000123329
12:57867885_G_A	mono	rs61758883	12	57867885	A	0.004802	-0.119348	0.0151071	0.999887	missense_variant	MODERATE	ARHGAP9	ENSG00000123329
12:6164138_G_A	mpv	rs79879554	12	6164138	A	0.089869	-0.033341	0.00353482	0.976682	intron_variant	MODIFIER	VWF	ENSG00000110799
12:6442346_A_G	eo	rs1800692	12	6442346	G	0.413213	-0.0192576	0.00217344	0.982522	missense_variant	MODERATE	TNFRSF1A	ENSG00000067182
12:6442346_A_G	pct	rs1800692	12	6442346	G	0.412881	-0.0271199	0.00216488	0.974263	missense_variant	MODERATE	TNFRSF1A	ENSG00000067182
12:6493351_A_G	pct	rs10849448	12	6493351	G	0.247122	-0.0232204	0.00250178	1	5_prime_UTR_variant	MODIFIER	LTBR	ENSG00000111321
12:6493351_A_G	mono	rs10849448	12	6493351	G	0.247064	-0.0541475	0.00247633	1	5_prime_UTR_variant	MODIFIER	LTBR	ENSG00000111321
12:6493351_A_G	mono_p	rs10849448	12	6493351	G	0.24709	-0.0628153	0.00251243	1	5_prime_UTR_variant	MODIFIER	LTBR	ENSG00000111321
12:64976049_C_A	wbc	rs1245035	12	64976049	A	0.371242	0.0153116	0.00219988	0.981741	intergenic_variant	MODIFIER
12:6499533_G_A	wbc	rs2286599	12	6499533	A	0.141732	0.0369505	0.00307574	0.999924	intron_variant	MODIFIER	LTBR	ENSG00000111321
12:65005079_C_G	plt	rs1716505	12	65005079	G	0.318485	0.0421031	0.00228214	0.987034	intron_variant	MODIFIER	RASSF3	ENSG00000153179
12:65005079_C_G	mpv	rs1716505	12	65005079	G	0.31845	-0.0630226	0.00218755	0.999974	intron_variant	MODIFIER	RASSF3	ENSG00000153179
12:6739907_C_A	mcv	rs7137095	12	6739907	A	0.449853	0.0184575	0.00209622	0.996021	intron_variant	MODIFIER	LPAR5	ENSG00000184574
12:69732105_T_C	neut	rs4761234	12	69732105	C	0.485268	0.0226902	0.00215519	0.966726	intergenic_variant	MODIFIER
12:69732105_T_C	neut_p	rs4761234	12	69732105	C	0.485337	0.024377	0.00216517	0.981008	intergenic_variant	MODIFIER
12:69744014_C_A	wbc	rs1800973	12	69744014	A	0.061112	0.0265624	0.00442947	0.997557	missense_variant	MODERATE	LYZ	ENSG00000090382
12:69744014_C_A	mono_p	rs1800973	12	69744014	A	0.061183	0.115211	0.00442553	1	missense_variant	MODERATE	LYZ	ENSG00000090382
12:69744014_C_A	mono	rs1800973	12	69744014	A	0.061169	0.125699	0.00436222	1	missense_variant	MODERATE	LYZ	ENSG00000090382
12:740009_C_G	plt	rs34038797	12	740009	G	0.478763	-0.0267148	0.0021208	0.99992	intron_variant	MODIFIER	NINJ2	ENSG00000171840
12:740009_C_G	mpv	rs34038797	12	740009	G	0.478797	0.0186678	0.00203298	0.993732	intron_variant	MODIFIER	NINJ2	ENSG00000171840
12:740009_C_G	mono	rs34038797	12	740009	G	0.47936	-0.0214836	0.00211401	0.984879	intron_variant	MODIFIER	NINJ2	ENSG00000171840
12:740009_C_G	lymph	rs34038797	12	740009	G	0.47931	-0.02051	0.00213855	0.990596	intron_variant	MODIFIER	NINJ2	ENSG00000171840
12:740009_C_G	pct	rs34038797	12	740009	G	0.478773	-0.0206571	0.00213566	0.99303	intron_variant	MODIFIER	NINJ2	ENSG00000171840
12:76981753_C_G	baso_p	rs75084335	12	76981753	G	0.069169	0.0330903	0.0044118	0.991267	intron_variant	MODIFIER	RP11-20E24.1	ENSG00000257526
12:76981753_C_G	baso	rs75084335	12	76981753	G	0.069163	0.0346978	0.00439688	0.998687	intron_variant	MODIFIER	RP11-20E24.1	ENSG00000257526
12:8958494_C_T	mscv	rs148640443	12	8958494	T	0.130144	0.0221365	0.00319941	0.974826	intron_variant	MODIFIER	A2ML1-AS1	ENSG00000256661
12:94536803_G_C	eo	rs3858607	12	94536803	C	0.378432	-0.0156758	0.00220886	0.976201	downstream_gene_variant	MODIFIER	RP11-74K11.1	ENSG00000257360
13:100072054_TTCC_T	eo	13:100072054_TTCC_T	13	100072054	T	0.213524	0.0246624	0.00264906	0.991048	intergenic_variant	MODIFIER
13:108960385_T_A	mono	rs374039502	13	108960385	A	0.020899	-0.113155	0.0077588	0.980198	3_prime_UTR_variant	MODIFIER	TNFSF13B	ENSG00000102524
13:110411642_A_C	ret_p	rs754205	13	110411642	C	0.383456	0.0198878	0.00222284	0.984627	intron_variant	MODIFIER	IRS2	ENSG00000185950
13:110878639_T_G	plt	rs544012	13	110878639	G	0.264836	0.0180262	0.00244263	0.99865	intron_variant	MODIFIER	COL4A1	ENSG00000187498
13:110878639_T_G	mpv	rs544012	13	110878639	G	0.264849	-0.0186093	0.00237969	0.995977	intron_variant	MODIFIER	COL4A1	ENSG00000187498
13:110930454_G_A	pct	rs9588131	13	110930454	A	0.343318	0.0144854	0.00224592	0.952473	intron_variant	MODIFIER	COL4A1	ENSG00000187498
13:113479820_A_G	mcv	rs368865	13	113479820	G	0.274465	-0.0172592	0.00231096	0.995876	missense_variant	MODERATE	ATP11A	ENSG00000068650
13:113479820_A_G	rdw_cv	rs368865	13	113479820	G	0.274473	0.0304714	0.00238572	1	missense_variant	MODERATE	ATP11A	ENSG00000068650
13:113479820_A_G	mch	rs368865	13	113479820	G	0.274506	-0.0162293	0.00233395	0.958397	missense_variant	MODERATE	ATP11A	ENSG00000068650
13:113800622_T_C	hlr_p	rs559054	13	113800622	C	0.362249	-0.0154323	0.00228055	0.959624	intron_variant	MODIFIER	F10	ENSG00000126218
13:113875080_C_T	mch	rs56129102	13	113875080	T	0.274292	-0.0219015	0.00233971	0.993923	intron_variant	MODIFIER	CUL4A	ENSG00000139842
13:113875080_C_T	mcv	rs56129102	13	113875080	T	0.274308	-0.020418	0.00231649	0.998197	intron_variant	MODIFIER	CUL4A	ENSG00000139842
13:113875080_C_T	rdw_cv	rs56129102	13	113875080	T	0.274295	0.0177443	0.00239169	0.976869	intron_variant	MODIFIER	CUL4A	ENSG00000139842
13:113927208_G_T	neut	rs9604045	13	113927208	T	0.252124	-0.0186843	0.00258155	0.999993	upstream_gene_variant	MODIFIER	LDHBP1	ENSG00000232662
13:114160506_C_T	neut_p	rs2997995	13	114160506	T	0.294686	0.0177324	0.00238531	0.965839	intron_variant	MODIFIER	TMCO3	ENSG00000150403
13:114551993_T_C	rdw_cv	rs6602909	13	114551993	C	0.326464	0.0270805	0.00227773	0.95965	intron_variant	MODIFIER	GAS6	ENSG00000183087
13:114920867_G_A	lymph	rs9590390	13	114920867	A	0.293701	0.0298731	0.00233182	0.999998	intergenic_variant	MODIFIER
13:28158035_G_C	pdw	rs76900683	13	28158035	C	0.048495	-0.0404591	0.00501154	0.950643	intron_variant	MODIFIER	LNX2	ENSG00000139517
13:28158035_G_C	mpv	rs76900683	13	28158035	C	0.048484	-0.0512331	0.00478584	0.972928	intron_variant	MODIFIER	LNX2	ENSG00000139517
13:28579338_C_T	mono	rs549943568	13	28579338	T	0.000149	0.694575	0.0988945	0.996695	intron_variant	MODIFIER	FLT3	ENSG00000122025
13:28604007_T_C	mono	rs76428106	13	28604007	C	0.013018	0.555262	0.00960765	1	intron_variant	MODIFIER	FLT3	ENSG00000122025
13:28604007_T_C	lymph	rs76428106	13	28604007	C	0.013021	0.0633317	0.00973394	0.995647	intron_variant	MODIFIER	FLT3	ENSG00000122025
13:28604007_T_C	baso	rs76428106	13	28604007	C	0.013014	0.0815471	0.0101399	0.999998	intron_variant	MODIFIER	FLT3	ENSG00000122025
13:28604007_T_C	mono_p	rs76428106	13	28604007	C	0.013013	0.483355	0.00974792	1	intron_variant	MODIFIER	FLT3	ENSG00000122025
13:28604007_T_C	lymph_p	rs76428106	13	28604007	C	0.013022	-0.0803964	0.00988183	0.999999	intron_variant	MODIFIER	FLT3	ENSG00000122025
13:28604007_T_C	neut	rs76428106	13	28604007	C	0.01302	0.105318	0.00986732	1	intron_variant	MODIFIER	FLT3	ENSG00000122025
13:28604007_T_C	wbc	rs76428106	13	28604007	C	0.01301	0.166768	0.00976583	1	intron_variant	MODIFIER	FLT3	ENSG00000122025
13:28623525_G_A	mono	rs146983744	13	28623525	A	0.000695	0.550423	0.0500091	1	synonymous_variant	LOW	FLT3	ENSG00000122025
13:28623525_G_A	mono_p	rs146983744	13	28623525	A	0.000691	0.459801	0.0509498	0.999998	synonymous_variant	LOW	FLT3	ENSG00000122025
13:28626716_C_T	mono	rs146030737	13	28626716	T	0.004496	0.22503	0.0156409	1	missense_variant	MODERATE	FLT3	ENSG00000122025
13:28626716_C_T	mono_p	rs146030737	13	28626716	T	0.0045	0.154548	0.0158589	0.99956	missense_variant	MODERATE	FLT3	ENSG00000122025
13:28674797_G_A	mono_p	rs117145034	13	28674797	A	0.017379	0.183539	0.00923481	1	upstream_gene_variant	MODIFIER	FLT3	ENSG00000122025
13:28674797_G_A	wbc	rs117145034	13	28674797	A	0.017352	0.101071	0.00925797	0.999997	upstream_gene_variant	MODIFIER	FLT3	ENSG00000122025
13:28674797_G_A	neut	rs117145034	13	28674797	A	0.017358	0.074237	0.00935525	0.966217	upstream_gene_variant	MODIFIER	FLT3	ENSG00000122025
13:28674797_G_A	mono	rs117145034	13	28674797	A	0.017375	0.238903	0.00910378	1	upstream_gene_variant	MODIFIER	FLT3	ENSG00000122025
13:31079184_T_C	eo_p	rs12861824	13	31079184	C	0.272657	-0.0187428	0.00256678	0.999767	intron_variant	MODIFIER	HMGB1	ENSG00000189403
13:31079184_T_C	eo	rs12861824	13	31079184	C	0.27265	-0.0201672	0.00255851	0.999941	intron_variant	MODIFIER	HMGB1	ENSG00000189403
13:40974023_G_A	mono_p	rs77526211	13	40974023	A	0.031193	0.0799204	0.00623858	1	intergenic_variant	MODIFIER
13:40974023_G_A	mono	rs77526211	13	40974023	A	0.0312	0.0654745	0.00614926	1	intergenic_variant	MODIFIER
13:41002641_T_C	mono	rs1892548	13	41002641	C	0.343294	-0.0638674	0.00221858	1	intergenic_variant	MODIFIER
13:41002641_T_C	mono_p	rs1892548	13	41002641	C	0.343333	-0.0635375	0.00225039	1	intergenic_variant	MODIFIER
13:41216534_C_T	mono_p	rs4325427	13	41216534	T	0.287155	-0.0356576	0.00234351	0.995023	intron_variant	MODIFIER	FOXO1	ENSG00000150907
13:41216534_C_T	mono	rs4325427	13	41216534	T	0.287141	-0.0305294	0.00231021	0.997659	intron_variant	MODIFIER	FOXO1	ENSG00000150907
13:41254104_C_A	rbc	rs9549260	13	41254104	A	0.215748	0.0289405	0.00255995	0.99546	intergenic_variant	MODIFIER
13:41557090_CT_C	lymph	13:41557090_CT_C	13	41557090	C	0.142966	-0.0343862	0.00309538	0.992929	intron_variant	MODIFIER	ELF1	ENSG00000120690
13:41584690_T_C	pct	rs9590569	13	41584690	C	0.282444	-0.0271224	0.00237066	0.992591	intron_variant	MODIFIER	ELF1	ENSG00000120690
13:46712818_G_A	plt	rs758410524	13	46712818	A	0.000162	-0.631775	0.0924685	0.999776	intron_variant	MODIFIER	LCP1	ENSG00000136167
13:46712818_G_A	mpv	rs758410524	13	46712818	A	0.000162	0.650331	0.090126	0.999692	intron_variant	MODIFIER	LCP1	ENSG00000136167
13:50113450_G_A	wbc	rs7326825	13	50113450	A	0.293465	0.0218885	0.00234077	0.958621	intron_variant	MODIFIER	RCBTB1	ENSG00000136144
13:50954721_G_A	eo_p	rs201798	13	50954721	A	0.384989	0.0220884	0.00219799	0.970871	intron_variant	MODIFIER	DLEU1	ENSG00000176124
13:50954721_G_A	eo	rs201798	13	50954721	A	0.384995	0.0210751	0.00219073	0.988357	intron_variant	MODIFIER	DLEU1	ENSG00000176124
13:72513420_A_G	mono	rs73217470	13	72513420	G	0.046953	0.0643921	0.00499563	0.96048	intergenic_variant	MODIFIER
14:101176769_G_A	mch	rs1555405	14	101176769	A	0.248369	0.021887	0.00241312	0.988587	intergenic_variant	MODIFIER
14:103018727_G_A	eo_p	rs942017	14	103018727	A	0.348191	-0.0177859	0.00226915	0.978003	intron_variant	MODIFIER	CTD-2555C10.3	ENSG00000259230
14:103100938_C_CAT	mpv	rs35215502	14	103100938	CAT	0.223461	-0.0305969	0.00252005	0.993322	intron_variant	MODIFIER	RCOR1	ENSG00000089902
14:103516226_T_C	mpv	rs188255466	14	103516226	C	0.00134	-0.26967	0.0316913	1	intron_variant	MODIFIER	CDC42BPB	ENSG00000198752
14:103568488_G_A	mpv	rs138887682	14	103568488	A	0.00159	-0.259552	0.0289886	0.999989	missense_variant	MODERATE	EXOC3L4	ENSG00000205436
14:103860099_CT_C	neut_p	14:103860099_CT_C	14	103860099	C	0.493716	0.0165934	0.00220884	0.988164	intron_variant	MODIFIER	MARK3	ENSG00000075413
14:104644776_T_C	pct	rs2497296	14	104644776	C	0.322611	-0.0215573	0.00239693	0.999944	intron_variant	MODIFIER	KIF26A	ENSG00000066735
14:23504021_G_A	rdw_cv	rs11543947	14	23504021	A	0.076078	0.0471102	0.00401638	0.999994	missense_variant	MODERATE	PSMB5	ENSG00000100804
14:23587046_A_C	baso_p	rs147453535	14	23587046	C	0.008827	0.134292	0.0122768	0.999999	intron_variant	MODIFIER	CEBPE	ENSG00000092067
14:23587046_A_C	eo	rs147453535	14	23587046	C	0.008837	0.118578	0.0117738	1	intron_variant	MODIFIER	CEBPE	ENSG00000092067
14:23587046_A_C	eo_p	rs147453535	14	23587046	C	0.008837	0.119858	0.0118148	1	intron_variant	MODIFIER	CEBPE	ENSG00000092067
14:23587046_A_C	baso	rs147453535	14	23587046	C	0.008828	0.126224	0.0122373	0.99991	intron_variant	MODIFIER	CEBPE	ENSG00000092067
14:23587555_G_T	baso_p	rs1474920	14	23587555	T	0.198875	0.0182856	0.00279794	0.979974	intron_variant	MODIFIER	CEBPE	ENSG00000092067
14:23587555_G_T	baso	rs1474920	14	23587555	T	0.198898	0.0172386	0.00278897	0.985128	intron_variant	MODIFIER	CEBPE	ENSG00000092067
14:23587838_G_T	eo	rs141903485	14	23587838	T	0.007132	-0.108445	0.0141339	1	missense_variant	MODERATE	CEBPE	ENSG00000092067
14:23587838_G_T	eo_p	rs141903485	14	23587838	T	0.007133	-0.0915682	0.0141834	1	missense_variant	MODERATE	CEBPE	ENSG00000092067
14:23587838_G_T	mono_p	rs141903485	14	23587838	T	0.007136	0.159064	0.0141271	1	missense_variant	MODERATE	CEBPE	ENSG00000092067
14:23589057_G_A	eo	rs2239633	14	23589057	A	0.483859	0.0349495	0.00212412	0.998188	upstream_gene_variant	MODIFIER	CEBPE	ENSG00000092067
14:23589057_G_A	eo_p	rs2239633	14	23589057	A	0.483877	0.0354344	0.00213168	0.9654	upstream_gene_variant	MODIFIER	CEBPE	ENSG00000092067
14:23589349_A_G	baso	rs2239630	14	23589349	G	0.441726	0.0282831	0.0022312	1	upstream_gene_variant	MODIFIER	CEBPE	ENSG00000092067
14:23589349_A_G	neut_p	rs2239630	14	23589349	G	0.441691	-0.0208212	0.00218224	0.999004	upstream_gene_variant	MODIFIER	CEBPE	ENSG00000092067
14:23589349_A_G	baso_p	rs2239630	14	23589349	G	0.441723	0.0288943	0.00223833	1	upstream_gene_variant	MODIFIER	CEBPE	ENSG00000092067
14:23589349_A_G	mono	rs2239630	14	23589349	G	0.441673	0.0464419	0.00211801	1	upstream_gene_variant	MODIFIER	CEBPE	ENSG00000092067
14:23589349_A_G	mono_p	rs2239630	14	23589349	G	0.441659	0.0512831	0.00214766	1	upstream_gene_variant	MODIFIER	CEBPE	ENSG00000092067
14:24707479_G_A	mch	rs34354104	14	24707479	A	0.048099	0.03155	0.00485609	0.956256	missense_variant	MODERATE	GMPR2	ENSG00000100938
14:35864878_G_T	lymph_p	rs10131567	14	35864878	T	0.284987	-0.0202149	0.00240749	0.982384	intergenic_variant	MODIFIER
14:50655357_G_C	hgb	rs72681869	14	50655357	C	0.010983	0.0650354	0.0102392	0.983793	missense_variant	MODERATE	SOS2	ENSG00000100485
14:51132622_T_C	mpv	rs550463489	14	51132622	C	0.000804	0.501572	0.0387788	0.999112	intron_variant	MODIFIER	SAV1	ENSG00000151748
14:51133287_A_T	plt	rs2934701	14	51133287	T	0.426215	-0.0160884	0.00214001	0.985356	intron_variant	MODIFIER	SAV1	ENSG00000151748
14:57857162_G_C	baso_p	rs11158159	14	57857162	C	0.226574	0.0292568	0.00276343	1	upstream_gene_variant	MODIFIER	NAA30	ENSG00000139977
14:57857162_G_C	baso	rs11158159	14	57857162	C	0.226566	0.0312046	0.00275475	1	upstream_gene_variant	MODIFIER	NAA30	ENSG00000139977
14:64703593_G_T	rbc	rs1256061	14	64703593	T	0.475483	-0.0209851	0.00210772	0.992372	intron_variant	MODIFIER	ESR2	ENSG00000140009
14:65209909_G_A	mscv	rs17180132	14	65209909	A	0.014058	0.0601944	0.00883035	0.985295	missense_variant	MODERATE	PLEKHG3	ENSG00000126822
14:65249815_C_T	mscv	rs6573568	14	65249815	T	0.139975	-0.0262024	0.00300467	1	intron_variant	MODIFIER	SPTB	ENSG00000070182
14:65272857_G_A	mscv	rs2285005	14	65272857	A	0.341125	0.0606304	0.00219731	0.986504	intron_variant	MODIFIER	SPTB	ENSG00000070182
14:65487694_T_C	plt	rs11627485	14	65487694	C	0.448426	0.0244936	0.00213094	0.994508	intron_variant	MODIFIER	CHURC1-FNTB,MAX,FNTB	ENSG00000257365,ENSG00000125952,ENSG00000125954
14:65487694_T_C	mpv	rs11627485	14	65487694	C	0.448427	-0.024861	0.00207219	0.997877	intron_variant	MODIFIER	CHURC1-FNTB,MAX,FNTB	ENSG00000257365,ENSG00000125952,ENSG00000125954
14:66137037_A_C	mch	rs183228067	14	66137037	C	0.001837	-0.243847	0.0304296	1	intron_variant	MODIFIER	FUT8	ENSG00000033170
14:66137037_A_C	mcv	rs183228067	14	66137037	C	0.001838	-0.217765	0.0301226	0.999962	intron_variant	MODIFIER	FUT8	ENSG00000033170
14:67883624_A_C	hlr_p	rs17248895	14	67883624	C	0.103028	-0.0374999	0.00352364	0.999995	upstream_gene_variant	MODIFIER	PLEK2	ENSG00000100558
14:67883624_A_C	hlr	rs17248895	14	67883624	C	0.103027	-0.0374836	0.00352051	0.999993	upstream_gene_variant	MODIFIER	PLEK2	ENSG00000100558
14:69425467_T_C	pdw	rs117672662	14	69425467	C	0.001874	0.272269	0.0258665	0.999902	intron_variant	MODIFIER	ACTN1	ENSG00000072110
14:69425467_T_C	plt	rs117672662	14	69425467	C	0.001873	-0.332731	0.025315	0.999999	intron_variant	MODIFIER	ACTN1	ENSG00000072110
14:69425467_T_C	mpv	rs117672662	14	69425467	C	0.001876	0.411579	0.0246003	1	intron_variant	MODIFIER	ACTN1	ENSG00000072110
14:69452088_A_G	mpv	rs10220411	14	69452088	G	0.262611	-0.0423314	0.00233401	0.991677	intron_variant	MODIFIER	ACTN1-AS1	ENSG00000259062
14:69452088_A_G	plt	rs10220411	14	69452088	G	0.262612	0.0286812	0.00240034	0.999971	intron_variant	MODIFIER	ACTN1-AS1	ENSG00000259062
14:70186440_G_A	pct	rs4902750	14	70186440	A	0.158635	-0.0200901	0.00294033	0.997575	downstream_gene_variant	MODIFIER	KIAA0247	ENSG00000100647
14:70328410_A_T	mch	rs55796722	14	70328410	T	0.167476	0.030949	0.00279194	0.980192	intron_variant	MODIFIER	SMOC1	ENSG00000198732
14:70328410_A_T	mcv	rs55796722	14	70328410	T	0.16747	0.0286529	0.00276545	0.967798	intron_variant	MODIFIER	SMOC1	ENSG00000198732
14:70354858_A_C	rdw_cv	rs1958078	14	70354858	C	0.156426	-0.0296539	0.00297655	0.996819	intron_variant	MODIFIER	SMOC1	ENSG00000198732
14:73414316_A_G	eo	rs2806044	14	73414316	G	0.303668	0.0173967	0.00231496	0.952361	intron_variant	MODIFIER	DCAF4	ENSG00000119599
14:73414316_A_G	eo_p	rs2806044	14	73414316	G	0.303718	0.0182221	0.00232297	0.988965	intron_variant	MODIFIER	DCAF4	ENSG00000119599
14:74208345_CGCTCCTCTGCAGGCTTCCGCA_C	mch	14:74208345_CGCTCCTCTGCAGGCTTCCGCA_C	14	74208345	C	0.006917	0.198617	0.0128623	0.998927	intron_variant	MODIFIER	ELMSAN1	ENSG00000156030
14:74218569_C_T	ret_p	rs544453779	14	74218569	T	0.00693	0.231017	0.013286	0.965003	intron_variant	MODIFIER	ELMSAN1	ENSG00000156030
14:74218569_C_T	hlr_p	rs544453779	14	74218569	T	0.006943	0.234068	0.0131876	0.960901	intron_variant	MODIFIER	ELMSAN1	ENSG00000156030
14:75975648_C_G	eo	rs175705	14	75975648	G	0.281142	0.0389724	0.00236948	0.999999	intergenic_variant	MODIFIER
14:75975648_C_G	eo_p	rs175705	14	75975648	G	0.281136	0.036764	0.0023779	0.999995	intergenic_variant	MODIFIER
14:81972441_T_C	lymph	rs11499034	14	81972441	C	0.014172	-0.0605483	0.00896751	0.999767	missense_variant	MODERATE	SEL1L	ENSG00000071537
14:93550009_G_A	mono	rs4905043	14	93550009	A	0.399418	0.017988	0.00215528	0.999656	intron_variant	MODIFIER	ITPK1	ENSG00000100605
14:94417531_T_C	eo	rs11555542	14	94417531	C	0.062839	0.0658674	0.00438169	1	missense_variant	MODERATE	ASB2	ENSG00000100628
14:94417531_T_C	eo_p	rs11555542	14	94417531	C	0.062843	0.064389	0.00439726	1	missense_variant	MODERATE	ASB2	ENSG00000100628
14:96003198_G_A	mch	rs35362007	14	96003198	A	0.250714	0.0297797	0.00242668	0.999999	intron_variant	MODIFIER	GLRX5	ENSG00000182512
14:96003198_G_A	mcv	rs35362007	14	96003198	A	0.250712	0.0291152	0.00240351	0.999982	intron_variant	MODIFIER	GLRX5	ENSG00000182512
14:96003198_G_A	mscv	rs35362007	14	96003198	A	0.250815	0.0215047	0.00242546	0.998986	intron_variant	MODIFIER	GLRX5	ENSG00000182512
15:22969232_G_A	pdw	rs7170637	15	22969232	A	0.159902	0.0291266	0.0029404	1	missense_variant	MODERATE	CYFIP1	ENSG00000068793
15:38904527_G_A	eo_p	rs62006172	15	38904527	A	0.042246	-0.0384878	0.00530749	0.993102	intergenic_variant	MODIFIER
15:38904527_G_A	eo	rs62006172	15	38904527	A	0.042244	-0.0383918	0.00528966	0.988261	intergenic_variant	MODIFIER
15:40312366_C_CA	pdw	rs34522012	15	40312366	CA	0.439878	-0.0232038	0.00220108	0.979348	intron_variant	MODIFIER	EIF2AK4	ENSG00000128829
15:40398754_T_C	mono_p	rs484943	15	40398754	C	0.338462	0.0221047	0.00234294	0.973386	intron_variant	MODIFIER	BMF	ENSG00000104081
15:40597229_G_A	wbc	rs4924450	15	40597229	A	0.2956	0.0157041	0.002328	0.96953	intron_variant	MODIFIER	PLCB2	ENSG00000137841
15:40597229_G_A	neut	rs4924450	15	40597229	A	0.295619	0.0145259	0.00235233	0.995616	intron_variant	MODIFIER	PLCB2	ENSG00000137841
15:41536394_T_TA	wbc	rs35765288	15	41536394	TA	0.295166	-0.0189081	0.00249816	0.979676	intron_variant	MODIFIER	CHP1	ENSG00000187446
15:44027885_T_C	pct	rs139974673	15	44027885	C	0.025605	0.123031	0.00674976	0.975047	intron_variant	MODIFIER	CATSPER2P1	ENSG00000205771
15:51532647_T_C	lymph_p	rs10519295	15	51532647	C	0.087319	-0.0264389	0.00386135	0.960399	intron_variant	MODIFIER	CYP19A1,RP11-108K3.1	ENSG00000137869,ENSG00000259240
15:58770523_C_T	lymph	rs7161799	15	58770523	T	0.074944	0.0377461	0.00405398	0.998882	intron_variant	MODIFIER	LIPC,RP11-355N15.1,ALDH1A2	ENSG00000259293,ENSG00000166035,ENSG00000128918
15:60904860_GTTTTTTTTTT_G	mscv	15:60904860_GTTTTTTTTTT_G	15	60904860	G	0.0894235	-0.0281487	0.00389302	0.97912	intron_variant	MODIFIER	RP11-219B17.1,RORA	ENSG00000245534,ENSG00000069667
15:63092900_G_C	irf	rs35997243	15	63092900	C	0.01444	0.112168	0.00919595	0.999952	missense_variant	MODERATE	TLN2	ENSG00000171914
15:63341996_T_C	pdw	rs11071720	15	63341996	C	0.298573	-0.0444829	0.0023618	0.999955	intron_variant	MODIFIER	TPM1	ENSG00000140416
15:63341996_T_C	plt	rs11071720	15	63341996	C	0.298576	0.0416206	0.00231431	0.999609	intron_variant	MODIFIER	TPM1	ENSG00000140416
15:63341996_T_C	mpv	rs11071720	15	63341996	C	0.298603	-0.0584734	0.00225263	1	intron_variant	MODIFIER	TPM1	ENSG00000140416
15:63363490_T_C	mpv	rs138843544	15	63363490	C	0.033986	-0.078614	0.00606182	0.999986	3_prime_UTR_variant	MODIFIER	TPM1	ENSG00000140416
15:63739478_C_CTCA	rbc	rs35752700	15	63739478	CTCA	0.464921	0.0136706	0.00212009	0.963412	intergenic_variant	MODIFIER
15:65174438_C_A	pdw	rs188761057	15	65174438	A	0.013383	-0.0648552	0.00971907	0.999151	intron_variant	MODIFIER	AC069368.3	ENSG00000249240
15:65174494_A_G	pdw	rs149678861	15	65174494	G	0.002288	0.283397	0.0242169	0.999698	intron_variant	MODIFIER	AC069368.3	ENSG00000249240
15:66943404_C_G	hct	rs8030097	15	66943404	G	0.190154	0.0232267	0.00272969	0.999844	intron_variant	MODIFIER	RP11-321F6.1	ENSG00000259471
15:66943404_C_G	rbc	rs8030097	15	66943404	G	0.190171	0.018901	0.00268631	0.988469	intron_variant	MODIFIER	RP11-321F6.1	ENSG00000259471
15:66943404_C_G	hgb	rs8030097	15	66943404	G	0.190151	0.0232918	0.00272778	0.999956	intron_variant	MODIFIER	RP11-321F6.1	ENSG00000259471
15:67413624_G_A	eo	rs117683492	15	67413624	A	0.018354	0.0675771	0.00791384	1	intron_variant	MODIFIER	SMAD3	ENSG00000166949
15:67413624_G_A	eo_p	rs117683492	15	67413624	A	0.018354	0.0701984	0.00794067	1	intron_variant	MODIFIER	SMAD3	ENSG00000166949
15:69729049_T_C	mrv	rs17310879	15	69729049	C	0.013837	0.105822	0.00945189	1	missense_variant	MODERATE	KIF23	ENSG00000137807
15:73530612_GTTTTTTT_G	mch	rs150712926	15	73530612	G	0.492371	0.0186381	0.00210458	0.980643	intron_variant	MODIFIER	NEO1	ENSG00000067141
15:75718669_G_T	pdw	rs8028182	15	75718669	T	0.19484	0.0248494	0.00272482	0.966368	intron_variant	MODIFIER	SIN3A	ENSG00000169375
15:80191280_T_A	mono	rs184575290	15	80191280	A	0.003338	0.27292	0.0201956	1	missense_variant	MODERATE	ST20	ENSG00000180953
15:80191280_T_A	mono_p	rs184575290	15	80191280	A	0.00334	0.246626	0.0204692	1	missense_variant	MODERATE	ST20	ENSG00000180953
15:80191338_A_G	mono	rs139874813	15	80191338	G	0.00212	-0.174564	0.0227528	0.999995	missense_variant	MODERATE	ST20	ENSG00000180953
15:80191338_A_G	mono_p	rs139874813	15	80191338	G	0.002125	-0.158236	0.023038	0.999665	missense_variant	MODERATE	ST20	ENSG00000180953
15:90578542_G_A	plt	rs149039920	15	90578542	A	0.019202	-0.0846278	0.00883909	1	intron_variant	MODIFIER	ZNF710	ENSG00000140548
15:90578542_G_A	pdw	rs149039920	15	90578542	A	0.019203	0.0708447	0.00901961	1	intron_variant	MODIFIER	ZNF710	ENSG00000140548
15:90578542_G_A	mpv	rs149039920	15	90578542	A	0.019205	0.129821	0.00860288	1	intron_variant	MODIFIER	ZNF710	ENSG00000140548
15:91009484_G_A	baso	rs2074585	15	91009484	A	0.485663	-0.0361585	0.00220792	0.99321	intron_variant	MODIFIER	IQGAP1	ENSG00000140575
15:91009484_G_A	baso_p	rs2074585	15	91009484	A	0.485664	-0.0404142	0.00221486	0.999807	intron_variant	MODIFIER	IQGAP1	ENSG00000140575
15:91509548_A_G	rdw_cv	rs547122663	15	91509548	G	0.003744	0.109578	0.0181113	0.968672	3_prime_UTR_variant	MODIFIER	PRC1	ENSG00000198901
15:91509858_A_T	rdw_cv	rs79383275	15	91509858	T	0.017697	-0.0857791	0.00834713	0.999901	missense_variant	MODERATE	PRC1	ENSG00000198901
15:99296656_C_A	rdw_cv	rs7182976	15	99296656	A	0.434349	0.0160564	0.00219796	0.985689	intron_variant	MODIFIER	IGF1R	ENSG00000140443
16:11443183_A_G	mscv	rs11643024	16	11443183	G	0.308139	-0.0338147	0.00225142	0.980119	intron_variant	MODIFIER	RMI2	ENSG00000175643
16:12021486_G_A	hlr_p	rs145980981	16	12021486	A	0.018201	0.0696837	0.00851171	0.999377	missense_variant	MODERATE	RP11-166B2.1	ENSG00000234719
16:12021486_G_A	hlr	rs145980981	16	12021486	A	0.018204	0.0688591	0.00850238	0.99336	missense_variant	MODERATE	RP11-166B2.1	ENSG00000234719
16:12021486_G_A	irf	rs145980981	16	12021486	A	0.018208	0.0677418	0.0087356	0.998618	missense_variant	MODERATE	RP11-166B2.1	ENSG00000234719
16:12021486_G_A	ret_p	rs145980981	16	12021486	A	0.018205	0.0527375	0.00856715	0.966595	missense_variant	MODERATE	RP11-166B2.1	ENSG00000234719
16:15387151_T_C	hlr	rs3933955	16	15387151	C	0.245254	-0.0163555	0.00268916	0.957146	intergenic_variant	MODIFIER
16:155132_C_T	mch	rs187174553	16	155132	T	0.005978	-0.120193	0.0139222	0.999987	intron_variant	MODIFIER	NPRL3	ENSG00000103148
16:155132_C_T	mcv	rs187174553	16	155132	T	0.005982	-0.0984844	0.0137815	0.992511	intron_variant	MODIFIER	NPRL3	ENSG00000103148
16:16142079_G_T	mrv	rs60782127	16	16142079	T	0.013602	-0.0624849	0.00918661	0.999965	missense_variant	MODERATE	ABCC1	ENSG00000103222
16:16142079_G_T	mscv	rs60782127	16	16142079	T	0.0136	-0.0637548	0.00895742	0.998514	missense_variant	MODERATE	ABCC1	ENSG00000103222
16:170076_G_C	mch	rs117747069	16	170076	C	0.036727	-0.27341	0.00663039	1	intron_variant	MODIFIER	NPRL3	ENSG00000103148
16:170076_G_C	mchc	rs117747069	16	170076	C	0.03673	-0.125252	0.00698364	1	intron_variant	MODIFIER	NPRL3	ENSG00000103148
16:170076_G_C	ret_p	rs117747069	16	170076	C	0.036766	-0.088154	0.00685398	1	intron_variant	MODIFIER	NPRL3	ENSG00000103148
16:170076_G_C	rbc	rs117747069	16	170076	C	0.036745	0.132889	0.00669037	1	intron_variant	MODIFIER	NPRL3	ENSG00000103148
16:170076_G_C	hlr_p	rs117747069	16	170076	C	0.036766	-0.0723305	0.00681005	1	intron_variant	MODIFIER	NPRL3	ENSG00000103148
16:170076_G_C	mcv	rs117747069	16	170076	C	0.036735	-0.250548	0.00656465	1	intron_variant	MODIFIER	NPRL3	ENSG00000103148
16:170076_G_C	mrv	rs117747069	16	170076	C	0.036725	-0.124552	0.00679601	1	intron_variant	MODIFIER	NPRL3	ENSG00000103148
16:170076_G_C	mscv	rs117747069	16	170076	C	0.03676	-0.12769	0.00662336	1	intron_variant	MODIFIER	NPRL3	ENSG00000103148
16:193224_G_A	mch	rs11864973	16	193224	A	0.011797	-0.205329	0.00976216	0.999391	upstream_gene_variant	MODIFIER	NPRL3	ENSG00000103148
16:193224_G_A	mscv	rs11864973	16	193224	A	0.011775	-0.0680469	0.00976256	0.977038	upstream_gene_variant	MODIFIER	NPRL3	ENSG00000103148
16:193224_G_A	mcv	rs11864973	16	193224	A	0.011798	-0.183441	0.00966491	0.999928	upstream_gene_variant	MODIFIER	NPRL3	ENSG00000103148
16:2086421_C_T	hgb	rs139491786	16	2086421	T	0.006846	-0.119936	0.0129336	1	missense_variant	MODERATE	SLC9A3R2	ENSG00000065054
16:2086421_C_T	rbc	rs139491786	16	2086421	T	0.006841	-0.106395	0.0127315	1	missense_variant	MODERATE	SLC9A3R2	ENSG00000065054
16:2086421_C_T	hlr	rs139491786	16	2086421	T	0.006866	-0.083325	0.0129322	0.990029	missense_variant	MODERATE	SLC9A3R2	ENSG00000065054
16:2086421_C_T	hct	rs139491786	16	2086421	T	0.006844	-0.102534	0.012947	1	missense_variant	MODERATE	SLC9A3R2	ENSG00000065054
16:2086421_C_T	ret	rs139491786	16	2086421	T	0.006864	-0.0930011	0.0130018	0.999924	missense_variant	MODERATE	SLC9A3R2	ENSG00000065054
16:211106_C_T	mch	rs2858931	16	211106	T	0.359174	0.0348896	0.0021612	0.9986	intron_variant	MODIFIER	HBM	ENSG00000206177
16:212649_C_T	rdw_cv	rs3785309	16	212649	T	0.100151	-0.0506957	0.00356167	0.967698	intron_variant	MODIFIER	HBM	ENSG00000206177
16:212649_C_T	irf	rs3785309	16	212649	T	0.10011	-0.0305825	0.0036673	0.974351	intron_variant	MODIFIER	HBM	ENSG00000206177
16:215106_C_A	ret_p	rs7194649	16	215106	A	0.105553	-0.0736099	0.00359544	0.994662	non_coding_transcript_exon_variant	MODIFIER	HBZP1	ENSG00000206178
16:215106_C_A	mchc	rs7194649	16	215106	A	0.105564	-0.0671525	0.0036604	0.993931	non_coding_transcript_exon_variant	MODIFIER	HBZP1	ENSG00000206178
16:223706_A_G	ret_p	rs2541640	16	223706	G	0.0082236	-0.135436	0.0135531	0.999998	3_prime_UTR_variant	MODIFIER	HBA2	ENSG00000188536
16:223706_A_G	hlr	rs2541640	16	223706	G	0.00821402	-0.113036	0.0134637	0.99998	3_prime_UTR_variant	MODIFIER	HBA2	ENSG00000188536
16:223706_A_G	ret	rs2541640	16	223706	G	0.00821952	-0.118744	0.0135286	0.999986	3_prime_UTR_variant	MODIFIER	HBA2	ENSG00000188536
16:223706_A_G	hlr_p	rs2541640	16	223706	G	0.00821889	-0.124609	0.0134725	0.999999	3_prime_UTR_variant	MODIFIER	HBA2	ENSG00000188536
16:232396_AGAGT_A	hlr_p	16:232396_AGAGT_A	16	232396	A	0.00122	-0.409896	0.0394708	0.990649	downstream_gene_variant	MODIFIER	HBA1,HBQ1,LA16c-OS12.2,Y_RNA	ENSG00000206172,ENSG00000268836,ENSG00000207243,ENSG00000086506
16:232396_AGAGT_A	mchc	16:232396_AGAGT_A	16	232396	A	0.001223	-1.10965	0.0403547	1	downstream_gene_variant	MODIFIER	HBA1,HBQ1,LA16c-OS12.2,Y_RNA	ENSG00000206172,ENSG00000268836,ENSG00000207243,ENSG00000086506
16:232396_AGAGT_A	ret_p	16:232396_AGAGT_A	16	232396	A	0.001219	-0.549276	0.0397447	0.999989	downstream_gene_variant	MODIFIER	HBA1,HBQ1,LA16c-OS12.2,Y_RNA	ENSG00000206172,ENSG00000268836,ENSG00000207243,ENSG00000086506
16:232396_AGAGT_A	rbc	16:232396_AGAGT_A	16	232396	A	0.001223	0.880123	0.0386768	1	downstream_gene_variant	MODIFIER	HBA1,HBQ1,LA16c-OS12.2,Y_RNA	ENSG00000206172,ENSG00000268836,ENSG00000207243,ENSG00000086506
16:232396_AGAGT_A	hgb	16:232396_AGAGT_A	16	232396	A	0.001223	-0.407947	0.0393064	0.960301	downstream_gene_variant	MODIFIER	HBA1,HBQ1,LA16c-OS12.2,Y_RNA	ENSG00000206172,ENSG00000268836,ENSG00000207243,ENSG00000086506
16:232396_AGAGT_A	rdw_cv	16:232396_AGAGT_A	16	232396	A	0.001222	0.471267	0.0392568	0.999762	downstream_gene_variant	MODIFIER	HBA1,HBQ1,LA16c-OS12.2,Y_RNA	ENSG00000206172,ENSG00000268836,ENSG00000207243,ENSG00000086506
16:232396_AGAGT_A	mscv	16:232396_AGAGT_A	16	232396	A	0.001215	-0.483325	0.0384057	1	downstream_gene_variant	MODIFIER	HBA1,HBQ1,LA16c-OS12.2,Y_RNA	ENSG00000206172,ENSG00000268836,ENSG00000207243,ENSG00000086506
16:232396_AGAGT_A	mcv	16:232396_AGAGT_A	16	232396	A	0.001218	-1.51946	0.0380402	1	downstream_gene_variant	MODIFIER	HBA1,HBQ1,LA16c-OS12.2,Y_RNA	ENSG00000206172,ENSG00000268836,ENSG00000207243,ENSG00000086506
16:232396_AGAGT_A	mch	16:232396_AGAGT_A	16	232396	A	0.001211	-1.67738	0.0385462	1	downstream_gene_variant	MODIFIER	HBA1,HBQ1,LA16c-OS12.2,Y_RNA	ENSG00000206172,ENSG00000268836,ENSG00000207243,ENSG00000086506
16:243805_C_CT	mchc	rs371642320	16	243805	CT	0.490639	0.0248889	0.00223283	0.999934	intron_variant	MODIFIER	LUC7L	ENSG00000007392
16:24761046_G_A	mpv	rs181042823	16	24761046	A	0.00373	0.199021	0.0175081	1	intron_variant	MODIFIER	TNRC6A	ENSG00000090905
16:248052_G_C	mcv	rs865869983	16	248052	C	0.000187	-1.33485	0.0850062	0.992228	intron_variant	MODIFIER	LUC7L	ENSG00000007392
16:248052_G_C	mch	rs865869983	16	248052	C	0.000187	-1.5003	0.085819	0.998075	intron_variant	MODIFIER	LUC7L	ENSG00000007392
16:248052_G_C	mchc	rs865869983	16	248052	C	0.00019	-1.02293	0.0896858	0.995446	intron_variant	MODIFIER	LUC7L	ENSG00000007392
16:265671_A_G	mch	16:265671_A_G	16	265671	G	8.1e-05	-1.73488	0.147569	0.999646	intron_variant	MODIFIER	LUC7L	ENSG00000007392
16:265671_A_G	mcv	16:265671_A_G	16	265671	G	8.1e-05	-1.59375	0.146223	0.999184	intron_variant	MODIFIER	LUC7L	ENSG00000007392
16:27480797_C_T	neut	rs61739285	16	27480797	T	0.034216	-0.0420376	0.00590884	0.991996	missense_variant	MODERATE	GTF3C1	ENSG00000077235
16:277399_G_A	mrv	rs188132769	16	277399	A	0.006002	-0.249003	0.0169632	0.999648	5_prime_UTR_variant	MODIFIER	LUC7L	ENSG00000007392
16:277399_G_A	ret_p	rs188132769	16	277399	A	0.006009	0.140675	0.017114	0.999677	5_prime_UTR_variant	MODIFIER	LUC7L	ENSG00000007392
16:277399_G_A	mscv	rs188132769	16	277399	A	0.006016	-0.187408	0.0165177	0.999999	5_prime_UTR_variant	MODIFIER	LUC7L	ENSG00000007392
16:277399_G_A	hlr	rs188132769	16	277399	A	0.006016	0.154613	0.0169685	0.999943	5_prime_UTR_variant	MODIFIER	LUC7L	ENSG00000007392
16:277399_G_A	ret	rs188132769	16	277399	A	0.00601	0.145302	0.0170758	0.999907	5_prime_UTR_variant	MODIFIER	LUC7L	ENSG00000007392
16:277399_G_A	hlr_p	rs188132769	16	277399	A	0.006014	0.148462	0.0169903	0.999891	5_prime_UTR_variant	MODIFIER	LUC7L	ENSG00000007392
16:28505660_G_C	mpv	rs151234	16	28505660	C	0.1308	-0.0634106	0.00305592	0.98308	non_coding_transcript_exon_variant	MODIFIER	CLN3	ENSG00000188603
16:30078492_G_C	pct	rs9783783	16	30078492	C	0.497381	-0.0213099	0.00212652	0.999221	intron_variant	MODIFIER	ALDOA	ENSG00000149925
16:30103160_C_A	mrv	rs3809627	16	30103160	A	0.401878	-0.0385704	0.00217462	1	5_prime_UTR_variant	MODIFIER	TBX6	ENSG00000149922
16:30103160_C_A	mcv	rs3809627	16	30103160	A	0.40203	-0.0409643	0.00210047	1	5_prime_UTR_variant	MODIFIER	TBX6	ENSG00000149922
16:30103160_C_A	rbc	rs3809627	16	30103160	A	0.402082	0.0455246	0.00214105	1	5_prime_UTR_variant	MODIFIER	TBX6	ENSG00000149922
16:30103160_C_A	hct	rs3809627	16	30103160	A	0.402071	0.0249638	0.00217781	0.999975	5_prime_UTR_variant	MODIFIER	TBX6	ENSG00000149922
16:30103160_C_A	mch	rs3809627	16	30103160	A	0.402003	-0.0399764	0.00212143	1	5_prime_UTR_variant	MODIFIER	TBX6	ENSG00000149922
16:30103160_C_A	mscv	rs3809627	16	30103160	A	0.401943	-0.0393048	0.00212038	1	5_prime_UTR_variant	MODIFIER	TBX6	ENSG00000149922
16:30103160_C_A	hgb	rs3809627	16	30103160	A	0.402081	0.0218503	0.00217603	0.999914	5_prime_UTR_variant	MODIFIER	TBX6	ENSG00000149922
16:31404571_T_C	ret	rs8050500	16	31404571	C	0.445599	0.0189582	0.00215729	1	upstream_gene_variant	MODIFIER	ITGAD	ENSG00000156886
16:31404571_T_C	ret_p	rs8050500	16	31404571	C	0.445606	0.0213422	0.00216185	1	upstream_gene_variant	MODIFIER	ITGAD	ENSG00000156886
16:31404571_T_C	hlr_p	rs8050500	16	31404571	C	0.445589	0.0193904	0.00214847	1	upstream_gene_variant	MODIFIER	ITGAD	ENSG00000156886
16:31404571_T_C	rdw_cv	rs8050500	16	31404571	C	0.445681	-0.0264894	0.0021423	1	upstream_gene_variant	MODIFIER	ITGAD	ENSG00000156886
16:31404571_T_C	hlr	rs8050500	16	31404571	C	0.445596	0.0174887	0.00214628	0.999999	upstream_gene_variant	MODIFIER	ITGAD	ENSG00000156886
16:333719_G_C	mch	rs573620537	16	333719	C	0.000151	-1.45912	0.0912712	0.965558	intron_variant	MODIFIER	PDIA2	ENSG00000185615
16:333719_G_C	mchc	rs573620537	16	333719	C	0.000155	-0.962888	0.0945185	0.987814	intron_variant	MODIFIER	PDIA2	ENSG00000185615
16:50212589_T_G	lymph_p	rs74250734	16	50212589	G	0.094949	0.0241776	0.00370483	0.962864	intron_variant	MODIFIER	PAPD5	ENSG00000121274
16:53106223_G_C	mpv	rs9652625	16	53106223	C	0.230982	-0.0221005	0.00245343	0.998312	intron_variant	MODIFIER	CHD9	ENSG00000177200
16:57058974_C_T	mono	rs11644125	16	57058974	T	0.399881	-0.0199973	0.00213858	0.999905	intron_variant	MODIFIER	NLRC5	ENSG00000140853
16:57075180_A_G	eo_p	rs7192652	16	57075180	G	0.478481	-0.022068	0.00214106	0.995769	intron_variant	MODIFIER	NLRC5	ENSG00000140853
16:57075180_A_G	lymph	rs7192652	16	57075180	G	0.478463	0.0223165	0.00213053	0.999968	intron_variant	MODIFIER	NLRC5	ENSG00000140853
16:67250992_C_T	mch	rs55691975	16	67250992	T	0.004747	-0.128524	0.0153074	0.999999	intron_variant	MODIFIER	AC040160.1,LRRC29	ENSG00000125122,ENSG00000237102
16:67250992_C_T	mrv	rs55691975	16	67250992	T	0.004736	-0.118638	0.0157081	1	intron_variant	MODIFIER	AC040160.1,LRRC29	ENSG00000125122,ENSG00000237102
16:67250992_C_T	mscv	rs55691975	16	67250992	T	0.004753	-0.15312	0.0152876	0.958105	intron_variant	MODIFIER	AC040160.1,LRRC29	ENSG00000125122,ENSG00000237102
16:67250992_C_T	mcv	rs55691975	16	67250992	T	0.004749	-0.140814	0.0151527	1	intron_variant	MODIFIER	AC040160.1,LRRC29	ENSG00000125122,ENSG00000237102
16:72144174_T_C	hgb	rs9302635	16	72144174	C	0.182092	-0.0238295	0.00276241	1	intron_variant	MODIFIER	DHX38	ENSG00000140829
16:72144174_T_C	rbc	rs9302635	16	72144174	C	0.182123	-0.0223188	0.00271801	0.999997	intron_variant	MODIFIER	DHX38	ENSG00000140829
16:72144174_T_C	hct	rs9302635	16	72144174	C	0.182115	-0.0203945	0.0027647	0.999988	intron_variant	MODIFIER	DHX38	ENSG00000140829
16:79363079_A_C	pdw	rs1121985	16	79363079	C	0.375676	-0.0210724	0.00224181	0.998029	intergenic_variant	MODIFIER
16:81512760_C_T	eo	rs56320921	16	81512760	T	0.070191	-0.0256296	0.00415638	0.995679	intron_variant	MODIFIER	CMIP	ENSG00000153815
16:81512760_C_T	eo_p	rs56320921	16	81512760	T	0.070175	-0.0240425	0.00417141	0.999032	intron_variant	MODIFIER	CMIP	ENSG00000153815
16:84582965_C_T	pct	rs247826	16	84582965	T	0.221426	0.0192216	0.0025702	0.977054	intron_variant	MODIFIER	TLDC1	ENSG00000140950
16:84582965_C_T	mscv	rs247826	16	84582965	T	0.221695	0.0255161	0.00250997	0.999998	intron_variant	MODIFIER	TLDC1	ENSG00000140950
16:84582965_C_T	wbc	rs247826	16	84582965	T	0.221583	0.034558	0.00256856	0.999719	intron_variant	MODIFIER	TLDC1	ENSG00000140950
16:84582965_C_T	lymph	rs247826	16	84582965	T	0.22159	0.0372235	0.00256195	0.99967	intron_variant	MODIFIER	TLDC1	ENSG00000140950
16:84582965_C_T	mono	rs247826	16	84582965	T	0.221639	0.0339418	0.00252202	0.999995	intron_variant	MODIFIER	TLDC1	ENSG00000140950
16:85595360_G_C	pdw	rs183401583	16	85595360	C	0.003509	-0.186635	0.0188741	0.999852	intergenic_variant	MODIFIER
16:85696635_A_T	baso_p	rs61751198	16	85696635	T	0.007269	0.0860869	0.0130288	0.999979	missense_variant	MODERATE	GSE1	ENSG00000131149
16:85696635_A_T	eo_p	rs61751198	16	85696635	T	0.007267	0.105325	0.0125295	1	missense_variant	MODERATE	GSE1	ENSG00000131149
16:85696635_A_T	pdw	rs61751198	16	85696635	T	0.007309	-0.0755618	0.0126392	0.999979	missense_variant	MODERATE	GSE1	ENSG00000131149
16:85696635_A_T	eo	rs61751198	16	85696635	T	0.007259	0.10112	0.0124928	1	missense_variant	MODERATE	GSE1	ENSG00000131149
16:85696635_A_T	baso	rs61751198	16	85696635	T	0.007272	0.0769173	0.0129841	0.998771	missense_variant	MODERATE	GSE1	ENSG00000131149
16:85699201_T_TACA	eo_p	rs10650779	16	85699201	TACA	0.459199	-0.0138095	0.00214777	0.956809	intron_variant	MODIFIER	GSE1	ENSG00000131149
16:85932652_C_T	mono_p	rs56177354	16	85932652	T	0.059414	0.1871	0.00460231	1	5_prime_UTR_variant	MODIFIER	IRF8	ENSG00000140968
16:85932652_C_T	neut	rs56177354	16	85932652	T	0.059418	-0.0452109	0.00467428	0.986082	5_prime_UTR_variant	MODIFIER	IRF8	ENSG00000140968
16:85932652_C_T	mono	rs56177354	16	85932652	T	0.059415	0.158236	0.00454103	1	5_prime_UTR_variant	MODIFIER	IRF8	ENSG00000140968
16:85936389_T_TGGTGGCTGCA	neut_p	rs144009594	16	85936389	TGGTGGCTGCA	0.433764	0.0470235	0.00222517	1	5_prime_UTR_variant	MODIFIER	IRF8	ENSG00000140968
16:85936389_T_TGGTGGCTGCA	mono_p	rs144009594	16	85936389	TGGTGGCTGCA	0.433708	-0.117941	0.0021807	1	5_prime_UTR_variant	MODIFIER	IRF8	ENSG00000140968
16:85936389_T_TGGTGGCTGCA	mono	rs144009594	16	85936389	TGGTGGCTGCA	0.433685	-0.10502	0.00215175	1	5_prime_UTR_variant	MODIFIER	IRF8	ENSG00000140968
16:85989464_T_C	mono_p	rs11640143	16	85989464	C	0.076922	0.130448	0.00402448	1	intergenic_variant	MODIFIER
16:86016328_C_T	wbc	rs11642657	16	86016328	T	0.007393	0.172215	0.0132614	1	intron_variant	MODIFIER	RP11-542M13.2	ENSG00000269667
16:86016328_C_T	mono	rs11642657	16	86016328	T	0.00741	0.342979	0.0130076	1	intron_variant	MODIFIER	RP11-542M13.2	ENSG00000269667
16:86016328_C_T	mono_p	rs11642657	16	86016328	T	0.007409	0.247291	0.0131838	1	intron_variant	MODIFIER	RP11-542M13.2	ENSG00000269667
16:86016328_C_T	neut	rs11642657	16	86016328	T	0.0074	0.133509	0.0133979	1	intron_variant	MODIFIER	RP11-542M13.2	ENSG00000269667
16:86356582_G_A	hct	rs731749	16	86356582	A	0.088551	-0.0410374	0.00382999	1	intergenic_variant	MODIFIER
16:86356582_G_A	rbc	rs731749	16	86356582	A	0.08855	-0.0324228	0.00376549	0.992387	intergenic_variant	MODIFIER
16:86356582_G_A	hgb	rs731749	16	86356582	A	0.088524	-0.0392431	0.00382712	0.999999	intergenic_variant	MODIFIER
16:88509849_T_TGCAC	ret_p	rs34363155	16	88509849	TGCAC	0.077637	0.035518	0.004169	0.993874	downstream_gene_variant	MODIFIER	ZNF469	ENSG00000225614
16:88509849_T_TGCAC	hlr_p	rs34363155	16	88509849	TGCAC	0.077602	0.0367765	0.00414334	0.994789	downstream_gene_variant	MODIFIER	ZNF469	ENSG00000225614
16:88509849_T_TGCAC	ret	rs34363155	16	88509849	TGCAC	0.077634	0.0327307	0.00416022	0.994467	downstream_gene_variant	MODIFIER	ZNF469	ENSG00000225614
16:88509849_T_TGCAC	hlr	rs34363155	16	88509849	TGCAC	0.077601	0.0349058	0.00413913	0.96437	downstream_gene_variant	MODIFIER	ZNF469	ENSG00000225614
16:88515192_G_A	mcv	rs71394099	16	88515192	A	0.019908	0.0668674	0.00766724	0.999856	upstream_gene_variant	MODIFIER	ZFPM1	ENSG00000179588
16:88515192_G_A	mscv	rs71394099	16	88515192	A	0.01988	0.0615883	0.0077437	0.975417	upstream_gene_variant	MODIFIER	ZFPM1	ENSG00000179588
16:88558164_G_A	eo	rs17175830	16	88558164	A	0.236932	0.0330764	0.00252245	0.96275	intron_variant	MODIFIER	ZFPM1	ENSG00000179588
16:88558164_G_A	plt	rs17175830	16	88558164	A	0.23714	0.0361155	0.00250741	0.986195	intron_variant	MODIFIER	ZFPM1	ENSG00000179588
16:88567333_C_T	ret	rs74035509	16	88567333	T	0.079109	0.0449494	0.00401154	0.996295	intron_variant	MODIFIER	ZFPM1	ENSG00000179588
16:88680855_A_T	mcv	rs4782380	16	88680855	T	0.448676	-0.017451	0.00208879	0.986415	intron_variant	MODIFIER	ZC3H18	ENSG00000158545
16:88737732_C_T	ret	16:88737732_C_T	16	88737732	T	0.00023	0.560065	0.081042	0.99972	non_coding_transcript_exon_variant	MODIFIER	SNAI3-AS1	ENSG00000260630
16:88737732_C_T	ret_p	16:88737732_C_T	16	88737732	T	0.00023	0.606176	0.0812239	0.993647	non_coding_transcript_exon_variant	MODIFIER	SNAI3-AS1	ENSG00000260630
16:88782050_G_A	ret	rs61745086	16	88782050	A	0.009971	0.111785	0.0112151	0.999992	missense_variant	MODERATE	PIEZO1	ENSG00000103335
16:88782050_G_A	hct	rs61745086	16	88782050	A	0.009982	0.077718	0.011148	0.999163	missense_variant	MODERATE	PIEZO1	ENSG00000103335
16:88782050_G_A	hlr	rs61745086	16	88782050	A	0.009961	0.110944	0.0111627	0.996912	missense_variant	MODERATE	PIEZO1	ENSG00000103335
16:88782050_G_A	rbc	rs61745086	16	88782050	A	0.009984	0.0770097	0.0109591	0.999921	missense_variant	MODERATE	PIEZO1	ENSG00000103335
16:88782050_G_A	mchc	rs61745086	16	88782050	A	0.009981	0.0913314	0.011438	0.988169	missense_variant	MODERATE	PIEZO1	ENSG00000103335
16:88782050_G_A	hgb	rs61745086	16	88782050	A	0.009981	0.107286	0.0111396	1	missense_variant	MODERATE	PIEZO1	ENSG00000103335
16:88782050_G_A	ret_p	rs61745086	16	88782050	A	0.009973	0.0966998	0.011238	0.999432	missense_variant	MODERATE	PIEZO1	ENSG00000103335
16:88788037_G_A	rdw_cv	rs202099525	16	88788037	A	0.000935	0.26771	0.0348493	0.99891	missense_variant	MODERATE	PIEZO1	ENSG00000103335
16:88788037_G_A	mchc	rs202099525	16	88788037	A	0.000944	-0.322097	0.0356383	1	missense_variant	MODERATE	PIEZO1	ENSG00000103335
16:88788934_A_G	mchc	rs4238686	16	88788934	G	0.471997	0.0249887	0.00219785	0.98744	non_coding_transcript_exon_variant	MODIFIER	PIEZO1	ENSG00000103335
16:88800295_C_T	rbc	rs2306050	16	88800295	T	0.211479	0.0212466	0.00259228	0.994685	intron_variant	MODIFIER	RP5-1142A6.2,PIEZO1	ENSG00000224888,ENSG00000103335
16:88803124_T_C	ret	rs13333358	16	88803124	C	0.288678	0.023727	0.0024851	0.98705	missense_variant	MODERATE	PIEZO1	ENSG00000103335
16:88853729_C_T	rbc	rs837763	16	88853729	T	0.444278	-0.0369407	0.00210852	0.998917	upstream_gene_variant	MODIFIER	PIEZO1	ENSG00000103335
16:88856084_C_G	mchc	rs551118	16	88856084	G	0.4207	-0.048718	0.00225301	0.999584	upstream_gene_variant	MODIFIER	PIEZO1	ENSG00000103335
16:88856084_C_G	hgb	rs551118	16	88856084	G	0.420693	-0.0466922	0.00219417	0.95088	upstream_gene_variant	MODIFIER	PIEZO1	ENSG00000103335
16:88862568_G_C	rdw_cv	rs837756	16	88862568	C	0.421869	0.0184143	0.0022123	0.957979	intergenic_variant	MODIFIER
16:89043454_T_C	mcv	rs117565673	16	89043454	C	0.069036	-0.0471005	0.00412496	0.991942	5_prime_UTR_variant	MODIFIER	CBFA2T3	ENSG00000129993
16:89094897_C_T	mcv	rs146008976	16	89094897	T	0.007389	-0.113675	0.0127204	1	intergenic_variant	MODIFIER
16:89094897_C_T	mch	rs146008976	16	89094897	T	0.007393	-0.114318	0.0128435	1	intergenic_variant	MODIFIER
16:89105007_G_A	mscv	rs62045849	16	89105007	A	0.057833	0.044737	0.00445618	0.995739	intergenic_variant	MODIFIER
16:89105007_G_A	mcv	rs62045849	16	89105007	A	0.057829	0.0532766	0.00441407	0.960252	intergenic_variant	MODIFIER
16:89939929_T_C	hlr_p	rs9939914	16	89939929	C	0.250725	0.0278072	0.00250105	0.999992	upstream_gene_variant	MODIFIER	TCF25	ENSG00000141002
16:89939929_T_C	ret	rs9939914	16	89939929	C	0.250779	0.031109	0.00251171	1	upstream_gene_variant	MODIFIER	TCF25	ENSG00000141002
16:89939929_T_C	hlr	rs9939914	16	89939929	C	0.250736	0.0298091	0.00249843	1	upstream_gene_variant	MODIFIER	TCF25	ENSG00000141002
16:89939929_T_C	ret_p	rs9939914	16	89939929	C	0.250771	0.0288027	0.00251716	0.999999	upstream_gene_variant	MODIFIER	TCF25	ENSG00000141002
17:16852187_A_G	lymph	rs34557412	17	16852187	G	0.00701	-0.162136	0.0126987	1	missense_variant	MODERATE	TNFRSF13B	ENSG00000240505
17:16852187_A_G	pct	rs34557412	17	16852187	G	0.007086	-0.228316	0.0126579	1	missense_variant	MODERATE	TNFRSF13B	ENSG00000240505
17:16852187_A_G	ret	rs34557412	17	16852187	G	0.007023	0.0815535	0.0128215	0.95704	missense_variant	MODERATE	TNFRSF13B	ENSG00000240505
17:16852187_A_G	mono	rs34557412	17	16852187	G	0.007026	-0.232552	0.0125252	1	missense_variant	MODERATE	TNFRSF13B	ENSG00000240505
17:16852187_A_G	neut_p	rs34557412	17	16852187	G	0.007014	0.112175	0.0129241	0.999999	missense_variant	MODERATE	TNFRSF13B	ENSG00000240505
17:16852187_A_G	plt	rs34557412	17	16852187	G	0.007085	-0.155556	0.012565	1	missense_variant	MODERATE	TNFRSF13B	ENSG00000240505
17:16852187_A_G	mono_p	rs34557412	17	16852187	G	0.007033	-0.168509	0.0126882	1	missense_variant	MODERATE	TNFRSF13B	ENSG00000240505
17:16852187_A_G	rbc	rs34557412	17	16852187	G	0.007023	0.0980094	0.0125566	0.999787	missense_variant	MODERATE	TNFRSF13B	ENSG00000240505
17:16852187_A_G	mcv	rs34557412	17	16852187	G	0.007027	-0.105846	0.0123308	0.999864	missense_variant	MODERATE	TNFRSF13B	ENSG00000240505
17:16852187_A_G	mscv	rs34557412	17	16852187	G	0.007026	-0.132045	0.0124387	1	missense_variant	MODERATE	TNFRSF13B	ENSG00000240505
17:16852187_A_G	mpv	rs34557412	17	16852187	G	0.007083	-0.0947526	0.0121827	0.99861	missense_variant	MODERATE	TNFRSF13B	ENSG00000240505
17:16852187_A_G	wbc	rs34557412	17	16852187	G	0.007019	-0.117867	0.0127085	1	missense_variant	MODERATE	TNFRSF13B	ENSG00000240505
17:1782952_A_G	mch	rs5030755	17	1782952	G	0.118436	-0.0213096	0.00321699	0.971534	missense_variant	MODERATE	RPA1	ENSG00000132383
17:1782952_A_G	mscv	rs5030755	17	1782952	G	0.118424	-0.0268639	0.00321226	1	missense_variant	MODERATE	RPA1	ENSG00000132383
17:1782952_A_G	mrv	rs5030755	17	1782952	G	0.118361	-0.0244569	0.0032963	0.999995	missense_variant	MODERATE	RPA1	ENSG00000132383
17:1782952_A_G	mcv	rs5030755	17	1782952	G	0.118418	-0.025979	0.0031854	1	missense_variant	MODERATE	RPA1	ENSG00000132383
17:20135672_G_A	mscv	rs35835131	17	20135672	A	0.025008	-0.0533087	0.00665368	0.999978	missense_variant	MODERATE	SPECC1	ENSG00000128487
17:2601266_C_T	rdw_cv	rs145919520	17	2601266	T	0.012918	0.0629641	0.00989585	0.952718	missense_variant	MODERATE	CLUH	ENSG00000132361
17:27199481_C_CT	mscv	rs35613836	17	27199481	CT	0.45532	-0.0216879	0.00210291	0.995852	intergenic_variant	MODIFIER
17:27199518_G_A	mrv	rs9916877	17	27199518	A	0.256475	0.0306618	0.00245047	0.989845	intergenic_variant	MODIFIER
17:27778073_C_T	mpv	rs191010498	17	27778073	T	0.010536	-0.251711	0.00998988	1	intron_variant	MODIFIER	TAOK1	ENSG00000160551
17:27778073_C_T	plt	rs191010498	17	27778073	T	0.010536	0.125287	0.0103055	1	intron_variant	MODIFIER	TAOK1	ENSG00000160551
17:29262773_T_C	mrv	rs7208859	17	29262773	C	0.149718	0.0307637	0.00303436	0.977729	intron_variant	MODIFIER	ADAP2	ENSG00000184060
17:29262773_T_C	mcv	rs7208859	17	29262773	C	0.149658	0.0440593	0.00293402	1	intron_variant	MODIFIER	ADAP2	ENSG00000184060
17:29262773_T_C	mscv	rs7208859	17	29262773	C	0.149663	0.0344101	0.00295851	0.999585	intron_variant	MODIFIER	ADAP2	ENSG00000184060
17:33875262_T_A	rdw_cv	rs8073060	17	33875262	A	0.291083	-0.0281533	0.00234164	0.998002	missense_variant	MODERATE	SLFN14	ENSG00000236320
17:33883670_G_C	pdw	rs28671232	17	33883670	C	0.017614	-0.076762	0.00819102	0.957967	intron_variant	MODIFIER	SLFN14	ENSG00000236320
17:33884124_C_T	pdw	rs147396945	17	33884124	T	0.00126	-0.230813	0.0341643	0.999851	missense_variant	MODERATE	SLFN14	ENSG00000236320
17:33899846_CCT_C	pdw	17:33899846_CCT_C	17	33899846	C	0.016528	-0.203991	0.00870816	0.999999	intron_variant	MODIFIER	RP11-1094M14.11	ENSG00000267321
17:33899846_CCT_C	mpv	17:33899846_CCT_C	17	33899846	C	0.016526	-0.10805	0.00827075	0.978422	intron_variant	MODIFIER	RP11-1094M14.11	ENSG00000267321
17:33902284_T_C	ret_p	rs1046321	17	33902284	C	0.454165	-0.0865333	0.00215732	0.991109	3_prime_UTR_variant	MODIFIER	PEX12	ENSG00000108733
17:33902284_T_C	hlr	rs1046321	17	33902284	C	0.454207	-0.0609271	0.002142	0.977641	3_prime_UTR_variant	MODIFIER	PEX12	ENSG00000108733
17:33902284_T_C	ret	rs1046321	17	33902284	C	0.454177	-0.0833818	0.00215312	0.983005	3_prime_UTR_variant	MODIFIER	PEX12	ENSG00000108733
17:33902284_T_C	hlr_p	rs1046321	17	33902284	C	0.454202	-0.0624701	0.00214407	0.970175	3_prime_UTR_variant	MODIFIER	PEX12	ENSG00000108733
17:38172820_T_C	neut	rs142286142	17	38172820	C	0.001653	-0.170449	0.0263993	0.997729	missense_variant	MODERATE	CSF3	ENSG00000108342
17:38173637_C_T	neut	rs146890554	17	38173637	T	0.013918	-0.10951	0.00929438	0.971559	3_prime_UTR_variant	MODIFIER	CSF3	ENSG00000108342
17:38173637_C_T	neut_p	rs146890554	17	38173637	T	0.013928	-0.0989751	0.00934595	0.961792	3_prime_UTR_variant	MODIFIER	CSF3	ENSG00000108342
17:38173637_C_T	wbc	rs146890554	17	38173637	T	0.013927	-0.0844458	0.00919156	0.956384	3_prime_UTR_variant	MODIFIER	CSF3	ENSG00000108342
17:38173637_C_T	lymph_p	rs146890554	17	38173637	T	0.013926	0.0904354	0.00932043	0.960076	3_prime_UTR_variant	MODIFIER	CSF3	ENSG00000108342
17:38715186_T_C	lymph	rs2228015	17	38715186	C	0.037436	-0.0549656	0.00557734	0.999963	start_lost	HIGH	CCR7	ENSG00000126353
17:38764524_T_A	eo	rs112401631	17	38764524	A	0.022627	0.108864	0.00748886	1	intergenic_variant	MODIFIER
17:38764524_T_A	eo_p	rs112401631	17	38764524	A	0.022626	0.109533	0.00751398	1	intergenic_variant	MODIFIER
17:38764524_T_A	lymph	rs112401631	17	38764524	A	0.022635	-0.0707798	0.00746736	0.999976	intergenic_variant	MODIFIER
17:40426299_CAAAA_C	lymph_p	rs767671966	17	40426299	C	0.418898	0.0167394	0.00229004	0.999107	intron_variant	MODIFIER	STAT5B	ENSG00000173757
17:40426299_CAAAA_C	neut_p	rs767671966	17	40426299	C	0.418906	-0.01793	0.00229665	0.999972	intron_variant	MODIFIER	STAT5B	ENSG00000173757
17:42327493_G_T	neut_p	rs2072081	17	42327493	T	0.252642	0.0190219	0.00250154	0.976716	3_prime_UTR_variant	MODIFIER	SLC4A1	ENSG00000004939
17:42327493_G_T	lymph_p	rs2072081	17	42327493	T	0.252646	-0.0185092	0.00249452	0.973683	3_prime_UTR_variant	MODIFIER	SLC4A1	ENSG00000004939
17:42329004_A_C	ret	rs13306780	17	42329004	C	0.299882	-0.0575508	0.00235628	0.982322	intron_variant	MODIFIER	SLC4A1	ENSG00000004939
17:42329004_A_C	mrv	rs13306780	17	42329004	C	0.299771	0.0911247	0.00234617	0.999518	intron_variant	MODIFIER	SLC4A1	ENSG00000004939
17:42329004_A_C	hgb	rs13306780	17	42329004	C	0.299818	-0.0262526	0.00234569	0.969636	intron_variant	MODIFIER	SLC4A1	ENSG00000004939
17:42329004_A_C	ret_p	rs13306780	17	42329004	C	0.299872	-0.0580606	0.00236096	0.962746	intron_variant	MODIFIER	SLC4A1	ENSG00000004939
17:42329004_A_C	mscv	rs13306780	17	42329004	C	0.299846	0.0787798	0.00228645	0.999526	intron_variant	MODIFIER	SLC4A1	ENSG00000004939
17:42329004_A_C	mchc	rs13306780	17	42329004	C	0.299779	-0.0785061	0.00240997	0.99947	intron_variant	MODIFIER	SLC4A1	ENSG00000004939
17:42330122_C_T	irf	rs1476512	17	42330122	T	0.445824	0.0198289	0.00222847	0.999349	intron_variant	MODIFIER	SLC4A1	ENSG00000004939
17:42345548_T_C	mchc	rs764370834	17	42345548	C	0.000517	0.596763	0.0561924	0.975734	intron_variant	MODIFIER	AC003043.1	ENSG00000268413
17:42752107_T_C	plt	rs777869430	17	42752107	C	0.000697	-0.476635	0.0422782	0.999936	3_prime_UTR_variant	MODIFIER	C17orf104	ENSG00000180336
17:42752107_T_C	pct	rs777869430	17	42752107	C	0.000698	-0.355285	0.0425677	0.984493	3_prime_UTR_variant	MODIFIER	C17orf104	ENSG00000180336
17:4535314_G_A	eo	rs34210653	17	4535314	A	0.021014	-0.175753	0.00740535	0.995674	missense_variant	MODERATE	ALOX15	ENSG00000161905
17:4535314_G_A	eo_p	rs34210653	17	4535314	A	0.021015	-0.171524	0.00742993	0.99856	missense_variant	MODERATE	ALOX15	ENSG00000161905
17:4542349_T_C	eo	rs113604586	17	4542349	C	0.002894	-0.207527	0.0215363	0.999964	missense_variant	MODERATE	ALOX15	ENSG00000161905
17:4542349_T_C	eo_p	rs113604586	17	4542349	C	0.002894	-0.185413	0.0216078	0.999107	missense_variant	MODERATE	ALOX15	ENSG00000161905
17:47788784_G_A	mcv	rs144428416	17	47788784	A	0.000337	0.390087	0.0578743	0.993262	missense_variant	MODERATE	FAM117A	ENSG00000121104
17:47856909_A_G	mrv	rs575705078	17	47856909	G	0.000828	0.806915	0.0398452	0.996857	intron_variant	MODIFIER	FAM117A	ENSG00000121104
17:47856909_A_G	mscv	rs575705078	17	47856909	G	0.000822	0.786789	0.0389968	0.985231	intron_variant	MODIFIER	FAM117A	ENSG00000121104
17:47857324_C_T	mrv	rs35388001	17	47857324	T	0.293882	-0.0330553	0.00237145	1	intron_variant	MODIFIER	FAM117A	ENSG00000121104
17:47857324_C_T	mcv	rs35388001	17	47857324	T	0.293816	-0.0246347	0.00229206	1	intron_variant	MODIFIER	FAM117A	ENSG00000121104
17:47857324_C_T	mch	rs35388001	17	47857324	T	0.293843	-0.0196781	0.00231486	0.996203	intron_variant	MODIFIER	FAM117A	ENSG00000121104
17:47857324_C_T	mscv	rs35388001	17	47857324	T	0.293847	-0.0301106	0.00231183	1	intron_variant	MODIFIER	FAM117A	ENSG00000121104
17:47860915_G_A	rdw_cv	rs79041579	17	47860915	A	0.189583	0.0184118	0.00275421	0.998897	intron_variant	MODIFIER	FAM117A	ENSG00000121104
17:4813957_T_C	mono_p	rs11655988	17	4813957	C	0.320088	-0.0168964	0.00228496	0.984946	intergenic_variant	MODIFIER
17:4835627_C_T	plt	rs56337033	17	4835627	T	0.003342	-0.166746	0.0199006	0.999964	5_prime_UTR_variant	MODIFIER	GP1BA	ENSG00000185245
17:4835627_C_T	pdw	rs56337033	17	4835627	T	0.003339	0.272041	0.0203206	1	5_prime_UTR_variant	MODIFIER	GP1BA	ENSG00000185245
17:4835627_C_T	mpv	rs56337033	17	4835627	T	0.003342	0.206378	0.0192915	0.999906	5_prime_UTR_variant	MODIFIER	GP1BA	ENSG00000185245
17:4837195_C_A	mpv	rs553749201	17	4837195	A	0.052856	0.0487828	0.00467934	0.981192	synonymous_variant	LOW	GP1BA	ENSG00000185245
17:4837195_C_A	pdw	rs553749201	17	4837195	A	0.052853	0.0765987	0.00492774	1	synonymous_variant	LOW	GP1BA	ENSG00000185245
17:4837195_C_A	plt	rs553749201	17	4837195	A	0.052844	-0.0675728	0.00482762	0.994849	synonymous_variant	LOW	GP1BA	ENSG00000185245
17:55985803_G_A	mpv	rs79359914	17	55985803	A	0.02716	0.0383956	0.00627851	0.999303	intron_variant	MODIFIER	CUEDC1	ENSG00000180891
17:56348226_T_G	mono_p	rs35897051	17	56348226	G	0.006533	-0.19402	0.0136754	0.998884	splice_acceptor_variant	HIGH	MPO	ENSG00000005381
17:56348226_T_G	mono	rs35897051	17	56348226	G	0.00653	-0.137713	0.0134967	0.982139	splice_acceptor_variant	HIGH	MPO	ENSG00000005381
17:56350196_G_A	neut	rs119468010	17	56350196	A	0.003535	0.155205	0.0180705	0.952878	missense_variant	MODERATE	MPO	ENSG00000005381
17:56355397_G_A	baso	rs28730837	17	56355397	A	0.016313	0.100479	0.00871174	1	missense_variant	MODERATE	MPO	ENSG00000005381
17:56355397_G_A	neut_p	rs28730837	17	56355397	A	0.016309	0.0943099	0.00851343	0.957976	missense_variant	MODERATE	MPO	ENSG00000005381
17:56355397_G_A	baso_p	rs28730837	17	56355397	A	0.016319	0.092191	0.00874057	0.999965	missense_variant	MODERATE	MPO	ENSG00000005381
17:56355397_G_A	lymph_p	rs28730837	17	56355397	A	0.016318	-0.0597551	0.008486	0.999937	missense_variant	MODERATE	MPO	ENSG00000005381
17:56355397_G_A	mono	rs28730837	17	56355397	A	0.016313	-0.144299	0.00825387	0.975712	missense_variant	MODERATE	MPO	ENSG00000005381
17:56355397_G_A	mono_p	rs28730837	17	56355397	A	0.016287	-0.187476	0.00837186	1	missense_variant	MODERATE	MPO	ENSG00000005381
17:56358429_C_T	mono_p	rs34097845	17	56358429	T	0.056525	-0.136684	0.00472375	1	upstream_gene_variant	MODIFIER	MPO	ENSG00000005381
17:56358429_C_T	mono	rs34097845	17	56358429	T	0.05656	-0.114386	0.00465933	1	upstream_gene_variant	MODIFIER	MPO	ENSG00000005381
17:56436109_C_T	mcv	rs34523089	17	56436109	T	0.157524	0.0242202	0.00282441	0.996632	missense_variant	MODERATE	RNF43	ENSG00000108375
17:56436109_C_T	mch	rs34523089	17	56436109	T	0.157532	0.0243024	0.00285254	0.999853	missense_variant	MODERATE	RNF43	ENSG00000108375
17:58602131_G_A	mcv	rs142122062	17	58602131	A	0.003032	0.144498	0.0205387	0.975328	intron_variant	MODIFIER	APPBP2	ENSG00000062725
17:58602131_G_A	mch	rs142122062	17	58602131	A	0.003032	0.167217	0.0207442	0.984264	intron_variant	MODIFIER	APPBP2	ENSG00000062725
17:67081278_A_G	mch	rs77542162	17	67081278	G	0.022698	0.0892886	0.00699473	1	missense_variant	MODERATE	ABCA6	ENSG00000154262
17:67081278_A_G	hct	rs77542162	17	67081278	G	0.022707	0.08202	0.00716746	0.999997	missense_variant	MODERATE	ABCA6	ENSG00000154262
17:67081278_A_G	mcv	rs77542162	17	67081278	G	0.022708	0.0857647	0.00692431	1	missense_variant	MODERATE	ABCA6	ENSG00000154262
17:67081278_A_G	mscv	rs77542162	17	67081278	G	0.022695	0.0442393	0.00698343	0.993741	missense_variant	MODERATE	ABCA6	ENSG00000154262
17:67081278_A_G	hgb	rs77542162	17	67081278	G	0.022711	0.0905271	0.00716194	1	missense_variant	MODERATE	ABCA6	ENSG00000154262
17:7106378_G_A	hct	rs200489612	17	7106378	A	0.005268	0.117297	0.0159058	0.955062	intron_variant	MODIFIER	DLG4	ENSG00000132535
17:7141140_C_G	lymph	rs77234976	17	7141140	G	0.145119	-0.02356	0.00301319	0.984774	intron_variant	MODIFIER	PHF23	ENSG00000040633
17:72695211_C_T	mono	rs2084312	17	72695211	T	0.200015	0.0364944	0.00261994	0.962132	intron_variant	MODIFIER	RAB37,CD300LF	ENSG00000172794,ENSG00000186074
17:72758167_G_A	wbc	rs41282065	17	72758167	A	0.004824	0.109268	0.0152988	0.999541	missense_variant	MODERATE	SLC9A3R1	ENSG00000109062
17:72759559_C_G	neut	rs147104235	17	72759559	G	0.000791	0.316574	0.0445009	0.994924	missense_variant	MODERATE	SLC9A3R1	ENSG00000109062
17:72759559_C_G	lymph	rs147104235	17	72759559	G	0.00079	0.30874	0.0440111	0.976155	missense_variant	MODERATE	SLC9A3R1	ENSG00000109062
17:72759559_C_G	wbc	rs147104235	17	72759559	G	0.00079	0.386319	0.0440528	0.999708	missense_variant	MODERATE	SLC9A3R1	ENSG00000109062
17:7366619_T_C	hgb	rs34914463	17	7366619	C	0.131133	-0.0285732	0.00315511	0.999667	missense_variant	MODERATE	ZBTB4	ENSG00000174282
17:74376152_CT_C	rdw_cv	17:74376152_CT_C	17	74376152	C	0.272917	0.0147498	0.00240318	0.994282	intron_variant	MODIFIER	SPHK1,PRPSAP1	ENSG00000161542,ENSG00000176170
17:74383107_CG_C	hlr_p	17:74383107_CG_C	17	74383107	C	0.003861	-0.287808	0.0176581	0.962719	frameshift_variant	HIGH	SPHK1	ENSG00000176170
17:74383107_CG_C	hlr	17:74383107_CG_C	17	74383107	C	0.003861	-0.285548	0.0176418	0.976285	frameshift_variant	HIGH	SPHK1	ENSG00000176170
17:74383107_CG_C	irf	17:74383107_CG_C	17	74383107	C	0.00386	-0.239662	0.0181447	0.964647	frameshift_variant	HIGH	SPHK1	ENSG00000176170
17:74424293_G_A	ret_p	rs76160849	17	74424293	A	0.03771	-0.0589622	0.00562847	0.973148	intron_variant	MODIFIER	UBE2O	ENSG00000175931
17:7452752_G_A	pct	rs80067372	17	7452752	A	0.287124	-0.0209409	0.00235851	0.99486	non_coding_transcript_exon_variant	MODIFIER	TNFSF12	ENSG00000239697
17:7557834_C_T	plt	rs1642764	17	7557834	T	0.476642	-0.0181724	0.00214292	0.979308	intron_variant	MODIFIER	ATP1B2	ENSG00000129244
17:7571752_T_G	mono_p	rs78378222	17	7571752	G	0.012351	-0.064438	0.00980423	0.996767	3_prime_UTR_variant	MODIFIER	TP53	ENSG00000141510
17:7571752_T_G	mrv	rs78378222	17	7571752	G	0.012293	-0.0715257	0.00988386	0.99956	3_prime_UTR_variant	MODIFIER	TP53	ENSG00000141510
17:7571752_T_G	mch	rs78378222	17	7571752	G	0.012315	-0.100354	0.00963786	1	3_prime_UTR_variant	MODIFIER	TP53	ENSG00000141510
17:7571752_T_G	mscv	rs78378222	17	7571752	G	0.01235	-0.101921	0.00960977	1	3_prime_UTR_variant	MODIFIER	TP53	ENSG00000141510
17:7571752_T_G	mcv	rs78378222	17	7571752	G	0.012315	-0.0964134	0.00954263	1	3_prime_UTR_variant	MODIFIER	TP53	ENSG00000141510
17:7571752_T_G	rbc	rs78378222	17	7571752	G	0.012331	0.0919599	0.00970777	1	3_prime_UTR_variant	MODIFIER	TP53	ENSG00000141510
17:76124810_A_AG	rbc	rs558567978	17	76124810	AG	0.222382	0.0397776	0.00254446	0.9948	5_prime_UTR_variant	MODIFIER	TMC6	ENSG00000141524
17:76124810_A_AG	mcv	rs558567978	17	76124810	AG	0.22233	-0.0437524	0.00249953	0.994214	5_prime_UTR_variant	MODIFIER	TMC6	ENSG00000141524
17:76124810_A_AG	mscv	rs558567978	17	76124810	AG	0.222438	-0.0537088	0.00252035	0.99997	5_prime_UTR_variant	MODIFIER	TMC6	ENSG00000141524
17:76124810_A_AG	mrv	rs558567978	17	76124810	AG	0.222313	-0.0321348	0.00258588	0.997049	5_prime_UTR_variant	MODIFIER	TMC6	ENSG00000141524
17:76134467_C_T	hlr_p	rs144120533	17	76134467	T	0.003094	0.222859	0.0191732	1	missense_variant	MODERATE	TMC8	ENSG00000167895
17:76134467_C_T	rbc	rs144120533	17	76134467	T	0.003082	-0.127803	0.018903	0.983919	missense_variant	MODERATE	TMC8	ENSG00000167895
17:76134467_C_T	mcv	rs144120533	17	76134467	T	0.003079	0.179044	0.0185762	1	missense_variant	MODERATE	TMC8	ENSG00000167895
17:76134467_C_T	mch	rs144120533	17	76134467	T	0.003079	0.151373	0.0187619	0.999954	missense_variant	MODERATE	TMC8	ENSG00000167895
17:76134467_C_T	hlr	rs144120533	17	76134467	T	0.003094	0.202352	0.0191561	1	missense_variant	MODERATE	TMC8	ENSG00000167895
17:76134467_C_T	ret_p	rs144120533	17	76134467	T	0.003092	0.236805	0.019296	1	missense_variant	MODERATE	TMC8	ENSG00000167895
17:76134467_C_T	ret	rs144120533	17	76134467	T	0.003092	0.207432	0.01926	1	missense_variant	MODERATE	TMC8	ENSG00000167895
17:76134467_C_T	rdw_cv	rs144120533	17	76134467	T	0.003096	-0.199492	0.0191182	1	missense_variant	MODERATE	TMC8	ENSG00000167895
17:76135412_G_T	rdw_cv	rs17773854	17	76135412	T	0.45763	0.0172535	0.00214027	0.998465	intron_variant	MODIFIER	TMC8	ENSG00000167895
17:76183233_C_T	mrv	rs144204502	17	76183233	T	0.012707	0.133914	0.00964115	0.99987	5_prime_UTR_variant	MODIFIER	TK1	ENSG00000167900
17:76183233_C_T	mcv	rs144204502	17	76183233	T	0.012694	0.128518	0.00932556	0.999624	5_prime_UTR_variant	MODIFIER	TK1	ENSG00000167900
17:76183233_C_T	mscv	rs144204502	17	76183233	T	0.012681	0.153462	0.00940752	0.999998	5_prime_UTR_variant	MODIFIER	TK1	ENSG00000167900
17:76183233_C_T	mch	rs144204502	17	76183233	T	0.012691	0.109124	0.00942005	0.995156	5_prime_UTR_variant	MODIFIER	TK1	ENSG00000167900
17:76183233_C_T	rdw_cv	rs144204502	17	76183233	T	0.012672	-0.144305	0.00963404	0.999997	5_prime_UTR_variant	MODIFIER	TK1	ENSG00000167900
17:7742601_G_A	mono_p	rs74480102	17	7742601	A	0.042924	0.0684049	0.00523055	1	upstream_gene_variant	MODIFIER	KDM6B	ENSG00000132510
17:7742601_G_A	neut	rs74480102	17	7742601	A	0.042942	-0.0491912	0.00528936	1	upstream_gene_variant	MODIFIER	KDM6B	ENSG00000132510
17:7742601_G_A	wbc	rs74480102	17	7742601	A	0.042913	-0.0516687	0.00523442	1	upstream_gene_variant	MODIFIER	KDM6B	ENSG00000132510
17:7742601_G_A	eo_p	rs74480102	17	7742601	A	0.042922	-0.0679237	0.00525981	1	upstream_gene_variant	MODIFIER	KDM6B	ENSG00000132510
17:7742601_G_A	eo	rs74480102	17	7742601	A	0.042917	-0.0839273	0.00524248	1	upstream_gene_variant	MODIFIER	KDM6B	ENSG00000132510
17:7759575_G_A	plt	rs75623217	17	7759575	A	0.010355	-0.0868172	0.0115606	0.999982	upstream_gene_variant	MODIFIER	CYB5D1	ENSG00000182224
17:79525660_A_G	mcv	rs3208787	17	79525660	G	0.165465	-0.020873	0.00277597	0.99999	3_prime_UTR_variant	MODIFIER	NPLOC4	ENSG00000182446
17:79525660_A_G	mrv	rs3208787	17	79525660	G	0.165539	-0.0207865	0.00287171	0.999992	3_prime_UTR_variant	MODIFIER	NPLOC4	ENSG00000182446
17:79525660_A_G	rdw_cv	rs3208787	17	79525660	G	0.16555	-0.0223806	0.00286409	0.999984	3_prime_UTR_variant	MODIFIER	NPLOC4	ENSG00000182446
17:79525660_A_G	mch	rs3208787	17	79525660	G	0.165459	-0.0203423	0.00280351	0.999994	3_prime_UTR_variant	MODIFIER	NPLOC4	ENSG00000182446
17:79525660_A_G	rbc	rs3208787	17	79525660	G	0.165468	0.0259244	0.00282611	1	3_prime_UTR_variant	MODIFIER	NPLOC4	ENSG00000182446
17:79525660_A_G	mscv	rs3208787	17	79525660	G	0.165588	-0.022249	0.00279834	0.999968	3_prime_UTR_variant	MODIFIER	NPLOC4	ENSG00000182446
17:80708826_C_CCCCTGT	pdw	rs531532863	17	80708826	CCCCTGT	0.419415	-0.0243944	0.00218765	0.986656	3_prime_UTR_variant	MODIFIER	FN3K	ENSG00000167363
17:8214427_G_A	pdw	rs9908765	17	8214427	A	0.492039	-0.0237616	0.00215788	0.959093	intron_variant	MODIFIER	ARHGEF15	ENSG00000198844
18:20711927_A_C	wbc	rs60839038	18	20711927	C	0.474394	-0.0156808	0.00216601	0.98161	upstream_gene_variant	MODIFIER	CABLES1	ENSG00000134508
18:20719164_A_G	mono	rs12327253	18	20719164	G	0.287914	0.0203649	0.00234944	0.996555	intron_variant	MODIFIER	CABLES1	ENSG00000134508
18:20720973_G_T	plt	rs11082304	18	20720973	T	0.487474	-0.0511611	0.00211332	1	intron_variant	MODIFIER	CABLES1	ENSG00000134508
18:20720973_G_T	pdw	rs11082304	18	20720973	T	0.487523	0.0394067	0.00215644	1	intron_variant	MODIFIER	CABLES1	ENSG00000134508
18:20720973_G_T	mpv	rs11082304	18	20720973	T	0.487482	0.0451141	0.00205355	1	intron_variant	MODIFIER	CABLES1	ENSG00000134508
18:21057210_G_A	irf	rs33969048	18	21057210	A	0.005039	0.181596	0.0153721	1	missense_variant	MODERATE	RIOK3	ENSG00000101782
18:21057210_G_A	ret	rs33969048	18	21057210	A	0.005039	0.153848	0.0150575	1	missense_variant	MODERATE	RIOK3	ENSG00000101782
18:21057210_G_A	ret_p	rs33969048	18	21057210	A	0.005039	0.15613	0.0150889	1	missense_variant	MODERATE	RIOK3	ENSG00000101782
18:21057210_G_A	hlr_p	rs33969048	18	21057210	A	0.005042	0.193485	0.0149852	1	missense_variant	MODERATE	RIOK3	ENSG00000101782
18:21057210_G_A	hlr	rs33969048	18	21057210	A	0.005043	0.192018	0.0149684	1	missense_variant	MODERATE	RIOK3	ENSG00000101782
18:21857742_A_T	neut	rs76786413	18	21857742	T	0.037218	-0.0420153	0.00571118	0.997658	intron_variant	MODIFIER	OSBPL1A	ENSG00000141447
18:3457606_C_T	neut	rs4468717	18	3457606	T	0.077456	-0.0280042	0.00401764	0.999999	missense_variant	MODERATE	TGIF1	ENSG00000177426
18:42041131_T_G	pct	rs72899729	18	42041131	G	0.013334	0.0775898	0.00956681	0.999834	intron_variant	MODIFIER	CTC-782O7.1	ENSG00000267337
18:43303089_A_G	mrv	rs10460032	18	43303089	G	0.166632	-0.0227017	0.002863	0.991509	intron_variant	MODIFIER	RP11-116O18.3	ENSG00000267193
18:43845880_CTT_C	mscv	rs755467826	18	43845880	C	0.446904	-0.0629356	0.00209795	0.989936	3_prime_UTR_variant	MODIFIER	C18orf25	ENSG00000152242
18:43845880_CTT_C	mch	rs755467826	18	43845880	C	0.446976	-0.064459	0.00209996	0.968147	3_prime_UTR_variant	MODIFIER	C18orf25	ENSG00000152242
18:43845880_CTT_C	rdw_cv	rs755467826	18	43845880	C	0.447062	0.0896976	0.00214557	0.971143	3_prime_UTR_variant	MODIFIER	C18orf25	ENSG00000152242
18:46207268_G_A	rbc	rs78415359	18	46207268	A	0.031875	-0.0439347	0.00597512	1	intron_variant	MODIFIER	CTIF,RP11-426J5.2	ENSG00000267762,ENSG00000134030
18:46207268_G_A	hgb	rs78415359	18	46207268	A	0.031868	-0.0488166	0.00606821	1	intron_variant	MODIFIER	CTIF,RP11-426J5.2	ENSG00000267762,ENSG00000134030
18:46207268_G_A	hct	rs78415359	18	46207268	A	0.031875	-0.0491388	0.0060714	1	intron_variant	MODIFIER	CTIF,RP11-426J5.2	ENSG00000267762,ENSG00000134030
18:47109955_A_G	rdw_cv	rs77960347	18	47109955	G	0.01337	0.0805743	0.00927293	0.997067	missense_variant	MODERATE	LIPG	ENSG00000101670
18:55238820_A_G	rdw_cv	rs2272783	18	55238820	G	0.043585	0.0403441	0.00521627	0.99997	synonymous_variant	LOW	FECH	ENSG00000066926
18:57328396_G_A	mcv	rs72966926	18	57328396	A	0.130309	-0.0235535	0.00306857	0.966957	intron_variant	MODIFIER	CCBE1	ENSG00000183287
18:57328396_G_A	hlr	rs72966926	18	57328396	A	0.130299	-0.0280049	0.00317553	0.999357	intron_variant	MODIFIER	CCBE1	ENSG00000183287
18:57328396_G_A	irf	rs72966926	18	57328396	A	0.130313	-0.0207907	0.00325992	0.994038	intron_variant	MODIFIER	CCBE1	ENSG00000183287
18:57328396_G_A	ret	rs72966926	18	57328396	A	0.130315	-0.0243339	0.00319289	0.994764	intron_variant	MODIFIER	CCBE1	ENSG00000183287
18:57328396_G_A	ret_p	rs72966926	18	57328396	A	0.13031	-0.0265089	0.00319967	0.998385	intron_variant	MODIFIER	CCBE1	ENSG00000183287
18:57328396_G_A	hlr_p	rs72966926	18	57328396	A	0.13031	-0.0297378	0.00317863	0.999796	intron_variant	MODIFIER	CCBE1	ENSG00000183287
18:60845884_T_C	ret	rs12454712	18	60845884	C	0.376691	-0.018718	0.00221545	1	intron_variant	MODIFIER	BCL2	ENSG00000171791
18:60845884_T_C	ret_p	rs12454712	18	60845884	C	0.376723	-0.0165143	0.00222	0.999981	intron_variant	MODIFIER	BCL2	ENSG00000171791
18:60845884_T_C	hlr_p	rs12454712	18	60845884	C	0.376625	-0.0151618	0.00220575	0.999963	intron_variant	MODIFIER	BCL2	ENSG00000171791
18:60845884_T_C	hlr	rs12454712	18	60845884	C	0.376596	-0.0169289	0.00220363	1	intron_variant	MODIFIER	BCL2	ENSG00000171791
18:60880701_T_C	lymph	rs187971642	18	60880701	C	0.006291	-0.119471	0.0138341	0.999999	intron_variant	MODIFIER	BCL2	ENSG00000171791
18:60880701_T_C	lymph_p	rs187971642	18	60880701	C	0.006291	-0.0889566	0.0140325	0.994961	intron_variant	MODIFIER	BCL2	ENSG00000171791
18:60920854_C_T	mcv	rs17758695	18	60920854	T	0.029435	0.102821	0.00610644	1	intron_variant	MODIFIER	BCL2	ENSG00000171791
18:60920854_C_T	wbc	rs17758695	18	60920854	T	0.029416	-0.062019	0.00629377	1	intron_variant	MODIFIER	BCL2	ENSG00000171791
18:60920854_C_T	mch	rs17758695	18	60920854	T	0.029435	0.105544	0.00616734	1	intron_variant	MODIFIER	BCL2	ENSG00000171791
18:60920854_C_T	baso_p	rs17758695	18	60920854	T	0.029429	-0.0860298	0.00655564	1	intron_variant	MODIFIER	BCL2	ENSG00000171791
18:60920854_C_T	mono	rs17758695	18	60920854	T	0.029424	-0.112901	0.00620619	1	intron_variant	MODIFIER	BCL2	ENSG00000171791
18:60920854_C_T	eo	rs17758695	18	60920854	T	0.029422	-0.121116	0.00629452	1	intron_variant	MODIFIER	BCL2	ENSG00000171791
18:60920854_C_T	mscv	rs17758695	18	60920854	T	0.029415	0.0851751	0.00616338	1	intron_variant	MODIFIER	BCL2	ENSG00000171791
18:60920854_C_T	plt	rs17758695	18	60920854	T	0.029652	-0.0669483	0.00623398	1	intron_variant	MODIFIER	BCL2	ENSG00000171791
18:60920854_C_T	pct	rs17758695	18	60920854	T	0.029639	-0.120736	0.00627283	1	intron_variant	MODIFIER	BCL2	ENSG00000171791
18:60920854_C_T	mono_p	rs17758695	18	60920854	T	0.029422	-0.073483	0.00629068	1	intron_variant	MODIFIER	BCL2	ENSG00000171791
18:60920854_C_T	mpv	rs17758695	18	60920854	T	0.029647	-0.0826744	0.00605746	1	intron_variant	MODIFIER	BCL2	ENSG00000171791
18:60920854_C_T	eo_p	rs17758695	18	60920854	T	0.029413	-0.104489	0.00631638	1	intron_variant	MODIFIER	BCL2	ENSG00000171791
18:60920854_C_T	mrv	rs17758695	18	60920854	T	0.029436	0.0962523	0.00631986	1	intron_variant	MODIFIER	BCL2	ENSG00000171791
18:60920854_C_T	rbc	rs17758695	18	60920854	T	0.029417	-0.0833623	0.00621869	1	intron_variant	MODIFIER	BCL2	ENSG00000171791
18:60920854_C_T	baso	rs17758695	18	60920854	T	0.029431	-0.104475	0.00653505	1	intron_variant	MODIFIER	BCL2	ENSG00000171791
18:60920854_C_T	neut	rs17758695	18	60920854	T	0.029435	-0.0411851	0.00635679	0.999458	intron_variant	MODIFIER	BCL2	ENSG00000171791
18:67533332_T_C	lymph_p	rs56249713	18	67533332	C	0.419683	0.0159316	0.0021964	0.953874	intron_variant	MODIFIER	CD226	ENSG00000150637
18:67569564_T_C	mch	rs75828748	18	67569564	C	0.008254	-0.0799014	0.0122511	0.986768	intron_variant	MODIFIER	CD226	ENSG00000150637
18:67569564_T_C	mscv	rs75828748	18	67569564	C	0.008259	-0.0801321	0.0122341	0.998107	intron_variant	MODIFIER	CD226	ENSG00000150637
18:67847005_G_C	mrv	rs7226831	18	67847005	C	0.328021	-0.0145299	0.00233601	0.999966	intron_variant	MODIFIER	RTTN	ENSG00000176225
18:67856078_G_A	mrv	rs145037750	18	67856078	A	0.008747	-0.106605	0.0120241	1	intron_variant	MODIFIER	RTTN	ENSG00000176225
18:73426923_T_A	mpv	rs9951002	18	73426923	A	0.233123	-0.0173289	0.00245342	0.971552	upstream_gene_variant	MODIFIER	RP11-704C2.1	ENSG00000261194
18:73426923_T_A	plt	rs9951002	18	73426923	A	0.233123	0.0158504	0.0025249	0.969951	upstream_gene_variant	MODIFIER	RP11-704C2.1	ENSG00000261194
18:74071078_T_C	mono_p	rs3177609	18	74071078	C	0.077189	0.0583427	0.00397677	0.955511	3_prime_UTR_variant	MODIFIER	ZNF516	ENSG00000101493
18:77162462_A_G	mpv	rs657693	18	77162462	G	0.360896	0.0147927	0.00213957	0.999776	intron_variant	MODIFIER	NFATC1	ENSG00000131196
19:1026477_G_T	mpv	rs4807440	19	1026477	T	0.362064	0.0152099	0.00216048	0.992278	5_prime_UTR_variant	MODIFIER	CNN2	ENSG00000064666
19:1026477_G_T	mono	rs4807440	19	1026477	T	0.361669	0.02511	0.00219932	0.999959	5_prime_UTR_variant	MODIFIER	CNN2	ENSG00000064666
19:1026477_G_T	wbc	rs4807440	19	1026477	T	0.361611	0.0255079	0.0022338	0.991564	5_prime_UTR_variant	MODIFIER	CNN2	ENSG00000064666
19:10334725_A_G	ret_p	rs117064827	19	10334725	G	0.009665	-0.109249	0.0109556	0.986114	missense_variant	MODERATE	S1PR2	ENSG00000267534
19:10334725_A_G	wbc	rs117064827	19	10334725	G	0.009672	-0.086613	0.0108258	0.961205	missense_variant	MODERATE	S1PR2	ENSG00000267534
19:10334725_A_G	ret	rs117064827	19	10334725	G	0.009664	-0.106428	0.0109334	0.992007	missense_variant	MODERATE	S1PR2	ENSG00000267534
19:10334725_A_G	hlr_p	rs117064827	19	10334725	G	0.009651	-0.111767	0.0108869	0.990277	missense_variant	MODERATE	S1PR2	ENSG00000267534
19:10334725_A_G	hlr	rs117064827	19	10334725	G	0.009652	-0.111189	0.0108753	0.996034	missense_variant	MODERATE	S1PR2	ENSG00000267534
19:1036018_G_A	neut	rs930232	19	1036018	A	0.4604	0.0221401	0.0021802	0.955905	intron_variant	MODIFIER	CNN2	ENSG00000064666
19:10395683_A_G	lymph	rs5498	19	10395683	G	0.424904	-0.0445055	0.00213573	0.990914	missense_variant	MODERATE	ICAM1	ENSG00000090339
19:10463118_G_C	plt	rs34536443	19	10463118	C	0.045448	-0.066481	0.00521615	0.999915	missense_variant	MODERATE	TYK2	ENSG00000105397
19:10463118_G_C	pct	rs34536443	19	10463118	C	0.04543	-0.0726381	0.00525011	0.99984	missense_variant	MODERATE	TYK2	ENSG00000105397
19:10463118_G_C	lymph	rs34536443	19	10463118	C	0.04549	0.0771339	0.0052221	0.973188	missense_variant	MODERATE	TYK2	ENSG00000105397
19:10464843_G_A	lymph_p	rs35018800	19	10464843	A	0.008011	0.106658	0.0120397	0.999983	missense_variant	MODERATE	TYK2	ENSG00000105397
19:1050874_A_G	rdw_cv	rs12151021	19	1050874	G	0.32534	-0.02986	0.00228031	0.998391	intron_variant	MODIFIER	ABCA7	ENSG00000064687
19:1050874_A_G	mchc	rs12151021	19	1050874	G	0.325372	0.0202847	0.00234685	0.999928	intron_variant	MODIFIER	ABCA7	ENSG00000064687
19:1056492_G_C	mscv	rs3752246	19	1056492	C	0.176651	-0.0458359	0.00271598	0.976296	missense_variant	MODERATE	ABCA7	ENSG00000064687
19:10568883_G_C	pct	rs145530718	19	10568883	C	0.01939	-0.0529852	0.00785726	0.999465	intron_variant	MODIFIER	PDE4A	ENSG00000065989
19:10666450_T_C	neut_p	rs6511703	19	10666450	C	0.245883	-0.0195749	0.00251068	0.958687	intron_variant	MODIFIER	KRI1	ENSG00000129347
19:10676941_G_A	baso_p	rs3218221	19	10676941	A	0.004481	0.128999	0.0174144	0.98841	upstream_gene_variant	MODIFIER	KRI1	ENSG00000129347
19:10676941_G_A	baso	rs3218221	19	10676941	A	0.004482	0.157236	0.0173531	0.988174	upstream_gene_variant	MODIFIER	KRI1	ENSG00000129347
19:10677543_GGAGT_G	mscv	19:10677543_GGAGT_G	19	10677543	G	0.001205	0.322865	0.0316196	0.996723	3_prime_UTR_variant	MODIFIER	CDKN2D	ENSG00000129355
19:10677543_GGAGT_G	rdw_cv	19:10677543_GGAGT_G	19	10677543	G	0.001219	-0.331851	0.0322231	0.999991	3_prime_UTR_variant	MODIFIER	CDKN2D	ENSG00000129355
19:10677543_GGAGT_G	mch	19:10677543_GGAGT_G	19	10677543	G	0.001217	0.286036	0.031492	0.995508	3_prime_UTR_variant	MODIFIER	CDKN2D	ENSG00000129355
19:10677543_GGAGT_G	mcv	19:10677543_GGAGT_G	19	10677543	G	0.001217	0.355595	0.0311793	0.999998	3_prime_UTR_variant	MODIFIER	CDKN2D	ENSG00000129355
19:10677543_GGAGT_G	rbc	19:10677543_GGAGT_G	19	10677543	G	0.001216	-0.234395	0.0318245	0.999682	3_prime_UTR_variant	MODIFIER	CDKN2D	ENSG00000129355
19:10677543_GGAGT_G	mrv	19:10677543_GGAGT_G	19	10677543	G	0.001203	0.2852	0.0325218	0.999939	3_prime_UTR_variant	MODIFIER	CDKN2D	ENSG00000129355
19:1079959_G_A	eo	rs36084354	19	1079959	A	0.091876	-0.044401	0.00367075	0.978212	missense_variant	MODERATE	HMHA1	ENSG00000180448
19:1109215_G_A	lymph	rs11669443	19	1109215	A	0.235252	0.0284067	0.00249321	0.958396	splice_region_variant	LOW	SBNO2	ENSG00000064932
19:11294537_A_C	irf	rs7254114	19	11294537	C	0.364511	0.0683354	0.0022916	0.966359	intron_variant	MODIFIER	KANK2	ENSG00000197256
19:1244900_A_G	hct	rs1076230	19	1244900	G	0.468924	0.0133113	0.00213551	0.981308	upstream_gene_variant	MODIFIER	MIDN	ENSG00000167470
19:12570085_G_A	rdw_cv	rs532591337	19	12570085	A	0.000625	0.60599	0.0597083	0.999999	intron_variant	MODIFIER	CTD-3105H18.7,CTD-3105H18.18	ENSG00000269755,ENSG00000234848
19:12981253_C_G	mscv	rs11672387	19	12981253	G	0.219295	-0.0536104	0.00251091	0.970132	intron_variant	MODIFIER	HOOK2,MAST1	ENSG00000105613,ENSG00000095066
19:12981253_C_G	irf	rs11672387	19	12981253	G	0.219305	-0.0218603	0.00264783	0.979911	intron_variant	MODIFIER	HOOK2,MAST1	ENSG00000105613,ENSG00000095066
19:12994316_GATTTCGAAACCAGCCTGGCCAGC_G	neut_p	19:12994316_GATTTCGAAACCAGCCTGGCCAGC_G	19	12994316	G	0.243629	0.0175408	0.00253688	0.998776	intron_variant	MODIFIER	CTD-2265O21.7	ENSG00000267735
19:12994316_GATTTCGAAACCAGCCTGGCCAGC_G	lymph_p	19:12994316_GATTTCGAAACCAGCCTGGCCAGC_G	19	12994316	G	0.243645	-0.0211492	0.00252875	0.999809	intron_variant	MODIFIER	CTD-2265O21.7	ENSG00000267735
19:12998205_G_C	rdw_cv	rs3817621	19	12998205	C	0.239446	0.0269981	0.00249449	0.999997	upstream_gene_variant	MODIFIER	KLF1,GCDH	ENSG00000105610,ENSG00000105607
19:12998205_G_C	ret	rs3817621	19	12998205	C	0.239376	-0.0398056	0.00251434	1	upstream_gene_variant	MODIFIER	KLF1,GCDH	ENSG00000105610,ENSG00000105607
19:13123188_C_T	lymph	rs56252104	19	13123188	T	0.260861	0.0193199	0.00241164	0.964634	intron_variant	MODIFIER	NFIX	ENSG00000008441
19:14153293_T_C	lymph_p	rs35026308	19	14153293	C	0.176539	0.0200395	0.00281857	0.999999	missense_variant	MODERATE	IL27RA	ENSG00000104998
19:14153293_T_C	lymph	rs35026308	19	14153293	C	0.176544	0.0198175	0.00277203	1	missense_variant	MODERATE	IL27RA	ENSG00000104998
19:14153293_T_C	neut_p	rs35026308	19	14153293	C	0.176532	-0.0219749	0.00282766	1	missense_variant	MODERATE	IL27RA	ENSG00000104998
19:1435771_G_A	hgb	rs3760994	19	1435771	A	0.496267	0.015308	0.00212957	0.999242	upstream_gene_variant	MODIFIER	RPS15	ENSG00000115268
19:1435771_G_A	hct	rs3760994	19	1435771	A	0.496256	0.0150543	0.00213126	0.998473	upstream_gene_variant	MODIFIER	RPS15	ENSG00000115268
19:1435771_G_A	rbc	rs3760994	19	1435771	A	0.496242	0.0166853	0.00209575	0.998389	upstream_gene_variant	MODIFIER	RPS15	ENSG00000115268
19:14492068_C_CTGAG	mpv	rs111896493	19	14492068	CTGAG	0.434336	0.0209952	0.00226437	0.999095	5_prime_UTR_variant	MODIFIER	CD97	ENSG00000123146
19:14492219_C_A	pdw	rs28366013	19	14492219	A	0.095392	0.0305174	0.00387424	0.998945	5_prime_UTR_variant	MODIFIER	CD97	ENSG00000123146
19:14492219_C_A	mpv	rs28366013	19	14492219	A	0.095391	0.03841	0.00369352	1	5_prime_UTR_variant	MODIFIER	CD97	ENSG00000123146
19:14529082_C_T	ret	rs117111916	19	14529082	T	0.055688	0.0312666	0.00470177	0.999866	intron_variant	MODIFIER	DDX39A	ENSG00000123136
19:14529082_C_T	mch	rs117111916	19	14529082	T	0.055625	0.034851	0.00456082	1	intron_variant	MODIFIER	DDX39A	ENSG00000123136
19:14529082_C_T	mcv	rs117111916	19	14529082	T	0.055614	0.0471816	0.00451452	1	intron_variant	MODIFIER	DDX39A	ENSG00000123136
19:14529082_C_T	hlr	rs117111916	19	14529082	T	0.055682	0.0378542	0.00467416	1	intron_variant	MODIFIER	DDX39A	ENSG00000123136
19:14529082_C_T	hlr_p	rs117111916	19	14529082	T	0.05568	0.0382215	0.00467897	1	intron_variant	MODIFIER	DDX39A	ENSG00000123136
19:14529082_C_T	ret_p	rs117111916	19	14529082	T	0.055682	0.032269	0.00471158	0.999946	intron_variant	MODIFIER	DDX39A	ENSG00000123136
19:14529082_C_T	irf	rs117111916	19	14529082	T	0.055701	0.03489	0.004801	0.999989	intron_variant	MODIFIER	DDX39A	ENSG00000123136
19:15343364_ACT_A	mcv	rs775827336	19	15343364	A	0.150918	0.0308641	0.00295027	0.990432	intron_variant	MODIFIER	EPHX3	ENSG00000105131
19:15560902_C_T	mono_p	rs112163620	19	15560902	T	0.144072	0.0227905	0.00349624	0.997787	upstream_gene_variant	MODIFIER	WIZ	ENSG00000011451
19:15653669_T_C	lymph	rs569022307	19	15653669	C	0.004076	-0.141727	0.0171233	0.999994	intron_variant	MODIFIER	CYP4F22	ENSG00000171954
19:16197421_A_G	mpv	rs2303149	19	16197421	G	0.456391	-0.0211307	0.002142	1	intron_variant	MODIFIER	TPM4	ENSG00000167460
19:16206012_C_T	pct	rs57843631	19	16206012	T	0.019021	-0.130093	0.00806267	0.998789	intron_variant	MODIFIER	TPM4	ENSG00000167460
19:16206012_C_T	pdw	rs57843631	19	16206012	T	0.019029	0.223646	0.00817373	0.999952	intron_variant	MODIFIER	TPM4	ENSG00000167460
19:16206012_C_T	mpv	rs57843631	19	16206012	T	0.019033	0.255993	0.00779132	0.999951	intron_variant	MODIFIER	TPM4	ENSG00000167460
19:16206012_C_T	plt	rs57843631	19	16206012	T	0.019023	-0.235054	0.00801155	0.999999	intron_variant	MODIFIER	TPM4	ENSG00000167460
19:16439519_GT_G	eo_p	19:16439519_GT_G	19	16439519	G	0.001986	-0.323428	0.0275662	0.991631	upstream_gene_variant	MODIFIER	CTD-2562J15.6	ENSG00000267275
19:16439519_GT_G	eo	19:16439519_GT_G	19	16439519	G	0.001986	-0.322241	0.0274742	0.954788	upstream_gene_variant	MODIFIER	CTD-2562J15.6	ENSG00000267275
19:16441973_G_A	lymph	rs56133626	19	16441973	A	0.327509	-0.069671	0.00226223	0.987671	downstream_gene_variant	MODIFIER	KLF2	ENSG00000127528
19:16441982_TA_T	eo_p	19:16441982_TA_T	19	16441982	T	0.489772	0.04414	0.00218647	0.999746	downstream_gene_variant	MODIFIER	KLF2	ENSG00000127528
19:16499569_C_T	lymph	rs7251806	19	16499569	T	0.158672	-0.120096	0.00289319	0.99972	intron_variant	MODIFIER	EPS15L1	ENSG00000127527
19:17217864_A_AC	pct	rs60139334	19	17217864	AC	0.433535	-0.0157126	0.00214616	0.986113	intron_variant	MODIFIER	MYO9B	ENSG00000099331
19:17252041_G_A	rdw_cv	rs59616136	19	17252041	A	0.092922	-0.0466635	0.00374117	1	intron_variant	MODIFIER	MYO9B	ENSG00000099331
19:17252041_G_A	pdw	rs59616136	19	17252041	A	0.092915	0.0322688	0.00378781	0.999929	intron_variant	MODIFIER	MYO9B	ENSG00000099331
19:17252041_G_A	mrv	rs59616136	19	17252041	A	0.092804	-0.0350346	0.00375117	0.999999	intron_variant	MODIFIER	MYO9B	ENSG00000099331
19:17252041_G_A	ret_p	rs59616136	19	17252041	A	0.092798	0.0512032	0.00377892	1	intron_variant	MODIFIER	MYO9B	ENSG00000099331
19:17252041_G_A	hlr	rs59616136	19	17252041	A	0.092847	0.0411055	0.00374788	0.999986	intron_variant	MODIFIER	MYO9B	ENSG00000099331
19:17252041_G_A	mchc	rs59616136	19	17252041	A	0.092896	0.0558676	0.00385075	1	intron_variant	MODIFIER	MYO9B	ENSG00000099331
19:17252041_G_A	ret	rs59616136	19	17252041	A	0.092795	0.0516662	0.00377128	1	intron_variant	MODIFIER	MYO9B	ENSG00000099331
19:17252041_G_A	hlr_p	rs59616136	19	17252041	A	0.092847	0.0402281	0.00375163	0.999947	intron_variant	MODIFIER	MYO9B	ENSG00000099331
19:17252041_G_A	mcv	rs59616136	19	17252041	A	0.092912	-0.0369187	0.00361661	0.99994	intron_variant	MODIFIER	MYO9B	ENSG00000099331
19:17252041_G_A	mscv	rs59616136	19	17252041	A	0.09283	-0.0827031	0.00365111	1	intron_variant	MODIFIER	MYO9B	ENSG00000099331
19:17252041_G_A	pct	rs59616136	19	17252041	A	0.092887	-0.0428994	0.00373632	0.999999	intron_variant	MODIFIER	MYO9B	ENSG00000099331
19:17252974_T_C	mchc	rs61166126	19	17252974	C	0.31041	-0.0390432	0.00247039	0.965965	intron_variant	MODIFIER	MYO9B	ENSG00000099331
19:17476153_T_G	hlr_p	rs142500391	19	17476153	G	0.003709	-0.140728	0.017519	0.999977	missense_variant	MODERATE	PLVAP	ENSG00000130300
19:17476153_T_G	ret_p	rs142500391	19	17476153	G	0.003698	-0.142774	0.0176662	0.999938	missense_variant	MODERATE	PLVAP	ENSG00000130300
19:17476153_T_G	hlr	rs142500391	19	17476153	G	0.003708	-0.142191	0.017502	0.999981	missense_variant	MODERATE	PLVAP	ENSG00000130300
19:17476153_T_G	ret	rs142500391	19	17476153	G	0.003698	-0.143143	0.0176312	0.999701	missense_variant	MODERATE	PLVAP	ENSG00000130300
19:17476153_T_G	mono	rs142500391	19	17476153	G	0.003717	0.11463	0.0171542	0.997599	missense_variant	MODERATE	PLVAP	ENSG00000130300
19:18043973_A_G	hlr_p	rs59450344	19	18043973	G	0.489087	-0.0140527	0.00215563	0.991869	intron_variant	MODIFIER	CCDC124	ENSG00000007080
19:18043973_A_G	hlr	rs59450344	19	18043973	G	0.489089	-0.014214	0.00215347	0.990587	intron_variant	MODIFIER	CCDC124	ENSG00000007080
19:18053340_T_C	irf	rs4808105	19	18053340	C	0.325819	-0.0198423	0.00237236	0.992368	intron_variant	MODIFIER	CCDC124	ENSG00000007080
19:18110574_G_A	mrv	rs10411508	19	18110574	A	0.393518	0.0186257	0.00218752	0.999863	3_prime_UTR_variant	MODIFIER	KCNN1	ENSG00000105642
19:18116144_A_G	mono_p	rs35928002	19	18116144	G	0.306367	-0.0338018	0.00236695	1	intron_variant	MODIFIER	ARRDC2	ENSG00000105643
19:18116144_A_G	mono	rs35928002	19	18116144	G	0.306362	-0.034407	0.0023346	1	intron_variant	MODIFIER	ARRDC2	ENSG00000105643
19:1855583_C_T	irf	rs74401481	19	1855583	T	0.025579	-0.0897775	0.00829585	1	intron_variant	MODIFIER	KLF16	ENSG00000129911
19:1855583_C_T	ret_p	rs74401481	19	1855583	T	0.025587	-0.0590625	0.00813899	0.983095	intron_variant	MODIFIER	KLF16	ENSG00000129911
19:1855583_C_T	rbc	rs74401481	19	1855583	T	0.025636	0.0655197	0.00794045	0.999999	intron_variant	MODIFIER	KLF16	ENSG00000129911
19:1855583_C_T	mscv	rs74401481	19	1855583	T	0.025581	-0.181551	0.00786423	1	intron_variant	MODIFIER	KLF16	ENSG00000129911
19:1855583_C_T	mch	rs74401481	19	1855583	T	0.025637	-0.138517	0.0078623	1	intron_variant	MODIFIER	KLF16	ENSG00000129911
19:1855583_C_T	hlr_p	rs74401481	19	1855583	T	0.025594	-0.0823369	0.00808016	0.999995	intron_variant	MODIFIER	KLF16	ENSG00000129911
19:1855583_C_T	mrv	rs74401481	19	1855583	T	0.02553	-0.1672	0.00809167	1	intron_variant	MODIFIER	KLF16	ENSG00000129911
19:1855583_C_T	mcv	rs74401481	19	1855583	T	0.025632	-0.164281	0.00778372	1	intron_variant	MODIFIER	KLF16	ENSG00000129911
19:1855583_C_T	hlr	rs74401481	19	1855583	T	0.025595	-0.0719698	0.00807132	0.999653	intron_variant	MODIFIER	KLF16	ENSG00000129911
19:19756073_AGCC_A	neut	19:19756073_AGCC_A	19	19756073	A	0.073097	0.0382221	0.00421988	0.994918	3_prime_UTR_variant	MODIFIER	ATP13A1	ENSG00000105726
19:19756073_AGCC_A	pct	19:19756073_AGCC_A	19	19756073	A	0.072987	0.0791128	0.00417755	0.999929	3_prime_UTR_variant	MODIFIER	ATP13A1	ENSG00000105726
19:19765499_C_T	plt	rs45522544	19	19765499	T	0.01378	0.160011	0.00905558	1	missense_variant	MODERATE	ATP13A1	ENSG00000105726
19:19765499_C_T	pct	rs45522544	19	19765499	T	0.013779	0.181729	0.0091132	1	missense_variant	MODERATE	ATP13A1	ENSG00000105726
19:19765499_C_T	wbc	rs45522544	19	19765499	T	0.013804	0.0687403	0.00910002	0.958424	missense_variant	MODERATE	ATP13A1	ENSG00000105726
19:3169673_TTTTTTTTTTTTTG_T	mono_p	19:3169673_TTTTTTTTTTTTTG_T	19	3169673	T	0.08012	-0.0399371	0.00407383	0.968006	upstream_gene_variant	MODIFIER	S1PR4	ENSG00000125910
19:3179021_G_A	mono	rs34728133	19	3179021	A	0.093226	-0.0275452	0.00359246	0.999857	synonymous_variant	LOW	S1PR4	ENSG00000125910
19:3179021_G_A	mono_p	rs34728133	19	3179021	A	0.093232	-0.0268974	0.00364231	0.999434	synonymous_variant	LOW	S1PR4	ENSG00000125910
19:3179517_C_T	mono_p	rs61731111	19	3179517	T	0.010893	-0.0826648	0.010224	0.999774	missense_variant	MODERATE	S1PR4	ENSG00000125910
19:3179517_C_T	neut_p	rs61731111	19	3179517	T	0.010901	0.0854944	0.0104	0.995977	missense_variant	MODERATE	S1PR4	ENSG00000125910
19:3179517_C_T	mono	rs61731111	19	3179517	T	0.010893	-0.0827798	0.0100845	0.997299	missense_variant	MODERATE	S1PR4	ENSG00000125910
19:3179517_C_T	eo	rs61731111	19	3179517	T	0.010905	-0.131108	0.0102389	1	missense_variant	MODERATE	S1PR4	ENSG00000125910
19:3179517_C_T	irf	rs61731111	19	3179517	T	0.010882	0.0632299	0.0105622	0.995583	missense_variant	MODERATE	S1PR4	ENSG00000125910
19:3179517_C_T	ret_p	rs61731111	19	3179517	T	0.010881	0.0673572	0.0103648	0.992691	missense_variant	MODERATE	S1PR4	ENSG00000125910
19:3179517_C_T	hlr_p	rs61731111	19	3179517	T	0.010893	0.0759461	0.0102867	0.99993	missense_variant	MODERATE	S1PR4	ENSG00000125910
19:3179517_C_T	eo_p	rs61731111	19	3179517	T	0.0109	-0.13247	0.0102763	1	missense_variant	MODERATE	S1PR4	ENSG00000125910
19:3179517_C_T	hlr	rs61731111	19	3179517	T	0.010892	0.0694724	0.0102768	0.986746	missense_variant	MODERATE	S1PR4	ENSG00000125910
19:3179517_C_T	pct	rs61731111	19	3179517	T	0.010894	-0.0913454	0.0102481	0.999999	missense_variant	MODERATE	S1PR4	ENSG00000125910
19:3179884_G_T	eo	rs3746072	19	3179884	T	0.007029	-0.165404	0.0127168	0.999738	missense_variant	MODERATE	S1PR4	ENSG00000125910
19:3203962_C_T	neut	rs144284241	19	3203962	T	0.006531	-0.302561	0.0137876	0.957162	intron_variant	MODIFIER	NCLN	ENSG00000125912
19:3203962_C_T	baso_p	rs144284241	19	3203962	T	0.006525	0.174031	0.0142368	0.999793	intron_variant	MODIFIER	NCLN	ENSG00000125912
19:33751852_G_C	mono_p	rs12151289	19	33751852	C	0.030443	-0.0936903	0.00631277	1	intergenic_variant	MODIFIER
19:33751852_G_C	baso	rs12151289	19	33751852	C	0.030429	-0.0938744	0.00657895	1	intergenic_variant	MODIFIER
19:33751852_G_C	mono	rs12151289	19	33751852	C	0.030456	-0.0882493	0.00622516	1	intergenic_variant	MODIFIER
19:33751852_G_C	baso_p	rs12151289	19	33751852	C	0.030423	-0.0963994	0.00660153	1	intergenic_variant	MODIFIER
19:33751852_G_C	neut_p	rs12151289	19	33751852	C	0.030438	0.0585391	0.00642395	0.999957	intergenic_variant	MODIFIER
19:33754044_G_A	irf	rs10408351	19	33754044	A	0.224363	0.0229231	0.00265558	0.977899	intergenic_variant	MODIFIER
19:33754548_C_T	mcv	rs78744187	19	33754548	T	0.081199	-0.108552	0.0037597	1	intergenic_variant	MODIFIER
19:33754548_C_T	baso	rs78744187	19	33754548	T	0.081217	-0.0877737	0.00403713	1	intergenic_variant	MODIFIER
19:33754548_C_T	rbc	rs78744187	19	33754548	T	0.081182	0.100053	0.00383576	1	intergenic_variant	MODIFIER
19:33754548_C_T	mscv	rs78744187	19	33754548	T	0.081233	-0.0926042	0.00379369	1	intergenic_variant	MODIFIER
19:33754548_C_T	baso_p	rs78744187	19	33754548	T	0.081221	-0.0868653	0.00405052	1	intergenic_variant	MODIFIER
19:33754548_C_T	pct	rs78744187	19	33754548	T	0.081188	-0.0374351	0.0038843	0.999988	intergenic_variant	MODIFIER
19:33754548_C_T	mrv	rs78744187	19	33754548	T	0.081163	-0.10473	0.00389834	1	intergenic_variant	MODIFIER
19:33754548_C_T	hct	rs78744187	19	33754548	T	0.08118	0.044824	0.00390094	1	intergenic_variant	MODIFIER
19:33754548_C_T	mch	rs78744187	19	33754548	T	0.081181	-0.104142	0.00379852	1	intergenic_variant	MODIFIER
19:33754548_C_T	hgb	rs78744187	19	33754548	T	0.081199	0.0391557	0.00389713	1	intergenic_variant	MODIFIER
19:33754548_C_T	plt	rs78744187	19	33754548	T	0.081182	-0.0319062	0.00385998	0.980106	intergenic_variant	MODIFIER
19:33784657_T_C	mcv	rs73024215	19	33784657	C	0.070864	-0.0361297	0.00409134	0.984637	intergenic_variant	MODIFIER
19:33885318_T_C	ret	rs56361048	19	33885318	C	0.1381	-0.0262938	0.00312401	0.999942	intron_variant	MODIFIER	PEPD	ENSG00000124299
19:33885318_T_C	hlr	rs56361048	19	33885318	C	0.138107	-0.024567	0.00310466	0.977545	intron_variant	MODIFIER	PEPD	ENSG00000124299
19:33892409_C_T	mrv	rs889138	19	33892409	T	0.449739	0.0225069	0.00214532	0.978022	intron_variant	MODIFIER	PEPD	ENSG00000124299
19:38726076_A_G	pct	rs7253820	19	38726076	G	0.467149	0.0187865	0.00215815	0.992034	intergenic_variant	MODIFIER
19:38899999_G_A	eo_p	rs4802399	19	38899999	A	0.043079	0.0445513	0.00525739	0.999994	3_prime_UTR_variant	MODIFIER	RASGRP4	ENSG00000171777
19:38899999_G_A	eo	rs4802399	19	38899999	A	0.043079	0.0435888	0.00523956	0.999987	3_prime_UTR_variant	MODIFIER	RASGRP4	ENSG00000171777
19:40225031_G_C	baso_p	rs146776010	19	40225031	C	0.006283	0.0854302	0.0140077	0.996285	missense_variant	MODERATE	CLC	ENSG00000105205
19:40964064_G_A	hlr	rs149698066	19	40964064	A	0.005755	0.145621	0.0157145	0.997878	missense_variant	MODERATE	BLVRB	ENSG00000090013
19:40964064_G_A	hlr_p	rs149698066	19	40964064	A	0.005754	0.138673	0.0157321	0.996148	missense_variant	MODERATE	BLVRB	ENSG00000090013
19:40964064_G_A	irf	rs149698066	19	40964064	A	0.00575	0.11808	0.0161551	0.99986	missense_variant	MODERATE	BLVRB	ENSG00000090013
19:41305065_G_A	hgb	rs192191487	19	41305065	A	0.019053	0.0769008	0.00882109	0.999003	intron_variant	MODIFIER	RAB4B-EGLN2,EGLN2	ENSG00000171570,ENSG00000269858
19:41305065_G_A	hct	rs192191487	19	41305065	A	0.019063	0.0718275	0.00882504	0.997364	intron_variant	MODIFIER	RAB4B-EGLN2,EGLN2	ENSG00000171570,ENSG00000269858
19:41305138_G_T	hgb	rs184088518	19	41305138	T	0.023696	-0.118949	0.00727042	1	5_prime_UTR_variant	MODIFIER	EGLN2	ENSG00000269858
19:41305138_G_T	hct	rs184088518	19	41305138	T	0.023687	-0.11969	0.00727787	1	5_prime_UTR_variant	MODIFIER	EGLN2	ENSG00000269858
19:41305138_G_T	rbc	rs184088518	19	41305138	T	0.023693	-0.100034	0.00715564	1	5_prime_UTR_variant	MODIFIER	EGLN2	ENSG00000269858
19:41306650_C_T	rbc	rs61750953	19	41306650	T	0.015398	-0.0742717	0.00852199	0.999984	missense_variant	MODERATE	EGLN2	ENSG00000269858
19:41306650_C_T	hct	rs61750953	19	41306650	T	0.0154	-0.0955713	0.0086659	1	missense_variant	MODERATE	EGLN2	ENSG00000269858
19:41306650_C_T	hgb	rs61750953	19	41306650	T	0.015398	-0.0955095	0.00865909	1	missense_variant	MODERATE	EGLN2	ENSG00000269858
19:41307024_G_A	hgb	rs117916638	19	41307024	A	0.000964	0.287073	0.0342962	0.998201	missense_variant	MODERATE	EGLN2	ENSG00000269858
19:41307024_G_A	hct	rs117916638	19	41307024	A	0.000963	0.291229	0.0343406	0.997904	missense_variant	MODERATE	EGLN2	ENSG00000269858
19:42516376_G_GTGTA	lymph	rs541112270	19	42516376	GTGTA	0.051997	-0.0340404	0.00507812	0.990638	intron_variant	MODIFIER	GRIK5	ENSG00000105737
19:44153100_A_G	pct	rs4760	19	44153100	G	0.155777	-0.0241894	0.00292786	1	missense_variant	MODERATE	PLAUR	ENSG00000011422
19:44153100_A_G	mono_p	rs4760	19	44153100	G	0.155797	0.0450869	0.00292016	1	missense_variant	MODERATE	PLAUR	ENSG00000011422
19:44153100_A_G	lymph_p	rs4760	19	44153100	G	0.155731	0.03883	0.0029626	1	missense_variant	MODERATE	PLAUR	ENSG00000011422
19:44153100_A_G	neut_p	rs4760	19	44153100	G	0.155723	-0.0497338	0.00297209	1	missense_variant	MODERATE	PLAUR	ENSG00000011422
19:44153100_A_G	wbc	rs4760	19	44153100	G	0.155738	-0.0701181	0.0029253	1	missense_variant	MODERATE	PLAUR	ENSG00000011422
19:44153100_A_G	lymph	rs4760	19	44153100	G	0.155723	-0.0216154	0.00291388	1	missense_variant	MODERATE	PLAUR	ENSG00000011422
19:44153100_A_G	baso	rs4760	19	44153100	G	0.155817	-0.0204988	0.00304238	0.999982	missense_variant	MODERATE	PLAUR	ENSG00000011422
19:44153100_A_G	eo_p	rs4760	19	44153100	G	0.15572	0.0196754	0.00293652	0.999431	missense_variant	MODERATE	PLAUR	ENSG00000011422
19:44153100_A_G	neut	rs4760	19	44153100	G	0.155715	-0.0751188	0.0029585	1	missense_variant	MODERATE	PLAUR	ENSG00000011422
19:44260929_C_T	lymph	rs61387190	19	44260929	T	0.157475	0.0304318	0.00290368	0.984001	upstream_gene_variant	MODIFIER	SMG9	ENSG00000105771
19:44278781_G_A	mcv	rs563995	19	44278781	A	0.22778	-0.0197371	0.00247282	0.968118	intron_variant	MODIFIER	KCNN4	ENSG00000104783
19:44278781_G_A	mchc	rs563995	19	44278781	A	0.227806	0.0365484	0.00263251	1	intron_variant	MODIFIER	KCNN4	ENSG00000104783
19:44278781_G_A	wbc	rs563995	19	44278781	A	0.227794	0.0169119	0.00255272	0.952789	intron_variant	MODIFIER	KCNN4	ENSG00000104783
19:4502201_T_C	hlr_p	rs8887	19	4502201	C	0.428788	-0.0164034	0.00217535	0.999025	3_prime_UTR_variant	MODIFIER	HDGFRP2	ENSG00000167674
19:4502201_T_C	hlr	rs8887	19	4502201	C	0.428798	-0.0199658	0.00217317	0.999979	3_prime_UTR_variant	MODIFIER	HDGFRP2	ENSG00000167674
19:4502201_T_C	mchc	rs8887	19	4502201	C	0.428853	0.0436904	0.00223314	1	3_prime_UTR_variant	MODIFIER	HDGFRP2	ENSG00000167674
19:4502201_T_C	mcv	rs8887	19	4502201	C	0.428852	0.0684497	0.00209767	1	3_prime_UTR_variant	MODIFIER	HDGFRP2	ENSG00000167674
19:4502201_T_C	irf	rs8887	19	4502201	C	0.428891	-0.0609117	0.00223203	1	3_prime_UTR_variant	MODIFIER	HDGFRP2	ENSG00000167674
19:4502201_T_C	mch	rs8887	19	4502201	C	0.428866	0.0797829	0.00211908	1	3_prime_UTR_variant	MODIFIER	HDGFRP2	ENSG00000167674
19:4502201_T_C	rbc	rs8887	19	4502201	C	0.428875	-0.023104	0.00213996	0.997541	3_prime_UTR_variant	MODIFIER	HDGFRP2	ENSG00000167674
19:45153113_G_C	mpv	rs35959395	19	45153113	C	0.002167	-0.193552	0.0220856	0.961307	missense_variant	MODERATE	PVR	ENSG00000073008
19:45251806_G_T	eo	rs531660643	19	45251806	T	0.02306	-0.0721644	0.00728408	0.995975	5_prime_UTR_variant	MODIFIER	BCL3	ENSG00000069399
19:45251806_G_T	eo_p	rs531660643	19	45251806	T	0.023064	-0.0685227	0.00730837	0.960334	5_prime_UTR_variant	MODIFIER	BCL3	ENSG00000069399
19:45411941_T_C	pct	rs429358	19	45411941	C	0.154526	-0.0379774	0.00293908	0.999435	missense_variant	MODERATE	APOE	ENSG00000130203
19:45411941_T_C	rdw_cv	rs429358	19	45411941	C	0.154472	-0.0590254	0.00294416	0.999782	missense_variant	MODERATE	APOE	ENSG00000130203
19:45413233_G_T	irf	rs1065853	19	45413233	T	0.080169	-0.0809052	0.00403077	0.9595	upstream_gene_variant	MODIFIER	APOC1	ENSG00000130208
19:45430280_C_G	rdw_cv	rs5112	19	45430280	G	0.466653	-0.0180085	0.00228726	1	non_coding_transcript_exon_variant	MODIFIER	APOC1P1	ENSG00000214855
19:45716192_G_C	mpv	rs11667509	19	45716192	C	0.377438	0.0689812	0.00214484	1	3_prime_UTR_variant	MODIFIER	EXOC3L2	ENSG00000130201
19:45716197_A_G	plt	rs11667430	19	45716197	G	0.394855	-0.0431336	0.00218634	0.976536	3_prime_UTR_variant	MODIFIER	EXOC3L2	ENSG00000130201
19:47614660_C_A	hlr_p	rs12973221	19	47614660	A	0.09737	0.0226833	0.00362389	0.998741	intron_variant	MODIFIER	ZC3H4	ENSG00000130749
19:47614660_C_A	hlr	rs12973221	19	47614660	A	0.097358	0.0234321	0.00362035	0.976357	intron_variant	MODIFIER	ZC3H4	ENSG00000130749
19:47614660_C_A	irf	rs12973221	19	47614660	A	0.09738	0.0257137	0.00371841	0.999987	intron_variant	MODIFIER	ZC3H4	ENSG00000130749
19:49132867_G_C	ret	rs61751862	19	49132867	C	0.011461	0.0698476	0.0108776	0.998385	missense_variant	MODERATE	SPHK2	ENSG00000063176
19:49132867_G_C	hlr_p	rs61751862	19	49132867	C	0.011455	0.0911099	0.0108263	1	missense_variant	MODERATE	SPHK2	ENSG00000063176
19:49132867_G_C	lymph_p	rs61751862	19	49132867	C	0.01145	-0.12355	0.0109129	1	missense_variant	MODERATE	SPHK2	ENSG00000063176
19:49132867_G_C	hlr	rs61751862	19	49132867	C	0.011455	0.0904444	0.0108154	1	missense_variant	MODERATE	SPHK2	ENSG00000063176
19:49132867_G_C	irf	rs61751862	19	49132867	C	0.011465	0.0891439	0.0111057	1	missense_variant	MODERATE	SPHK2	ENSG00000063176
19:49132867_G_C	ret_p	rs61751862	19	49132867	C	0.01146	0.0702781	0.0109002	0.9982	missense_variant	MODERATE	SPHK2	ENSG00000063176
19:49132867_G_C	lymph	rs61751862	19	49132867	C	0.011456	-0.104955	0.0107297	1	missense_variant	MODERATE	SPHK2	ENSG00000063176
19:49132867_G_C	rdw_cv	rs61751862	19	49132867	C	0.011437	0.0695948	0.0108052	0.971542	missense_variant	MODERATE	SPHK2	ENSG00000063176
19:49132867_G_C	mrv	rs61751862	19	49132867	C	0.011457	0.0960514	0.0108233	1	missense_variant	MODERATE	SPHK2	ENSG00000063176
19:49132867_G_C	neut_p	rs61751862	19	49132867	C	0.011445	0.109136	0.0109496	1	missense_variant	MODERATE	SPHK2	ENSG00000063176
19:49375525_G_T	ret	rs17272694	19	49375525	T	0.029333	0.068237	0.00640649	0.984524	upstream_gene_variant	MODIFIER	PLEKHA4,PPP1R15A	ENSG00000105559,ENSG00000087074
19:49459104_A_G	wbc	rs1805419	19	49459104	G	0.284373	0.014227	0.00237802	0.960104	intron_variant	MODIFIER	BAX	ENSG00000087088
19:50017538_G_C	hct	rs150420714	19	50017538	C	0.008762	0.0946363	0.0114449	0.991713	missense_variant	MODERATE	FCGRT	ENSG00000104870
19:51003387_CAGAG_C	rbc	19:51003387_CAGAG_C	19	51003387	C	0.019966	0.0610783	0.00788509	0.999514	intergenic_variant	MODIFIER
19:51003387_CAGAG_C	hgb	19:51003387_CAGAG_C	19	51003387	C	0.019968	0.0589923	0.00801072	0.998208	intergenic_variant	MODIFIER
19:51003387_CAGAG_C	hct	19:51003387_CAGAG_C	19	51003387	C	0.019968	0.0626922	0.00801774	0.999604	intergenic_variant	MODIFIER
19:51642784_G_T	hlr_p	rs12983058	19	51642784	T	0.324841	-0.0140174	0.00227746	0.999042	upstream_gene_variant	MODIFIER	SIGLEC7,SIGLEC19P	ENSG00000168995,ENSG00000267895
19:51642784_G_T	ret_p	rs12983058	19	51642784	T	0.324886	-0.0135195	0.0022935	0.999553	upstream_gene_variant	MODIFIER	SIGLEC7,SIGLEC19P	ENSG00000168995,ENSG00000267895
19:516730_T_C	mrv	rs143423902	19	516730	C	0.038751	0.0376213	0.00581564	0.999664	intron_variant	MODIFIER	TPGS1	ENSG00000141933
19:52132020_CGT_C	lymph	19:52132020_CGT_C	19	52132020	C	0.317134	-0.0200377	0.00233638	0.995398	intron_variant	MODIFIER	SIGLEC5	ENSG00000105501,ENSG00000268500
19:52132020_CGT_C	eo	19:52132020_CGT_C	19	52132020	C	0.317152	-0.0212404	0.00234649	0.971378	intron_variant	MODIFIER	SIGLEC5	ENSG00000105501,ENSG00000268500
19:52133292_A_G	mchc	rs1973019	19	52133292	G	0.20474	0.0192638	0.00309186	0.990464	missense_variant	MODERATE	SIGLEC5	ENSG00000105501,ENSG00000268500
19:52249947_C_G	lymph	rs2070745	19	52249947	G	0.365333	-0.0169071	0.00225404	0.999739	missense_variant	MODERATE	FPR1	ENSG00000171051
19:55693469_C_T	ret_p	rs45541434	19	55693469	T	0.011552	-0.0655092	0.010057	0.99161	missense_variant	MODERATE	PTPRH	ENSG00000080031
19:55693469_C_T	mscv	rs45541434	19	55693469	T	0.011554	0.0585513	0.0097167	0.989881	missense_variant	MODERATE	PTPRH	ENSG00000080031
19:55693469_C_T	pct	rs45541434	19	55693469	T	0.01159	-0.0889266	0.00992723	1	missense_variant	MODERATE	PTPRH	ENSG00000080031
19:55693469_C_T	ret	rs45541434	19	55693469	T	0.011555	-0.0665916	0.0100354	0.993367	missense_variant	MODERATE	PTPRH	ENSG00000080031
19:55697712_G_A	plt	rs147881000	19	55697712	A	0.002716	-0.178609	0.0202928	0.999313	stop_gained	HIGH	PTPRH	ENSG00000080031
19:55697712_G_A	mscv	rs147881000	19	55697712	A	0.002702	0.129318	0.0200003	0.982281	stop_gained	HIGH	PTPRH	ENSG00000080031
19:55697712_G_A	pct	rs147881000	19	55697712	A	0.002714	-0.21231	0.0204299	0.999973	stop_gained	HIGH	PTPRH	ENSG00000080031
19:55739813_G_A	mrv	rs10419308	19	55739813	A	0.180192	0.0307835	0.00278612	0.990184	splice_region_variant	LOW	TMEM86B	ENSG00000180089
19:55763262_G_A	mch	rs73068668	19	55763262	A	0.075651	0.0291068	0.00396645	0.999205	intron_variant	MODIFIER	PPP6R1	ENSG00000105063
19:56733425_C_A	mono	rs34187696	19	56733425	A	0.286109	0.0184327	0.00230848	0.999476	missense_variant	MODERATE	ZSCAN5A	ENSG00000131848
19:56736551_G_GA	mono_p	rs79216979	19	56736551	GA	0.277244	0.0177474	0.00242899	0.987285	non_coding_transcript_exon_variant	MODIFIER	ZSCAN5A	ENSG00000131848
19:6215042_T_C	mono_p	rs3787073	19	6215042	C	0.479253	0.0166237	0.00222271	0.998739	intron_variant	MODIFIER	MLLT1	ENSG00000130382
19:6258074_G_A	mono	rs34263337	19	6258074	A	0.142337	0.0256863	0.00305086	0.999926	intron_variant	MODIFIER	MLLT1	ENSG00000130382
19:6675989_A_G	mono_p	rs413141	19	6675989	G	0.136907	0.0331662	0.00311083	0.96589	downstream_gene_variant	MODIFIER	C3	ENSG00000125730
19:6675989_A_G	mono	rs413141	19	6675989	G	0.136926	0.0447291	0.00306799	1	downstream_gene_variant	MODIFIER	C3	ENSG00000125730
19:6675989_A_G	lymph	rs413141	19	6675989	G	0.136955	0.024422	0.0031029	0.999505	downstream_gene_variant	MODIFIER	C3	ENSG00000125730
19:6675989_A_G	wbc	rs413141	19	6675989	G	0.136937	0.0205267	0.00311544	0.965028	downstream_gene_variant	MODIFIER	C3	ENSG00000125730
19:6802571_C_T	pdw	rs8106212	19	6802571	T	0.011804	0.139366	0.0100928	1	intron_variant	MODIFIER	VAV1	ENSG00000141968
19:6802571_C_T	mpv	rs8106212	19	6802571	T	0.011807	0.13607	0.00962048	1	intron_variant	MODIFIER	VAV1	ENSG00000141968
19:6802571_C_T	plt	rs8106212	19	6802571	T	0.011805	-0.0908501	0.00989023	0.999998	intron_variant	MODIFIER	VAV1	ENSG00000141968
19:7415064_G_A	lymph	rs62111672	19	7415064	A	0.041073	0.062924	0.00575444	0.998604	intron_variant	MODIFIER	CTB-133G6.1	ENSG00000263264
19:7590845_G_A	mpv	rs28377676	19	7590845	A	0.202541	-0.020401	0.00258325	0.979728	non_coding_transcript_exon_variant	MODIFIER	MCOLN1	ENSG00000090674
19:7772173_G_C	neut	rs4804774	19	7772173	C	0.23887	0.0183558	0.00259718	0.984423	intergenic_variant	MODIFIER
19:7827830_G_A	mono	rs571497	19	7827830	A	0.153141	-0.0272667	0.00293622	0.993577	upstream_gene_variant	MODIFIER	CLEC4M	ENSG00000104938
19:7827830_G_A	wbc	rs571497	19	7827830	A	0.15308	-0.0381047	0.00298186	0.999778	upstream_gene_variant	MODIFIER	CLEC4M	ENSG00000104938
19:7827830_G_A	neut	rs571497	19	7827830	A	0.153103	-0.0392849	0.00301553	0.999852	upstream_gene_variant	MODIFIER	CLEC4M	ENSG00000104938
19:7827830_G_A	lymph_p	rs571497	19	7827830	A	0.153101	0.0252471	0.00301981	0.997049	upstream_gene_variant	MODIFIER	CLEC4M	ENSG00000104938
19:807442_G_C	hct	rs123698	19	807442	C	0.395378	0.0302823	0.00217994	0.999572	non_coding_transcript_exon_variant	MODIFIER	PTBP1	ENSG00000011304
19:807442_G_C	hgb	rs123698	19	807442	C	0.395397	0.029195	0.00217808	0.999675	non_coding_transcript_exon_variant	MODIFIER	PTBP1	ENSG00000011304
19:8429323_G_A	ret_p	rs116843064	19	8429323	A	0.019516	-0.0531561	0.00775919	0.992223	missense_variant	MODERATE	ANGPTL4	ENSG00000167772
19:8429323_G_A	rdw_cv	rs116843064	19	8429323	A	0.019539	0.0884397	0.00768163	1	missense_variant	MODERATE	ANGPTL4	ENSG00000167772
19:8429323_G_A	ret	rs116843064	19	8429323	A	0.019517	-0.0541538	0.00774324	0.998336	missense_variant	MODERATE	ANGPTL4	ENSG00000167772
19:8429323_G_A	mscv	rs116843064	19	8429323	A	0.019501	0.0729489	0.00749979	1	missense_variant	MODERATE	ANGPTL4	ENSG00000167772
19:876882_C_A	ret_p	rs111469573	19	876882	A	0.17577	0.0165914	0.0028517	0.959835	intron_variant	MODIFIER	MED16	ENSG00000175221
19:897215_C_T	hlr_p	rs2930883	19	897215	T	0.390553	-0.0336797	0.00225285	1	3_prime_UTR_variant	MODIFIER	R3HDM4	ENSG00000198858
19:897215_C_T	ret	rs2930883	19	897215	T	0.390548	-0.030313	0.002264	1	3_prime_UTR_variant	MODIFIER	R3HDM4	ENSG00000198858
19:897215_C_T	hlr	rs2930883	19	897215	T	0.390553	-0.0345682	0.00225061	1	3_prime_UTR_variant	MODIFIER	R3HDM4	ENSG00000198858
19:897215_C_T	ret_p	rs2930883	19	897215	T	0.390556	-0.0298629	0.0022686	1	3_prime_UTR_variant	MODIFIER	R3HDM4	ENSG00000198858
19:897215_C_T	irf	rs2930883	19	897215	T	0.390564	-0.0274809	0.00231203	1	3_prime_UTR_variant	MODIFIER	R3HDM4	ENSG00000198858
19:906510_G_A	hlr	rs111932385	19	906510	A	0.016082	0.157104	0.00891478	1	intron_variant	MODIFIER	R3HDM4	ENSG00000198858
19:906510_G_A	ret	rs111932385	19	906510	A	0.01607	0.133434	0.00897186	1	intron_variant	MODIFIER	R3HDM4	ENSG00000198858
19:906510_G_A	hlr_p	rs111932385	19	906510	A	0.016082	0.160992	0.00892368	1	intron_variant	MODIFIER	R3HDM4	ENSG00000198858
19:906510_G_A	irf	rs111932385	19	906510	A	0.016069	0.139381	0.00916236	1	intron_variant	MODIFIER	R3HDM4	ENSG00000198858
19:906510_G_A	ret_p	rs111932385	19	906510	A	0.01607	0.13981	0.0089903	1	intron_variant	MODIFIER	R3HDM4	ENSG00000198858
19:913048_G_C	hlr	rs1683587	19	913048	C	0.480388	-0.053737	0.00228574	1	intron_variant	MODIFIER	R3HDM4	ENSG00000198858
19:913048_G_C	ret	rs1683587	19	913048	C	0.480337	-0.0425702	0.00229946	1	intron_variant	MODIFIER	R3HDM4	ENSG00000198858
19:913048_G_C	hlr_p	rs1683587	19	913048	C	0.480379	-0.0537989	0.00228802	1	intron_variant	MODIFIER	R3HDM4	ENSG00000198858
19:913048_G_C	ret_p	rs1683587	19	913048	C	0.480337	-0.0433076	0.00230413	1	intron_variant	MODIFIER	R3HDM4	ENSG00000198858
19:913048_G_C	irf	rs1683587	19	913048	C	0.480332	-0.0518265	0.00234811	1	intron_variant	MODIFIER	R3HDM4	ENSG00000198858
2:102966310_G_A	eo	rs10208293	2	102966310	A	0.286671	-0.0800664	0.00233836	0.991081	intron_variant	MODIFIER	IL18R1,IL1RL1	ENSG00000115604,ENSG00000115602
2:111752151_T_C	mono_p	rs150449635	2	111752151	C	0.022227	0.147996	0.00750691	1	intron_variant	MODIFIER	ACOXL	ENSG00000153093
2:111752151_T_C	mono	rs150449635	2	111752151	C	0.02223	0.149309	0.00739338	1	intron_variant	MODIFIER	ACOXL	ENSG00000153093
2:111780424_GAAGAA_G	mono	2:111780424_GAAGAA_G	2	111780424	G	0.012485	-0.0835858	0.00995779	0.999999	intron_variant	MODIFIER	ACOXL	ENSG00000153093
2:111780424_GAAGAA_G	mono_p	2:111780424_GAAGAA_G	2	111780424	G	0.012488	-0.0973015	0.0101099	1	intron_variant	MODIFIER	ACOXL	ENSG00000153093
2:111807677_G_A	mcv	rs2009581	2	111807677	A	0.274742	-0.0402313	0.00231062	0.997287	intron_variant	MODIFIER	ACOXL	ENSG00000153093
2:111807677_G_A	mch	rs2009581	2	111807677	A	0.274746	-0.0420048	0.00233576	0.999148	intron_variant	MODIFIER	ACOXL	ENSG00000153093
2:111807677_G_A	mrv	rs2009581	2	111807677	A	0.274877	-0.0281412	0.00239214	0.978543	intron_variant	MODIFIER	ACOXL	ENSG00000153093
2:111876613_G_C	mono_p	rs72836346	2	111876613	C	0.078319	0.0514189	0.0040422	0.999881	upstream_gene_variant	MODIFIER	BCL2L11,AC096670.3	ENSG00000204581,ENSG00000153094
2:111876613_G_C	eo	rs72836346	2	111876613	C	0.078321	0.0708718	0.00404702	0.997152	upstream_gene_variant	MODIFIER	BCL2L11,AC096670.3	ENSG00000204581,ENSG00000153094
2:111876613_G_C	mono	rs72836346	2	111876613	C	0.078287	0.0340876	0.00398182	0.999872	upstream_gene_variant	MODIFIER	BCL2L11,AC096670.3	ENSG00000204581,ENSG00000153094
2:111910694_C_T	mono_p	rs6734942	2	111910694	T	0.381391	-0.0314711	0.00217737	0.954433	intron_variant	MODIFIER	BCL2L11	ENSG00000153094
2:112145488_G_T	mcv	rs142118720	2	112145488	T	0.183486	0.0788353	0.00292347	0.999957	intron_variant	MODIFIER	MIR4435-1HG	ENSG00000172965
2:112145488_G_T	mrv	rs142118720	2	112145488	T	0.183426	0.0609591	0.0030291	0.973432	intron_variant	MODIFIER	MIR4435-1HG	ENSG00000172965
2:112145488_G_T	mscv	rs142118720	2	112145488	T	0.183451	0.0566263	0.00294877	0.985797	intron_variant	MODIFIER	MIR4435-1HG	ENSG00000172965
2:112145488_G_T	mch	rs142118720	2	112145488	T	0.183489	0.0768219	0.00295537	0.999786	intron_variant	MODIFIER	MIR4435-1HG	ENSG00000172965
2:112166928_T_C	mch	rs568141201	2	112166928	C	0.145963	0.0904008	0.00351132	0.973096	intron_variant	MODIFIER	MIR4435-1HG	ENSG00000172965
2:112187041_A_G	pct	rs1045267	2	112187041	G	0.266761	-0.0386029	0.00261751	0.982989	non_coding_transcript_exon_variant	MODIFIER	MIR4435-1HG	ENSG00000172965
2:112187041_A_G	plt	rs1045267	2	112187041	G	0.266767	-0.0339804	0.00259957	0.979482	non_coding_transcript_exon_variant	MODIFIER	MIR4435-1HG	ENSG00000172965
2:112915130_C_T	wbc	rs4318395	2	112915130	T	0.306679	0.0225796	0.00231146	0.959597	intron_variant	MODIFIER	FBLN7	ENSG00000144152
2:113496453_G_A	mpv	rs76036957	2	113496453	A	0.009178	-0.189881	0.0107687	1	missense_variant	MODERATE	CKAP2L	ENSG00000169607
2:113520129_G_A	mpv	rs36093393	2	113520129	A	0.08567	-0.0316961	0.00364081	1	missense_variant	MODERATE	CKAP2L	ENSG00000169607
2:120848049_C_T	rbc	rs28930677	2	120848049	T	0.046659	0.0414342	0.00494857	0.981299	missense_variant	MODERATE	EPB41L5	ENSG00000115109
2:127451514_G_A	hlr_p	rs111631066	2	127451514	A	0.015615	0.0558153	0.00887054	0.988069	missense_variant	MODERATE	GYPC	ENSG00000136732
2:127451514_G_A	ret_p	rs111631066	2	127451514	A	0.015601	0.0655798	0.00893738	0.998491	missense_variant	MODERATE	GYPC	ENSG00000136732
2:127451514_G_A	ret	rs111631066	2	127451514	A	0.015605	0.0739932	0.00891539	0.999897	missense_variant	MODERATE	GYPC	ENSG00000136732
2:127451514_G_A	hlr	rs111631066	2	127451514	A	0.015618	0.062948	0.00885963	0.998198	missense_variant	MODERATE	GYPC	ENSG00000136732
2:129076473_AGTCCGCCGCCGCCGCCCCGCCCCG_A	lymph_p	2:129076473_AGTCCGCCGCCGCCGCCCCGCCCCG_A	2	129076473	A	0.068759	0.0344055	0.00435298	0.99247	upstream_gene_variant	MODIFIER	HS6ST1	ENSG00000136720
2:129076473_AGTCCGCCGCCGCCGCCCCGCCCCG_A	lymph	2:129076473_AGTCCGCCGCCGCCGCCCCGCCCCG_A	2	129076473	A	0.068769	0.045744	0.00428026	0.999999	upstream_gene_variant	MODIFIER	HS6ST1	ENSG00000136720
2:136595281_C_G	neut_p	rs370868556	2	136595281	G	0.000164	0.793147	0.116762	0.99703	upstream_gene_variant	MODIFIER	LCT	ENSG00000115850
2:136595281_C_G	neut	rs370868556	2	136595281	G	0.000165	0.915965	0.116102	0.999977	upstream_gene_variant	MODIFIER	LCT	ENSG00000115850
2:136595281_C_G	wbc	rs370868556	2	136595281	G	0.000165	0.78275	0.11472	0.99969	upstream_gene_variant	MODIFIER	LCT	ENSG00000115850
2:137039910_C_T	lymph	rs12623165	2	137039910	T	0.120325	-0.020927	0.00325391	0.984841	intergenic_variant	MODIFIER
2:144162105_A_G	pdw	rs140397066	2	144162105	G	0.00674	0.0945938	0.014314	0.980564	intron_variant	MODIFIER	ARHGAP15,AC096558.1,RP11-570L15.2	ENSG00000075884,ENSG00000257640,ENSG00000228655
2:144162105_A_G	neut_p	rs140397066	2	144162105	G	0.00677	0.141346	0.014333	0.999996	intron_variant	MODIFIER	ARHGAP15,AC096558.1,RP11-570L15.2	ENSG00000075884,ENSG00000257640,ENSG00000228655
2:144162105_A_G	mono	rs140397066	2	144162105	G	0.006763	-0.119322	0.0138463	0.999999	intron_variant	MODIFIER	ARHGAP15,AC096558.1,RP11-570L15.2	ENSG00000075884,ENSG00000257640,ENSG00000228655
2:144162105_A_G	wbc	rs140397066	2	144162105	G	0.006763	-0.139246	0.0140993	1	intron_variant	MODIFIER	ARHGAP15,AC096558.1,RP11-570L15.2	ENSG00000075884,ENSG00000257640,ENSG00000228655
2:144162105_A_G	lymph_p	rs140397066	2	144162105	G	0.006769	-0.161825	0.014284	0.999992	intron_variant	MODIFIER	ARHGAP15,AC096558.1,RP11-570L15.2	ENSG00000075884,ENSG00000257640,ENSG00000228655
2:144162105_A_G	lymph	rs140397066	2	144162105	G	0.006767	-0.25658	0.0140484	1	intron_variant	MODIFIER	ARHGAP15,AC096558.1,RP11-570L15.2	ENSG00000075884,ENSG00000257640,ENSG00000228655
2:145241752_T_TTGTGTGTGTGTGTGTGTGTG	mch	rs10529605	2	145241752	TTGTGTGTGTGTGTGTGTGTG	0.316189	0.0134607	0.00227702	0.973185	intron_variant	MODIFIER	ZEB2	ENSG00000169554
2:146506667_T_C	baso_p	rs78862952	2	146506667	C	0.091653	0.0267347	0.00383596	0.995199	intergenic_variant	MODIFIER
2:146506667_T_C	baso	rs78862952	2	146506667	C	0.091675	0.0255174	0.00382197	0.985263	intergenic_variant	MODIFIER
2:151323627_G_T	irf	rs816888	2	151323627	T	0.479619	0.0163353	0.00227746	0.998457	downstream_gene_variant	MODIFIER	RND3	ENSG00000115963
2:151323627_G_T	hlr_p	rs816888	2	151323627	T	0.479557	0.0183983	0.0022157	0.999846	downstream_gene_variant	MODIFIER	RND3	ENSG00000115963
2:151323627_G_T	hlr	rs816888	2	151323627	T	0.479553	0.0170903	0.00221316	0.997815	downstream_gene_variant	MODIFIER	RND3	ENSG00000115963
2:151323627_G_T	ret_p	rs816888	2	151323627	T	0.479641	0.0156532	0.00223149	0.994872	downstream_gene_variant	MODIFIER	RND3	ENSG00000115963
2:158412701_T_G	hlr	rs55920843	2	158412701	G	0.011878	-0.0630084	0.00980874	0.957965	missense_variant	MODERATE	ACVR1C	ENSG00000123612
2:158412701_T_G	ret	rs55920843	2	158412701	G	0.011875	-0.0599289	0.00986757	0.995128	missense_variant	MODERATE	ACVR1C	ENSG00000123612
2:160714958_C_T	plt	rs114821641	2	160714958	T	0.002257	0.160878	0.0221512	0.992566	stop_gained	HIGH	LY75,LY75-CD302	ENSG00000248672,ENSG00000054219
2:160714958_C_T	pct	rs114821641	2	160714958	T	0.002256	0.234918	0.0223104	0.999964	stop_gained	HIGH	LY75,LY75-CD302	ENSG00000248672,ENSG00000054219
2:161280888_G_A	neut_p	rs6746841	2	161280888	A	0.252876	-0.0209519	0.00251056	0.996745	intron_variant	MODIFIER	RBMS1	ENSG00000153250
2:161280888_G_A	lymph_p	rs6746841	2	161280888	A	0.252856	0.0272261	0.00250202	0.998906	intron_variant	MODIFIER	RBMS1	ENSG00000153250
2:163110536_A_G	eo	rs2111485	2	163110536	G	0.391949	-0.0175703	0.00216384	0.973879	intergenic_variant	MODIFIER
2:16620803_A_G	mpv	rs6759839	2	16620803	G	0.321206	-0.0353748	0.00219886	0.968558	intergenic_variant	MODIFIER
2:169313518_C_T	rdw_cv	rs183034862	2	169313518	T	0.02506	0.105562	0.00705678	1	intron_variant	MODIFIER	CERS6	ENSG00000172292
2:174219135_G_A	mrv	rs920112	2	174219135	A	0.05384	0.0636449	0.00470132	1	intron_variant	MODIFIER	AC092573.2	ENSG00000236391
2:174219135_G_A	mscv	rs920112	2	174219135	A	0.053812	0.0651403	0.00457956	1	intron_variant	MODIFIER	AC092573.2	ENSG00000236391
2:174219135_G_A	mch	rs920112	2	174219135	A	0.053754	0.0418895	0.00459211	1	intron_variant	MODIFIER	AC092573.2	ENSG00000236391
2:174219135_G_A	mcv	rs920112	2	174219135	A	0.053755	0.0505503	0.00454245	1	intron_variant	MODIFIER	AC092573.2	ENSG00000236391
2:174219135_G_A	rdw_cv	rs920112	2	174219135	A	0.053723	-0.0310565	0.00470246	0.99997	intron_variant	MODIFIER	AC092573.2	ENSG00000236391
2:175529967_C_G	pdw	rs72914576	2	175529967	G	0.182674	0.0228032	0.00277568	0.991547	non_coding_transcript_exon_variant	MODIFIER	AC018890.6	ENSG00000236449
2:176974104_G_T	rbc	rs863678	2	176974104	T	0.357585	0.0256413	0.00223517	1	3_prime_UTR_variant	MODIFIER	HOXD11	ENSG00000128713
2:176974104_G_T	hct	rs863678	2	176974104	T	0.357574	0.0276523	0.00227476	1	3_prime_UTR_variant	MODIFIER	HOXD11	ENSG00000128713
2:176974104_G_T	hgb	rs863678	2	176974104	T	0.357528	0.025021	0.00227349	1	3_prime_UTR_variant	MODIFIER	HOXD11	ENSG00000128713
2:192696255_A_G	mpv	rs7585866	2	192696255	G	0.35268	-0.0376628	0.00213296	1	downstream_gene_variant	MODIFIER	SDPR	ENSG00000168497
2:192696255_A_G	plt	rs7585866	2	192696255	G	0.352667	0.0184953	0.00219868	1	downstream_gene_variant	MODIFIER	SDPR	ENSG00000168497
2:192701265_T_C	mpv	rs116274727	2	192701265	C	0.006922	0.127154	0.0122834	0.99391	missense_variant	MODERATE	SDPR	ENSG00000168497
2:211540507_C_A	mpv	rs1047891	2	211540507	A	0.314646	0.0302265	0.00219385	0.996352	missense_variant	MODERATE	CPS1	ENSG00000021826
2:218683154_A_G	hlr	rs2571445	2	218683154	G	0.394911	0.0312664	0.00217137	0.998328	missense_variant	MODERATE	TNS1	ENSG00000079308
2:218683154_A_G	irf	rs2571445	2	218683154	G	0.394941	0.0387573	0.00223409	0.999846	missense_variant	MODERATE	TNS1	ENSG00000079308
2:218683154_A_G	hlr_p	rs2571445	2	218683154	G	0.394916	0.0311696	0.00217386	0.99856	missense_variant	MODERATE	TNS1	ENSG00000079308
2:218999982_G_A	wbc	rs55799208	2	218999982	A	0.00298	-0.416764	0.0194081	0.97857	missense_variant	MODERATE	CXCR2	ENSG00000180871
2:218999982_G_A	lymph_p	rs55799208	2	218999982	A	0.002978	0.337412	0.0196764	0.994331	missense_variant	MODERATE	CXCR2	ENSG00000180871
2:218999982_G_A	neut_p	rs55799208	2	218999982	A	0.002978	-0.36821	0.0197445	0.996175	missense_variant	MODERATE	CXCR2	ENSG00000180871
2:218999982_G_A	neut	rs55799208	2	218999982	A	0.002979	-0.480542	0.019637	0.998666	missense_variant	MODERATE	CXCR2	ENSG00000180871
2:219000230_C_T	neut	rs10201766	2	219000230	T	0.00071	-0.255466	0.0402199	0.988332	missense_variant	MODERATE	CXCR2	ENSG00000180871
2:219000267_G_A	lymph_p	rs61733609	2	219000267	A	0.000477	0.387671	0.0626169	0.964017	missense_variant	MODERATE	CXCR2	ENSG00000180871
2:219000267_G_A	neut_p	rs61733609	2	219000267	A	0.000477	-0.455052	0.0628208	0.960651	missense_variant	MODERATE	CXCR2	ENSG00000180871
2:219000267_G_A	neut	rs61733609	2	219000267	A	0.000477	-0.569868	0.0624696	0.996866	missense_variant	MODERATE	CXCR2	ENSG00000180871
2:219020958_C_T	wbc	rs114050631	2	219020958	T	0.011258	-0.13854	0.010762	1	intergenic_variant	MODIFIER
2:219020958_C_T	mono_p	rs114050631	2	219020958	T	0.011268	0.117027	0.0107274	1	intergenic_variant	MODIFIER
2:219020958_C_T	neut_p	rs114050631	2	219020958	T	0.011253	-0.120563	0.0109487	1	intergenic_variant	MODIFIER
2:219020958_C_T	neut	rs114050631	2	219020958	T	0.011255	-0.159183	0.0108899	1	intergenic_variant	MODIFIER
2:219020958_C_T	lymph_p	rs114050631	2	219020958	T	0.011255	0.0977021	0.0109099	0.999999	intergenic_variant	MODIFIER
2:219075843_A_G	mpv	rs62182760	2	219075843	G	0.033848	0.0470828	0.00563667	0.964094	intergenic_variant	MODIFIER
2:219093934_G_A	mpv	rs17572109	2	219093934	A	0.233592	-0.0372065	0.0024342	1	non_coding_transcript_exon_variant	MODIFIER	ARPC2	ENSG00000163466
2:219093934_G_A	plt	rs17572109	2	219093934	A	0.233582	0.038055	0.0025091	1	non_coding_transcript_exon_variant	MODIFIER	ARPC2	ENSG00000163466
2:219093934_G_A	pdw	rs17572109	2	219093934	A	0.233614	-0.0468506	0.00256026	1	non_coding_transcript_exon_variant	MODIFIER	ARPC2	ENSG00000163466
2:219272294_G_T	mchc	rs921968	2	219272294	T	0.41323	-0.0246813	0.00222034	0.976834	downstream_gene_variant	MODIFIER	MIR26B,CTDSP1	ENSG00000144579,ENSG00000199121
2:219699999_G_A	lymph	rs78058190	2	219699999	A	0.05047	0.0480246	0.00543593	0.999978	upstream_gene_variant	MODIFIER	PRKAG3	ENSG00000115592
2:220081416_G_A	hlr_p	rs57467915	2	220081416	A	0.014975	0.132324	0.00874692	0.99929	missense_variant	MODERATE	ABCB6	ENSG00000115657
2:220081416_G_A	ret_p	rs57467915	2	220081416	A	0.014994	0.139134	0.00880355	0.99832	missense_variant	MODERATE	ABCB6	ENSG00000115657
2:220081416_G_A	ret	rs57467915	2	220081416	A	0.014995	0.141111	0.00878262	0.9975	missense_variant	MODERATE	ABCB6	ENSG00000115657
2:220081416_G_A	hlr	rs57467915	2	220081416	A	0.014973	0.135925	0.00873755	0.999023	missense_variant	MODERATE	ABCB6	ENSG00000115657
2:225816642_A_T	pdw	rs116778355	2	225816642	T	0.021169	0.156849	0.00790861	1	intron_variant	MODIFIER	DOCK10	ENSG00000135905
2:225816642_A_T	pct	rs116778355	2	225816642	T	0.021175	-0.0582962	0.00780207	1	intron_variant	MODIFIER	DOCK10	ENSG00000135905
2:225816642_A_T	plt	rs116778355	2	225816642	T	0.021176	-0.0747593	0.00774879	1	intron_variant	MODIFIER	DOCK10	ENSG00000135905
2:231526526_G_C	neut_p	rs6750050	2	231526526	C	0.375506	-0.0150913	0.00231473	0.999879	intergenic_variant	MODIFIER
2:231526526_G_C	lymph_p	rs6750050	2	231526526	C	0.375525	0.016926	0.00230659	0.999997	intergenic_variant	MODIFIER
2:231526526_G_C	lymph	rs6750050	2	231526526	C	0.375524	0.0212506	0.00226822	1	intergenic_variant	MODIFIER
2:231742711_T_G	mch	rs60237566	2	231742711	G	0.221371	-0.0171282	0.00252246	0.995999	intron_variant	MODIFIER	ITM2C	ENSG00000135916
2:231742711_T_G	mcv	rs60237566	2	231742711	G	0.221345	-0.0177499	0.00249544	0.998765	intron_variant	MODIFIER	ITM2C	ENSG00000135916
2:231742711_T_G	mrv	rs60237566	2	231742711	G	0.221409	-0.0153429	0.00258465	0.995699	intron_variant	MODIFIER	ITM2C	ENSG00000135916
2:231742711_T_G	mscv	rs60237566	2	231742711	G	0.221402	-0.0164884	0.00251639	0.995198	intron_variant	MODIFIER	ITM2C	ENSG00000135916
2:234115629_C_T	eo	rs1057258	2	234115629	T	0.177888	-0.0319669	0.00276147	0.977261	3_prime_UTR_variant	MODIFIER	INPP5D	ENSG00000168918
2:235890001_T_C	plt	rs114266592	2	235890001	C	0.026479	-0.0516745	0.0067769	0.999921	intron_variant	MODIFIER	SH3BP4	ENSG00000130147
2:235890001_T_C	pct	rs114266592	2	235890001	C	0.026482	-0.0512078	0.00682309	0.999946	intron_variant	MODIFIER	SH3BP4	ENSG00000130147
2:24030829_AAT_A	mpv	2:24030829_AAT_A	2	24030829	A	0.167862	-0.0315579	0.00274341	0.960198	intron_variant	MODIFIER	ATAD2B	ENSG00000119778
2:241510903_G_A	plt	rs78909033	2	241510903	A	0.135613	0.0623155	0.00307195	1	intron_variant	MODIFIER	RNPEPL1	ENSG00000142327
2:241510903_G_A	mrv	rs78909033	2	241510903	A	0.134342	-0.0309785	0.0031154	1	intron_variant	MODIFIER	RNPEPL1	ENSG00000142327
2:241510903_G_A	hct	rs78909033	2	241510903	A	0.134188	-0.0207491	0.00311675	0.998396	intron_variant	MODIFIER	RNPEPL1	ENSG00000142327
2:241510903_G_A	ret_p	rs78909033	2	241510903	A	0.13427	0.0236184	0.00314255	1	intron_variant	MODIFIER	RNPEPL1	ENSG00000142327
2:241510903_G_A	hlr	rs78909033	2	241510903	A	0.134252	0.023084	0.00311678	1	intron_variant	MODIFIER	RNPEPL1	ENSG00000142327
2:241510903_G_A	rbc	rs78909033	2	241510903	A	0.13418	-0.0257778	0.00306256	0.999994	intron_variant	MODIFIER	RNPEPL1	ENSG00000142327
2:241510903_G_A	mchc	rs78909033	2	241510903	A	0.1342	0.0282377	0.00321046	1	intron_variant	MODIFIER	RNPEPL1	ENSG00000142327
2:241510903_G_A	hlr_p	rs78909033	2	241510903	A	0.134255	0.027017	0.00312026	1	intron_variant	MODIFIER	RNPEPL1	ENSG00000142327
2:241510903_G_A	mscv	rs78909033	2	241510903	A	0.134258	-0.0411789	0.00303463	1	intron_variant	MODIFIER	RNPEPL1	ENSG00000142327
2:241510903_G_A	mpv	rs78909033	2	241510903	A	0.135614	-0.177057	0.00298035	1	intron_variant	MODIFIER	RNPEPL1	ENSG00000142327
2:241510903_G_A	irf	rs78909033	2	241510903	A	0.134291	0.021916	0.00320706	0.999991	intron_variant	MODIFIER	RNPEPL1	ENSG00000142327
2:241510903_G_A	pdw	rs78909033	2	241510903	A	0.135607	-0.0415414	0.00313481	1	intron_variant	MODIFIER	RNPEPL1	ENSG00000142327
2:241510903_G_A	pct	rs78909033	2	241510903	A	0.135621	-0.0255436	0.00309301	1	intron_variant	MODIFIER	RNPEPL1	ENSG00000142327
2:241510903_G_A	mch	rs78909033	2	241510903	A	0.134175	0.0261151	0.00304258	1	intron_variant	MODIFIER	RNPEPL1	ENSG00000142327
2:24245713_C_G	pct	rs138903557	2	24245713	G	0.004534	-0.17209	0.01657	0.991752	missense_variant	MODERATE	MFSD2B	ENSG00000205639
2:242698640_G_A	eo_p	rs34290285	2	242698640	A	0.2564	-0.0460291	0.00242892	0.963978	intron_variant	MODIFIER	D2HGDH	ENSG00000180902
2:242698640_G_A	eo	rs34290285	2	242698640	A	0.256416	-0.0457735	0.00242015	0.96558	intron_variant	MODIFIER	D2HGDH	ENSG00000180902
2:25488819_T_A	lymph_p	rs7578575	2	25488819	A	0.293328	0.0356777	0.00237852	1	intron_variant	MODIFIER	DNMT3A	ENSG00000119772
2:25488819_T_A	neut_p	rs7578575	2	25488819	A	0.293307	-0.0265724	0.00238688	0.999471	intron_variant	MODIFIER	DNMT3A	ENSG00000119772
2:25488819_T_A	lymph	rs7578575	2	25488819	A	0.29333	0.0411691	0.00233901	1	intron_variant	MODIFIER	DNMT3A	ENSG00000119772
2:27730940_T_C	mrv	rs1260326	2	27730940	C	0.394619	0.0283866	0.00217192	0.993214	missense_variant	MODERATE	GCKR	ENSG00000084734
2:27730940_T_C	ret_p	rs1260326	2	27730940	C	0.394531	-0.0366828	0.00219036	0.999729	missense_variant	MODERATE	GCKR	ENSG00000084734
2:27730940_T_C	hlr	rs1260326	2	27730940	C	0.394568	-0.033467	0.00217246	0.988905	missense_variant	MODERATE	GCKR	ENSG00000084734
2:27730940_T_C	neut	rs1260326	2	27730940	C	0.394449	-0.0333258	0.00218988	0.999592	missense_variant	MODERATE	GCKR	ENSG00000084734
2:27730940_T_C	wbc	rs1260326	2	27730940	C	0.394471	-0.033248	0.00216471	0.998935	missense_variant	MODERATE	GCKR	ENSG00000084734
2:27730940_T_C	hlr_p	rs1260326	2	27730940	C	0.39457	-0.0359818	0.00217497	0.997155	missense_variant	MODERATE	GCKR	ENSG00000084734
2:27730940_T_C	mscv	rs1260326	2	27730940	C	0.394599	0.0296588	0.002115	0.969934	missense_variant	MODERATE	GCKR	ENSG00000084734
2:27730940_T_C	mono_p	rs1260326	2	27730940	C	0.39442	0.0403555	0.00215817	0.999984	missense_variant	MODERATE	GCKR	ENSG00000084734
2:27730940_T_C	ret	rs1260326	2	27730940	C	0.394525	-0.0329207	0.00218524	0.99775	missense_variant	MODERATE	GCKR	ENSG00000084734
2:27730940_T_C	pct	rs1260326	2	27730940	C	0.39486	-0.0375353	0.00216435	0.999988	missense_variant	MODERATE	GCKR	ENSG00000084734
2:27730940_T_C	plt	rs1260326	2	27730940	C	0.394832	-0.041327	0.00214961	0.999997	missense_variant	MODERATE	GCKR	ENSG00000084734
2:31470440_G_C	mono	rs146859437	2	31470440	C	0.005554	-0.14466	0.0162707	1	intron_variant	MODIFIER	EHD3	ENSG00000013016
2:31470440_G_C	mpv	rs146859437	2	31470440	C	0.005604	-0.224536	0.0158901	1	intron_variant	MODIFIER	EHD3	ENSG00000013016
2:31470440_G_C	lymph_p	rs146859437	2	31470440	C	0.005562	0.106667	0.0167809	0.998568	intron_variant	MODIFIER	EHD3	ENSG00000013016
2:31470440_G_C	pdw	rs146859437	2	31470440	C	0.005602	-0.295649	0.016715	1	intron_variant	MODIFIER	EHD3	ENSG00000013016
2:31470440_G_C	neut	rs146859437	2	31470440	C	0.00556	-0.115709	0.0167588	0.999995	intron_variant	MODIFIER	EHD3	ENSG00000013016
2:31470440_G_C	wbc	rs146859437	2	31470440	C	0.005561	-0.108147	0.0165619	0.996653	intron_variant	MODIFIER	EHD3	ENSG00000013016
2:31476771_G_C	mono	rs184409696	2	31476771	C	0.007374	0.142811	0.013131	1	intron_variant	MODIFIER	EHD3	ENSG00000013016
2:31476771_G_C	neut	rs184409696	2	31476771	C	0.007374	0.0871049	0.0135312	0.989519	intron_variant	MODIFIER	EHD3	ENSG00000013016
2:31476771_G_C	wbc	rs184409696	2	31476771	C	0.007375	0.0966811	0.0133743	0.997951	intron_variant	MODIFIER	EHD3	ENSG00000013016
2:31477838_G_A	mpv	rs655029	2	31477838	A	0.289023	-0.0840412	0.00227506	1	intron_variant	MODIFIER	EHD3	ENSG00000013016
2:31477838_G_A	pdw	rs655029	2	31477838	A	0.288991	-0.131017	0.00239305	1	intron_variant	MODIFIER	EHD3	ENSG00000013016
2:31477838_G_A	plt	rs655029	2	31477838	A	0.288987	0.0692778	0.0023451	0.999999	intron_variant	MODIFIER	EHD3	ENSG00000013016
2:37075013_T_A	mpv	rs1861435	2	37075013	A	0.425884	-0.0344427	0.00206575	0.995862	3_prime_UTR_variant	MODIFIER	STRN	ENSG00000115808
2:45878760_G_T	pct	rs687914	2	45878760	T	0.251165	0.01546	0.00245219	0.950103	5_prime_UTR_variant	MODIFIER	PRKCE	ENSG00000171132
2:46225778_T_C	hct	rs2122113	2	46225778	C	0.446637	-0.0138666	0.00214383	0.997077	intron_variant	MODIFIER	PRKCE	ENSG00000171132
2:46225778_T_C	rbc	rs2122113	2	46225778	C	0.44663	-0.0134472	0.00210659	0.964563	intron_variant	MODIFIER	PRKCE	ENSG00000171132
2:46225778_T_C	hgb	rs2122113	2	46225778	C	0.446623	-0.0149907	0.00214259	1	intron_variant	MODIFIER	PRKCE	ENSG00000171132
2:46293826_C_T	hct	rs114948639	2	46293826	T	0.012179	-0.130867	0.00992959	1	intron_variant	MODIFIER	PRKCE	ENSG00000171132
2:46293826_C_T	rbc	rs114948639	2	46293826	T	0.012179	-0.119446	0.00975673	1	intron_variant	MODIFIER	PRKCE	ENSG00000171132
2:46293826_C_T	hgb	rs114948639	2	46293826	T	0.012176	-0.122843	0.00992527	1	intron_variant	MODIFIER	PRKCE	ENSG00000171132
2:46352326_C_G	hct	rs17799476	2	46352326	G	0.183541	-0.0261004	0.00275159	1	intron_variant	MODIFIER	PRKCE	ENSG00000171132
2:46352499_A_G	hct	rs10495927	2	46352499	G	0.296364	-0.0583234	0.00233746	1	intron_variant	MODIFIER	PRKCE	ENSG00000171132
2:47030363_A_G	hgb	rs17773190	2	47030363	G	0.482717	0.0213011	0.00214481	0.999984	intergenic_variant	MODIFIER
2:47030363_A_G	rbc	rs17773190	2	47030363	G	0.482696	0.0194099	0.00210871	0.999977	intergenic_variant	MODIFIER
2:47030363_A_G	hct	rs17773190	2	47030363	G	0.482708	0.0219584	0.00214611	0.999947	intergenic_variant	MODIFIER
2:53978813_A_G	rdw_cv	rs78694551	2	53978813	G	0.270799	0.0295593	0.0023914	0.991872	intron_variant	MODIFIER	ASB3,GPR75-ASB3	ENSG00000270898,ENSG00000115239
2:54787592_C_G	neut	rs75475627	2	54787592	G	0.076245	0.0340377	0.00411128	0.997841	intron_variant	MODIFIER	SPTBN1	ENSG00000115306
2:54787592_C_G	baso_p	rs75475627	2	54787592	G	0.076202	-0.0271154	0.00425263	0.990851	intron_variant	MODIFIER	SPTBN1	ENSG00000115306
2:54787592_C_G	wbc	rs75475627	2	54787592	G	0.076247	0.0350429	0.00406373	0.996761	intron_variant	MODIFIER	SPTBN1	ENSG00000115306
2:60610681_C_T	mcv	rs56335585	2	60610681	T	0.003788	0.172046	0.0190431	0.999846	intron_variant	MODIFIER	AC007381.2	ENSG00000223929
2:60610681_C_T	mscv	rs56335585	2	60610681	T	0.003776	0.142934	0.0192349	0.996996	intron_variant	MODIFIER	AC007381.2	ENSG00000223929
2:60610681_C_T	mrv	rs56335585	2	60610681	T	0.003775	0.139023	0.0197541	0.998768	intron_variant	MODIFIER	AC007381.2	ENSG00000223929
2:60610681_C_T	mch	rs56335585	2	60610681	T	0.003791	0.164516	0.0192427	0.999734	intron_variant	MODIFIER	AC007381.2	ENSG00000223929
2:60718347_C_T	mcv	rs7599488	2	60718347	T	0.427125	-0.0504438	0.00207215	0.974097	intron_variant	MODIFIER	BCL11A	ENSG00000119866
2:60718347_C_T	mch	rs7599488	2	60718347	T	0.42711	-0.0466738	0.00209475	0.99419	intron_variant	MODIFIER	BCL11A	ENSG00000119866
2:60725451_G_C	rdw_cv	rs7606173	2	60725451	C	0.429377	-0.0411652	0.00214421	0.999769	intron_variant	MODIFIER	BCL11A,AC009970.1	ENSG00000119866,ENSG00000233953
2:61730787_C_A	mrv	rs146542417	2	61730787	A	0.322966	-0.0253487	0.00227649	0.986501	intron_variant	MODIFIER	XPO1	ENSG00000082898
2:62523565_C_G	mcv	rs4672497	2	62523565	G	0.220185	-0.0244336	0.00248327	0.999723	intergenic_variant	MODIFIER
2:62523565_C_G	mrv	rs4672497	2	62523565	G	0.220157	-0.0287102	0.00257199	0.999999	intergenic_variant	MODIFIER
2:62523565_C_G	rbc	rs4672497	2	62523565	G	0.220191	0.0208112	0.00252674	0.981505	intergenic_variant	MODIFIER
2:62523565_C_G	rdw_cv	rs4672497	2	62523565	G	0.220128	-0.0368707	0.00257026	1	intergenic_variant	MODIFIER
2:64860029_CTTCAAA_C	rdw_cv	2:64860029_CTTCAAA_C	2	64860029	C	0.334485	0.0362982	0.0022823	0.999894	3_prime_UTR_variant	MODIFIER	SERTAD2	ENSG00000179833
2:68615546_A_C	pct	rs34338164	2	68615546	C	0.008845	-0.134118	0.0112964	0.999998	missense_variant	MODERATE	PLEK	ENSG00000115956
2:68615546_A_C	lymph	rs34338164	2	68615546	C	0.008829	-0.120796	0.0112683	0.999909	missense_variant	MODERATE	PLEK	ENSG00000115956
2:68615546_A_C	mono	rs34338164	2	68615546	C	0.008837	-0.0941564	0.0110966	0.991842	missense_variant	MODERATE	PLEK	ENSG00000115956
2:68615546_A_C	neut_p	rs34338164	2	68615546	C	0.008829	0.0711178	0.011499	0.976558	missense_variant	MODERATE	PLEK	ENSG00000115956
2:68615546_A_C	mpv	rs34338164	2	68615546	C	0.008842	-0.118338	0.0108861	0.999934	missense_variant	MODERATE	PLEK	ENSG00000115956
2:68615546_A_C	pdw	rs34338164	2	68615546	C	0.008842	0.127173	0.0114504	0.999817	missense_variant	MODERATE	PLEK	ENSG00000115956
2:68962137_G_A	neut_p	rs10048745	2	68962137	A	0.256228	0.0181211	0.00249286	0.996745	5_prime_UTR_variant	MODIFIER	ARHGAP25	ENSG00000163219
2:68962137_G_A	plt	rs10048745	2	68962137	A	0.256157	0.0216595	0.002434	0.999955	5_prime_UTR_variant	MODIFIER	ARHGAP25	ENSG00000163219
2:68962137_G_A	lymph_p	rs10048745	2	68962137	A	0.256215	-0.0213543	0.00248418	0.994611	5_prime_UTR_variant	MODIFIER	ARHGAP25	ENSG00000163219
2:68962137_G_A	pct	rs10048745	2	68962137	A	0.256194	0.0321101	0.00245059	1	5_prime_UTR_variant	MODIFIER	ARHGAP25	ENSG00000163219
2:68962137_G_A	neut	rs10048745	2	68962137	A	0.256177	0.0169596	0.00247982	0.9993	5_prime_UTR_variant	MODIFIER	ARHGAP25	ENSG00000163219
2:69040504_G_A	mono	rs61758703	2	69040504	A	0.007173	0.125128	0.0126185	1	missense_variant	MODERATE	ARHGAP25	ENSG00000163219
2:69040504_G_A	mono_p	rs61758703	2	69040504	A	0.007178	0.107716	0.0128076	1	missense_variant	MODERATE	ARHGAP25	ENSG00000163219
2:8445160_A_T	mono	rs2630709	2	8445160	T	0.484241	0.0159786	0.00208765	0.970334	intron_variant	MODIFIER	LINC00299	ENSG00000236790
2:8563029_T_A	mono	rs7572278	2	8563029	A	0.203317	0.022147	0.00258667	1	intergenic_variant	MODIFIER
2:8563029_T_A	wbc	rs7572278	2	8563029	A	0.203335	0.0166883	0.00263416	0.997535	intergenic_variant	MODIFIER
2:8563029_T_A	lymph	rs7572278	2	8563029	A	0.203325	0.023146	0.00262523	1	intergenic_variant	MODIFIER
2:8563029_T_A	mchc	rs7572278	2	8563029	A	0.203315	-0.0175302	0.00272254	0.998841	intergenic_variant	MODIFIER
2:8563029_T_A	mscv	rs7572278	2	8563029	A	0.203346	0.0237771	0.00257406	1	intergenic_variant	MODIFIER
2:8756183_C_T	mscv	rs6730558	2	8756183	T	0.380417	-0.0583931	0.00213621	0.976352	intron_variant	MODIFIER	AC011747.6	ENSG00000231083
2:8756183_C_T	mrv	rs6730558	2	8756183	T	0.380483	-0.0806601	0.00219367	0.999975	intron_variant	MODIFIER	AC011747.6	ENSG00000231083
2:8762414_T_G	hlr	rs3896594	2	8762414	G	0.382285	0.066335	0.00219824	0.951266	intron_variant	MODIFIER	AC011747.6	ENSG00000231083
2:8762414_T_G	ret	rs3896594	2	8762414	G	0.382278	0.0675311	0.00221099	0.956884	intron_variant	MODIFIER	AC011747.6	ENSG00000231083
20:10646671_T_G	hlr	rs1997814	20	10646671	G	0.317839	-0.0236859	0.00233274	0.96981	intron_variant	MODIFIER	JAG1	ENSG00000101384
20:11177055_G_A	hct	rs34952318	20	11177055	A	0.049104	0.0323176	0.00500391	0.991977	intergenic_variant	MODIFIER
20:11177055_G_A	pct	rs34952318	20	11177055	A	0.049066	-0.0403182	0.00497902	0.999998	intergenic_variant	MODIFIER
20:11177055_G_A	lymph	rs34952318	20	11177055	A	0.04907	-0.0368131	0.00497272	0.999997	intergenic_variant	MODIFIER
20:11177055_G_A	wbc	rs34952318	20	11177055	A	0.049084	-0.0344248	0.00498555	0.998189	intergenic_variant	MODIFIER
20:11177055_G_A	plt	rs34952318	20	11177055	A	0.049078	-0.0366962	0.00495339	0.999231	intergenic_variant	MODIFIER
20:11177055_G_A	hgb	rs34952318	20	11177055	A	0.049108	0.0347781	0.00500048	0.999436	intergenic_variant	MODIFIER
20:1600925_G_A	mpv	rs11696739	20	1600925	A	0.378733	-0.0529507	0.0021135	0.999998	upstream_gene_variant	MODIFIER	RP4-576H24.4,SIRPB1	ENSG00000260861,ENSG00000101307
20:1600925_G_A	pdw	rs11696739	20	1600925	A	0.378727	-0.0228817	0.00221161	0.997489	upstream_gene_variant	MODIFIER	RP4-576H24.4,SIRPB1	ENSG00000260861,ENSG00000101307
20:1600925_G_A	pct	rs11696739	20	1600925	A	0.378694	-0.0273669	0.00218748	0.989714	upstream_gene_variant	MODIFIER	RP4-576H24.4,SIRPB1	ENSG00000260861,ENSG00000101307
20:1654074_G_C	plt	rs140840556	20	1654074	C	0.004606	-0.127897	0.0179629	0.999784	intron_variant	MODIFIER	SIRPB3P	ENSG00000223750
20:1654074_G_C	pct	rs140840556	20	1654074	C	0.004598	-0.257701	0.0180672	1	intron_variant	MODIFIER	SIRPB3P	ENSG00000223750
20:1791920_T_G	pdw	rs200891	20	1791920	G	0.391996	-0.0186467	0.00222977	0.999809	intron_variant	MODIFIER	RP5-968J1.1	ENSG00000230839
20:1791920_T_G	mpv	rs200891	20	1791920	G	0.392006	-0.0415444	0.00213094	1	intron_variant	MODIFIER	RP5-968J1.1	ENSG00000230839
20:18031283_A_G	mcv	rs45473509	20	18031283	G	0.006196	-0.113237	0.0150203	0.999908	splice_donor_variant	HIGH	OVOL2	ENSG00000125850
20:18031283_A_G	mch	rs45473509	20	18031283	G	0.006197	-0.11168	0.015178	0.999999	splice_donor_variant	HIGH	OVOL2	ENSG00000125850
20:1818613_T_C	pct	rs156355	20	1818613	C	0.462331	0.0443049	0.00218955	0.990984	intergenic_variant	MODIFIER
20:1921523_C_A	mpv	rs4814776	20	1921523	A	0.330883	-0.0713871	0.00218804	0.999314	downstream_gene_variant	MODIFIER	SIRPA	ENSG00000198053
20:1930084_CT_C	lymph_p	20:1930084_CT_C	20	1930084	C	0.340888	-0.0343948	0.00230539	0.998003	intron_variant	MODIFIER	RP4-684O24.5	ENSG00000233896
20:1950920_A_G	pct	rs185387034	20	1950920	G	0.009521	-0.110675	0.0117859	1	intron_variant	MODIFIER	RP4-684O24.5	ENSG00000233896
20:1950920_A_G	mpv	rs185387034	20	1950920	G	0.009517	-0.109257	0.0113897	1	intron_variant	MODIFIER	RP4-684O24.5	ENSG00000233896
20:19899116_C_G	pdw	rs423718	20	19899116	G	0.475349	-0.0207441	0.002158	0.950037	intron_variant	MODIFIER	RIN2	ENSG00000132669
20:19915769_C_T	pdw	rs181853315	20	19915769	T	0.009042	0.216932	0.0127006	1	synonymous_variant	LOW	RIN2	ENSG00000132669
20:19915770_G_A	pdw	rs78648341	20	19915770	A	0.014878	0.0694402	0.00919568	1	missense_variant	MODERATE	RIN2	ENSG00000132669
20:31125583_CT_C	mch	20:31125583_CT_C	20	31125583	C	0.32176	-0.0279896	0.00227449	0.962814	intron_variant	MODIFIER	C20orf112	ENSG00000197183
20:35675512_G_A	mcv	rs149999468	20	35675512	A	0.001514	0.248503	0.0264886	0.99944	missense_variant	MODERATE	RBL1	ENSG00000080839
20:35675512_G_A	mscv	rs149999468	20	35675512	A	0.00152	0.234879	0.0266758	0.997318	missense_variant	MODERATE	RBL1	ENSG00000080839
20:35675512_G_A	mrv	rs149999468	20	35675512	A	0.001525	0.221597	0.0273012	0.99978	missense_variant	MODERATE	RBL1	ENSG00000080839
20:35675512_G_A	mch	rs149999468	20	35675512	A	0.001509	0.227146	0.0268159	0.999853	missense_variant	MODERATE	RBL1	ENSG00000080839
20:3664805_T_C	pdw	rs601081	20	3664805	C	0.180421	-0.0217538	0.00281164	0.985805	upstream_gene_variant	MODIFIER	ADAM33	ENSG00000149451
20:37544151_C_T	mcv	rs552522200	20	37544151	T	9.2e-05	0.693432	0.110451	0.999819	intron_variant	MODIFIER	PPP1R16B	ENSG00000101445
20:3780857_T_TGGACTGGAGACCTGGTGCTAG	mscv	rs140901750	20	3780857	TGGACTGGAGACCTGGTGCTAG	0.372878	0.0137828	0.002188	0.99812	intron_variant	MODIFIER	CDC25B	ENSG00000101224
20:38563245_A_G	irf	rs2145943	20	38563245	G	0.40827	0.0220815	0.00223822	0.986518	upstream_gene_variant	MODIFIER	HSPE1P1	ENSG00000234878
20:38563245_A_G	hlr_p	rs2145943	20	38563245	G	0.408181	0.0291212	0.00217777	0.99547	upstream_gene_variant	MODIFIER	HSPE1P1	ENSG00000234878
20:38563245_A_G	hlr	rs2145943	20	38563245	G	0.408158	0.0275784	0.00217559	0.990507	upstream_gene_variant	MODIFIER	HSPE1P1	ENSG00000234878
20:38563245_A_G	mrv	rs2145943	20	38563245	G	0.408271	0.0181403	0.0021788	0.965017	upstream_gene_variant	MODIFIER	HSPE1P1	ENSG00000234878
20:38563245_A_G	ret_p	rs2145943	20	38563245	G	0.40828	0.0267943	0.00219266	0.982874	upstream_gene_variant	MODIFIER	HSPE1P1	ENSG00000234878
20:39311250_G_C	rbc	rs73124945	20	39311250	C	0.17364	-0.0200629	0.00291775	0.999996	downstream_gene_variant	MODIFIER	MAFB	ENSG00000204103
20:4157072_C_G	hlr	rs6084653	20	4157072	G	0.388322	-0.168258	0.00219501	1	intron_variant	MODIFIER	SMOX	ENSG00000088826
20:4157072_C_G	mch	rs6084653	20	4157072	G	0.388228	0.0235166	0.00214821	0.998401	intron_variant	MODIFIER	SMOX	ENSG00000088826
20:4157072_C_G	rdw_cv	rs6084653	20	4157072	G	0.388206	-0.0196992	0.00219738	0.999983	intron_variant	MODIFIER	SMOX	ENSG00000088826
20:4157072_C_G	mchc	rs6084653	20	4157072	G	0.388186	0.0162955	0.00225959	0.954238	intron_variant	MODIFIER	SMOX	ENSG00000088826
20:4157072_C_G	ret	rs6084653	20	4157072	G	0.388272	-0.159607	0.00220753	0.999968	intron_variant	MODIFIER	SMOX	ENSG00000088826
20:4157072_C_G	irf	rs6084653	20	4157072	G	0.388286	-0.112612	0.00225827	1	intron_variant	MODIFIER	SMOX	ENSG00000088826
20:4162978_C_T	hlr_p	rs17220872	20	4162978	T	0.065289	0.0267637	0.00446942	0.999962	splice_region_variant	LOW	SMOX	ENSG00000088826
20:42291848_G_C	mch	rs34178687	20	42291848	C	0.059261	0.0359608	0.00455056	0.960607	upstream_gene_variant	MODIFIER	MYBL2	ENSG00000101057
20:42291848_G_C	mcv	rs34178687	20	42291848	C	0.059248	0.0367323	0.0045028	0.962341	upstream_gene_variant	MODIFIER	MYBL2	ENSG00000101057
20:42816845_G_A	pct	rs6103669	20	42816845	A	0.28524	-0.0165579	0.00236106	0.984871	upstream_gene_variant	MODIFIER	JPH2	ENSG00000149596
20:42838550_A_G	mono_p	rs2143606	20	42838550	G	0.454731	0.0303616	0.0021282	0.994629	intron_variant	MODIFIER	OSER1	ENSG00000132823
20:42839175_T_C	pdw	rs41307187	20	42839175	C	0.252574	0.0158102	0.00251082	0.962579	intron_variant	MODIFIER	OSER1	ENSG00000132823
20:42839620_A_G	mono_p	rs4142441	20	42839620	G	0.150668	0.0435607	0.00300798	0.981226	non_coding_transcript_exon_variant	MODIFIER	OSER1-AS1	ENSG00000223891
20:43042364_C_T	neut	rs1800961	20	43042364	T	0.031101	-0.0557636	0.00618712	1	missense_variant	MODERATE	HNF4A	ENSG00000101076
20:43042364_C_T	rbc	rs1800961	20	43042364	T	0.031091	0.0605097	0.00604671	1	missense_variant	MODERATE	HNF4A	ENSG00000101076
20:43042364_C_T	wbc	rs1800961	20	43042364	T	0.031101	-0.0422559	0.00612205	0.999992	missense_variant	MODERATE	HNF4A	ENSG00000101076
20:43042364_C_T	hct	rs1800961	20	43042364	T	0.031087	0.0726566	0.00614679	1	missense_variant	MODERATE	HNF4A	ENSG00000101076
20:43042364_C_T	hgb	rs1800961	20	43042364	T	0.031089	0.0725911	0.0061426	1	missense_variant	MODERATE	HNF4A	ENSG00000101076
20:43042364_C_T	lymph_p	rs1800961	20	43042364	T	0.031121	0.0476593	0.00619521	0.999915	missense_variant	MODERATE	HNF4A	ENSG00000101076
20:43042364_C_T	neut_p	rs1800961	20	43042364	T	0.031115	-0.0522235	0.00621333	0.999998	missense_variant	MODERATE	HNF4A	ENSG00000101076
20:43596259_C_T	mpv	rs17322191	20	43596259	T	0.035912	0.0636937	0.00561507	1	intron_variant	MODIFIER	STK4	ENSG00000101109
20:44425026_CA_C	mpv	rs769452263	20	44425026	C	0.358703	0.0279154	0.00215762	0.999398	intron_variant	MODIFIER	DNTTIP1	ENSG00000101457
20:45944659_G_C	mpv	rs17726337	20	45944659	C	0.037387	-0.087132	0.0054926	1	intron_variant	MODIFIER	ZMYND8	ENSG00000101040
20:45979089_A_C	eo_p	rs2868829	20	45979089	C	0.177644	0.0189934	0.00289547	0.99878	intron_variant	MODIFIER	ZMYND8	ENSG00000101040
20:45979089_A_C	eo	rs2868829	20	45979089	C	0.177655	0.0181735	0.0028853	0.998101	intron_variant	MODIFIER	ZMYND8	ENSG00000101040
20:48887268_C_T	mono_p	rs17196752	20	48887268	T	0.188855	-0.0785869	0.00272827	1	intron_variant	MODIFIER	RP11-290F20.3	ENSG00000224397
20:48955424_T_C	mono_p	rs913678	20	48955424	C	0.330295	-0.0572458	0.00226517	0.999972	intergenic_variant	MODIFIER
20:50165634_C_G	eo	rs6013210	20	50165634	G	0.118431	-0.0234568	0.0033319	0.959978	intron_variant	MODIFIER	NFATC2	ENSG00000101096
20:50165634_C_G	eo_p	rs6013210	20	50165634	G	0.118438	-0.026687	0.00334342	0.996379	intron_variant	MODIFIER	NFATC2	ENSG00000101096
20:52230030_TAGATAGCG_T	mcv	20:52230030_TAGATAGCG_T	20	52230030	T	0.016777	0.122983	0.00851905	0.999984	intron_variant	MODIFIER	AC005808.3	ENSG00000235415
20:52230030_TAGATAGCG_T	mch	20:52230030_TAGATAGCG_T	20	52230030	T	0.016788	0.111027	0.00860736	0.999878	intron_variant	MODIFIER	AC005808.3	ENSG00000235415
20:52230030_TAGATAGCG_T	hlr	20:52230030_TAGATAGCG_T	20	52230030	T	0.016738	0.126183	0.00880767	0.999021	intron_variant	MODIFIER	AC005808.3	ENSG00000235415
20:52230030_TAGATAGCG_T	ret	20:52230030_TAGATAGCG_T	20	52230030	T	0.016728	0.117018	0.00886348	0.998652	intron_variant	MODIFIER	AC005808.3	ENSG00000235415
20:52230030_TAGATAGCG_T	ret_p	20:52230030_TAGATAGCG_T	20	52230030	T	0.016726	0.136492	0.00888265	0.999397	intron_variant	MODIFIER	AC005808.3	ENSG00000235415
20:52230030_TAGATAGCG_T	irf	20:52230030_TAGATAGCG_T	20	52230030	T	0.016727	0.0932633	0.00906676	0.987418	intron_variant	MODIFIER	AC005808.3	ENSG00000235415
20:52230030_TAGATAGCG_T	hlr_p	20:52230030_TAGATAGCG_T	20	52230030	T	0.016735	0.140248	0.00881748	0.999601	intron_variant	MODIFIER	AC005808.3	ENSG00000235415
20:52230030_TAGATAGCG_T	mscv	20:52230030_TAGATAGCG_T	20	52230030	T	0.016728	0.0835034	0.00860818	0.98623	intron_variant	MODIFIER	AC005808.3	ENSG00000235415
20:55990370_A_T	mrv	rs376911010	20	55990370	T	0.002569	-0.34636	0.0228806	1	intergenic_variant	MODIFIER
20:55990370_A_T	hlr	rs376911010	20	55990370	T	0.002567	0.365384	0.0228529	1	intergenic_variant	MODIFIER
20:55990370_A_T	rdw_cv	rs376911010	20	55990370	T	0.002551	0.253214	0.0229683	1	intergenic_variant	MODIFIER
20:55990370_A_T	ret_p	rs376911010	20	55990370	T	0.00257	0.386661	0.0230272	1	intergenic_variant	MODIFIER
20:55990370_A_T	mscv	rs376911010	20	55990370	T	0.002558	-0.225708	0.0223778	0.999988	intergenic_variant	MODIFIER
20:55990370_A_T	ret	rs376911010	20	55990370	T	0.002571	0.398698	0.0229759	1	intergenic_variant	MODIFIER
20:55990370_A_T	hlr_p	rs376911010	20	55990370	T	0.002566	0.352858	0.0228789	1	intergenic_variant	MODIFIER
20:55991637_A_G	mscv	rs6014993	20	55991637	G	0.487332	0.0842268	0.00208755	0.996479	intergenic_variant	MODIFIER
20:57594611_TG_T	pdw	20:57594611_TG_T	20	57594611	T	9.8e-05	1.6126	0.19432	1	frameshift_variant	HIGH	TUBB1	ENSG00000101162
20:57596253_C_T	pdw	rs62205396	20	57596253	T	0.012113	0.0958392	0.00981744	0.999999	intron_variant	MODIFIER	TUBB1	ENSG00000101162
20:57598808_G_A	pct	rs41303899	20	57598808	A	0.001155	-0.328078	0.0312691	1	missense_variant	MODERATE	TUBB1	ENSG00000101162
20:57598808_G_A	pdw	rs41303899	20	57598808	A	0.001141	1.48227	0.0318167	1	missense_variant	MODERATE	TUBB1	ENSG00000101162
20:57598808_G_A	plt	rs41303899	20	57598808	A	0.001155	-0.587293	0.0311115	1	missense_variant	MODERATE	TUBB1	ENSG00000101162
20:57598808_G_A	mpv	rs41303899	20	57598808	A	0.001157	0.646773	0.0301931	1	missense_variant	MODERATE	TUBB1	ENSG00000101162
20:57599342_C_T	pdw	rs139473150	20	57599342	T	0.000287	1.10979	0.0659864	1	missense_variant	MODERATE	TUBB1	ENSG00000101162
20:57748369_T_A	lymph_p	rs259981	20	57748369	A	0.358652	-0.0262586	0.00226209	1	intergenic_variant	MODIFIER
20:57748369_T_A	neut_p	rs259981	20	57748369	A	0.358639	0.0232844	0.00226855	0.999071	intergenic_variant	MODIFIER
20:57748369_T_A	lymph	rs259981	20	57748369	A	0.35863	-0.0278168	0.00222833	0.999391	intergenic_variant	MODIFIER
20:57770814_G_A	pdw	20:57770814_G_A	20	57770814	A	0.00011	1.09533	0.157476	1	intron_variant	MODIFIER	ZNF831	ENSG00000124203
20:62441599_A_T	mcv	rs6062322	20	62441599	T	0.188367	0.0200991	0.00265399	0.999238	intron_variant	MODIFIER	RP4-583P15.11,ZBTB46	ENSG00000231208,ENSG00000130584
20:62558234_A_G	mpv	rs6011229	20	62558234	G	0.157161	-0.0270381	0.00283047	0.99626	intron_variant	MODIFIER	DNAJC5	ENSG00000101152
20:62711459_C_T	mch	rs8126001	20	62711459	T	0.489865	0.0164042	0.00209002	0.972841	upstream_gene_variant	MODIFIER	OPRL1,RGS19	ENSG00000171700,ENSG00000125510
20:62711459_C_T	mscv	rs8126001	20	62711459	T	0.489809	0.0192611	0.00208631	0.954581	upstream_gene_variant	MODIFIER	OPRL1,RGS19	ENSG00000171700,ENSG00000125510
21:16339172_G_C	rbc	rs2229742	21	16339172	C	0.10324	-0.033679	0.00345649	0.999006	missense_variant	MODERATE	NRIP1	ENSG00000180530
21:16339172_G_C	hgb	rs2229742	21	16339172	C	0.103242	-0.0260766	0.00350857	0.968665	missense_variant	MODERATE	NRIP1	ENSG00000180530
21:16371865_T_TA	pdw	rs11373143	21	16371865	TA	0.359127	0.0282142	0.00227811	0.999848	intron_variant	MODIFIER	NRIP1	ENSG00000180530
21:16438793_A_G	eo_p	rs2223043	21	16438793	G	0.305386	0.0213289	0.00245907	1	upstream_gene_variant	MODIFIER	AF127577.12,NRIP1	ENSG00000236471,ENSG00000180530
21:16438793_A_G	eo	rs2223043	21	16438793	G	0.305367	0.0203833	0.00245094	0.99996	upstream_gene_variant	MODIFIER	AF127577.12,NRIP1	ENSG00000236471,ENSG00000180530
21:30339120_C_A	hlr_p	rs34191159	21	30339120	A	0.15062	-0.0386036	0.0029982	0.989733	missense_variant	MODERATE	LTN1	ENSG00000198862
21:30339120_C_A	ret	rs34191159	21	30339120	A	0.150627	-0.0335584	0.00301155	0.985218	missense_variant	MODERATE	LTN1	ENSG00000198862
21:30339120_C_A	ret_p	rs34191159	21	30339120	A	0.150617	-0.035296	0.00301769	0.986269	missense_variant	MODERATE	LTN1	ENSG00000198862
21:30339120_C_A	hlr	rs34191159	21	30339120	A	0.150639	-0.0373354	0.00299515	0.989689	missense_variant	MODERATE	LTN1	ENSG00000198862
21:34398178_C_G	eo_p	rs2009130	21	34398178	G	0.256706	0.0193645	0.00245226	0.994463	5_prime_UTR_variant	MODIFIER	OLIG2	ENSG00000205927
21:34398178_C_G	eo	rs2009130	21	34398178	G	0.256717	0.0188407	0.00244385	0.997034	5_prime_UTR_variant	MODIFIER	OLIG2	ENSG00000205927
21:35356706_G_A	hgb	rs2834317	21	35356706	A	0.153962	-0.0372133	0.00297838	0.96702	intergenic_variant	MODIFIER
21:35356814_G_T	hgb	rs2834318	21	35356814	T	0.341641	0.0202799	0.00225028	1	intergenic_variant	MODIFIER
21:35356814_G_T	hct	rs2834318	21	35356814	T	0.341644	0.0198033	0.00225157	1	intergenic_variant	MODIFIER
21:36259324_A_G	plt	rs111527738	21	36259324	G	0.020776	-0.0515656	0.00741127	0.990985	missense_variant	MODERATE	RUNX1	ENSG00000159216
21:36280376_A_G	baso	rs2834670	21	36280376	G	0.168547	0.0226188	0.00344254	0.999861	intron_variant	MODIFIER	RUNX1	ENSG00000159216
21:36280376_A_G	mono	rs2834670	21	36280376	G	0.168589	0.0263879	0.00327264	0.97001	intron_variant	MODIFIER	RUNX1	ENSG00000159216
21:36280897_T_C	hct	rs73900579	21	36280897	C	0.069318	-0.0250507	0.00420208	0.981652	intron_variant	MODIFIER	RUNX1	ENSG00000159216
21:36280897_T_C	rdw_cv	rs73900579	21	36280897	C	0.06933	-0.0295054	0.00419691	0.99995	intron_variant	MODIFIER	RUNX1	ENSG00000159216
21:36283811_A_G	eo	rs28567906	21	36283811	G	0.088613	0.040675	0.00381866	0.992216	intron_variant	MODIFIER	RUNX1	ENSG00000159216
21:36283811_A_G	eo_p	rs28567906	21	36283811	G	0.08861	0.0386599	0.00383165	0.971708	intron_variant	MODIFIER	RUNX1	ENSG00000159216
21:37834258_T_C	hct	rs128494	21	37834258	C	0.235258	0.0360591	0.00255093	1	intron_variant	MODIFIER	AP000695.6,CLDN14,AP000695.4	ENSG00000159261,ENSG00000230479,ENSG00000233818
21:37834258_T_C	hgb	rs128494	21	37834258	C	0.235241	0.0334136	0.00254957	1	intron_variant	MODIFIER	AP000695.6,CLDN14,AP000695.4	ENSG00000159261,ENSG00000230479,ENSG00000233818
21:37834258_T_C	rbc	rs128494	21	37834258	C	0.235265	0.0303023	0.00251153	1	intron_variant	MODIFIER	AP000695.6,CLDN14,AP000695.4	ENSG00000159261,ENSG00000230479,ENSG00000233818
21:38055216_C_T	rbc	rs2835435	21	38055216	T	0.222334	-0.0288765	0.00256556	0.979334	intergenic_variant	MODIFIER
21:39837623_G_A	rbc	rs35042034	21	39837623	A	0.16846	-0.0253167	0.00282242	0.969432	intron_variant	MODIFIER	ERG	ENSG00000157554
21:39859190_A_G	neut	rs2212931	21	39859190	G	0.41711	0.0162895	0.00218899	0.973853	intron_variant	MODIFIER	ERG	ENSG00000157554
21:43850713_C_G	eo	rs12483051	21	43850713	G	0.137065	-0.0221804	0.00310498	0.962267	intron_variant	MODIFIER	UBASH3A	ENSG00000160185
21:43855067_A_C	lymph	rs1893592	21	43855067	C	0.299548	0.0163072	0.00233133	0.999533	splice_region_variant	LOW	UBASH3A	ENSG00000160185
21:45660835_C_A	eo_p	rs2847224	21	45660835	A	0.430565	0.0246574	0.00217744	1	5_prime_UTR_variant	MODIFIER	ICOSLG	ENSG00000160223
21:45660835_C_A	eo	rs2847224	21	45660835	A	0.430558	0.0250357	0.00217016	1	5_prime_UTR_variant	MODIFIER	ICOSLG	ENSG00000160223
21:45746102_T_C	hgb	rs17850433	21	45746102	C	0.012008	-0.0619513	0.00977557	0.967387	missense_variant	MODERATE	PFKL	ENSG00000141959
21:45746102_T_C	hct	rs17850433	21	45746102	C	0.012008	-0.0668506	0.00978143	0.992779	missense_variant	MODERATE	PFKL	ENSG00000141959
21:46269526_G_A	mrv	rs741951	21	46269526	A	0.149608	0.0413342	0.00299992	0.978003	3_prime_UTR_variant	MODIFIER	PTTG1IP	ENSG00000183255
21:46309312_G_A	lymph	rs5030672	21	46309312	A	0.008829	-0.0674715	0.0113601	0.990157	missense_variant	MODERATE	ITGB2	ENSG00000160255
22:17580117_GT_G	neut	rs763106208	22	17580117	G	0.034458	-0.0623112	0.00711001	1	intron_variant	MODIFIER	IL17RA	ENSG00000177663
22:17580117_GT_G	mono	rs763106208	22	17580117	G	0.03448	-0.132261	0.00692953	1	intron_variant	MODIFIER	IL17RA	ENSG00000177663
22:17580117_GT_G	eo	rs763106208	22	17580117	G	0.034457	-0.0581267	0.00703413	1	intron_variant	MODIFIER	IL17RA	ENSG00000177663
22:17580117_GT_G	wbc	rs763106208	22	17580117	G	0.034462	-0.0779803	0.00703444	1	intron_variant	MODIFIER	IL17RA	ENSG00000177663
22:17580117_GT_G	mono_p	rs763106208	22	17580117	G	0.034491	-0.0854345	0.0070261	1	intron_variant	MODIFIER	IL17RA	ENSG00000177663
22:17586757_T_C	mono	rs140221307	22	17586757	C	0.005625	-0.683362	0.0140358	1	missense_variant	MODERATE	IL17RA	ENSG00000177663
22:17586757_T_C	eo	rs140221307	22	17586757	C	0.005626	-0.14706	0.0142394	0.999885	missense_variant	MODERATE	IL17RA	ENSG00000177663
22:17586757_T_C	mono_p	rs140221307	22	17586757	C	0.005633	-0.618782	0.0142243	1	missense_variant	MODERATE	IL17RA	ENSG00000177663
22:17586757_T_C	lymph_p	rs140221307	22	17586757	C	0.005634	0.102322	0.0144054	0.999346	missense_variant	MODERATE	IL17RA	ENSG00000177663
22:17586757_T_C	wbc	rs140221307	22	17586757	C	0.005643	-0.178088	0.0142204	0.999999	missense_variant	MODERATE	IL17RA	ENSG00000177663
22:17586757_T_C	neut	rs140221307	22	17586757	C	0.005631	-0.104255	0.0143875	0.952547	missense_variant	MODERATE	IL17RA	ENSG00000177663
22:17586757_T_C	eo_p	rs140221307	22	17586757	C	0.005628	-0.0911564	0.0142852	0.98277	missense_variant	MODERATE	IL17RA	ENSG00000177663
22:17588658_G_A	mono	rs149771513	22	17588658	A	0.000666	1.14028	0.0494122	1	missense_variant	MODERATE	IL17RA	ENSG00000177663
22:17588658_G_A	neut	rs149771513	22	17588658	A	0.000668	0.418053	0.0505749	0.999884	missense_variant	MODERATE	IL17RA	ENSG00000177663
22:17588658_G_A	mono_p	rs149771513	22	17588658	A	0.000666	0.824591	0.0501016	1	missense_variant	MODERATE	IL17RA	ENSG00000177663
22:17588658_G_A	eo	rs149771513	22	17588658	A	0.000669	0.337808	0.0500141	0.999717	missense_variant	MODERATE	IL17RA	ENSG00000177663
22:17588658_G_A	wbc	rs149771513	22	17588658	A	0.000668	0.537772	0.0500415	1	missense_variant	MODERATE	IL17RA	ENSG00000177663
22:17835278_T_C	lymph_p	rs531425523	22	17835278	C	0.000565	-0.351724	0.0541805	0.950919	upstream_gene_variant	MODIFIER	RN7SL843P	ENSG00000239547
22:18252442_G_A	pct	rs183393610	22	18252442	A	0.00687	0.100031	0.0139195	0.972829	intron_variant	MODIFIER	BID	ENSG00000015475
22:18252442_G_A	plt	rs183393610	22	18252442	A	0.006868	0.103754	0.0138294	0.989025	intron_variant	MODIFIER	BID	ENSG00000015475
22:18907997_C_T	plt	rs5746638	22	18907997	T	0.284737	-0.0178409	0.0023718	0.988483	non_coding_transcript_exon_variant	MODIFIER	PRODH	ENSG00000100033
22:19712094_C_T	plt	rs1059196	22	19712094	T	0.339933	-0.0307916	0.00245125	1	3_prime_UTR_variant	MODIFIER	SEPT5,GP1BB	ENSG00000203618,ENSG00000184702
22:19712094_C_T	pdw	rs1059196	22	19712094	T	0.339941	0.0356143	0.00249818	1	3_prime_UTR_variant	MODIFIER	SEPT5,GP1BB	ENSG00000203618,ENSG00000184702
22:19712094_C_T	mpv	rs1059196	22	19712094	T	0.339949	0.0489719	0.00238689	1	3_prime_UTR_variant	MODIFIER	SEPT5,GP1BB	ENSG00000203618,ENSG00000184702
22:21811991_C_T	irf	rs5997982	22	21811991	T	0.060229	0.0414029	0.00498935	1	intergenic_variant	MODIFIER
22:21811991_C_T	hlr_p	rs5997982	22	21811991	T	0.060247	0.0322406	0.00486435	0.999218	intergenic_variant	MODIFIER
22:28181399_C_T	plt	rs2283847	22	28181399	T	0.445819	-0.0193875	0.00218231	0.998313	intron_variant	MODIFIER	MN1	ENSG00000169184
22:28181399_C_T	pct	rs2283847	22	28181399	T	0.445799	-0.0239027	0.00219676	0.999975	intron_variant	MODIFIER	MN1	ENSG00000169184
22:28181399_C_T	mrv	rs2283847	22	28181399	T	0.445856	0.0225047	0.00220165	1	intron_variant	MODIFIER	MN1	ENSG00000169184
22:28181399_C_T	mch	rs2283847	22	28181399	T	0.445902	0.0215998	0.00213632	1	intron_variant	MODIFIER	MN1	ENSG00000169184
22:28181399_C_T	mscv	rs2283847	22	28181399	T	0.445976	0.0172424	0.00214437	0.999979	intron_variant	MODIFIER	MN1	ENSG00000169184
22:28181399_C_T	mcv	rs2283847	22	28181399	T	0.445921	0.0214414	0.00211664	1	intron_variant	MODIFIER	MN1	ENSG00000169184
22:28761148_C_T	lymph	rs62237617	22	28761148	T	0.002858	0.185017	0.0221345	0.969249	intron_variant	MODIFIER	TTC28	ENSG00000100154
22:28761148_C_T	pct	rs62237617	22	28761148	T	0.00282	0.201965	0.0223587	1	intron_variant	MODIFIER	TTC28	ENSG00000100154
22:29216722_C_T	mch	rs34923414	22	29216722	T	0.497041	-0.0183294	0.00209037	0.999736	intron_variant	MODIFIER	CTA-292E10.6	ENSG00000226471
22:29450193_G_A	wbc	rs62236881	22	29450193	A	0.002528	0.219129	0.0239746	0.999999	3_prime_UTR_variant	MODIFIER	ZNRF3	ENSG00000183579
22:29616265_A_G	mscv	rs132384	22	29616265	G	0.254125	0.0151566	0.0024202	0.967248	intron_variant	MODIFIER	EMID1	ENSG00000186998
22:29632258_A_C	ret_p	rs5763079	22	29632258	C	0.476576	-0.0220441	0.00215821	0.996713	intron_variant	MODIFIER	EMID1	ENSG00000186998
22:29632258_A_C	hlr	rs5763079	22	29632258	C	0.476527	-0.0231432	0.00214246	0.978023	intron_variant	MODIFIER	EMID1	ENSG00000186998
22:29632258_A_C	hlr_p	rs5763079	22	29632258	C	0.476537	-0.0225236	0.00214467	0.970223	intron_variant	MODIFIER	EMID1	ENSG00000186998
22:29632258_A_C	ret	rs5763079	22	29632258	C	0.47656	-0.0227379	0.0021538	0.998279	intron_variant	MODIFIER	EMID1	ENSG00000186998
22:29757090_C_T	ret_p	rs4611747	22	29757090	T	0.285552	-0.0222137	0.00240613	0.973928	intron_variant	MODIFIER	AP1B1	ENSG00000100280
22:29757090_C_T	hlr_p	rs4611747	22	29757090	T	0.285564	-0.0269869	0.00239139	0.996931	intron_variant	MODIFIER	AP1B1	ENSG00000100280
22:29757090_C_T	hlr	rs4611747	22	29757090	T	0.285561	-0.0271315	0.00238892	0.998534	intron_variant	MODIFIER	AP1B1	ENSG00000100280
22:29757090_C_T	ret	rs4611747	22	29757090	T	0.285553	-0.022229	0.00240119	0.986297	intron_variant	MODIFIER	AP1B1	ENSG00000100280
22:31265851_C_T	rdw_cv	rs5753363	22	31265851	T	0.110056	0.0224336	0.00340504	0.953904	intron_variant	MODIFIER	OSBP2	ENSG00000184792
22:36425023_G_A	mch	rs147428040	22	36425023	A	0.042352	-0.0460826	0.00540708	1	upstream_gene_variant	MODIFIER	RBFOX2	ENSG00000100320
22:36425023_G_A	rdw_cv	rs147428040	22	36425023	A	0.042369	0.0503098	0.00555146	1	upstream_gene_variant	MODIFIER	RBFOX2	ENSG00000100320
22:36425023_G_A	mcv	rs147428040	22	36425023	A	0.042348	-0.0493457	0.00535784	0.999999	upstream_gene_variant	MODIFIER	RBFOX2	ENSG00000100320
22:36677914_A_G	mcv	rs7078	22	36677914	G	0.306671	-0.0170547	0.00225723	0.996922	3_prime_UTR_variant	MODIFIER	MYH9	ENSG00000100345
22:36677914_A_G	mscv	rs7078	22	36677914	G	0.306676	-0.0218076	0.00228761	1	3_prime_UTR_variant	MODIFIER	MYH9	ENSG00000100345
22:36677914_A_G	ret	rs7078	22	36677914	G	0.306693	0.0159821	0.00236504	0.976768	3_prime_UTR_variant	MODIFIER	MYH9	ENSG00000100345
22:36677914_A_G	hlr	rs7078	22	36677914	G	0.306717	0.0161921	0.00235261	0.991692	3_prime_UTR_variant	MODIFIER	MYH9	ENSG00000100345
22:36677914_A_G	ret_p	rs7078	22	36677914	G	0.306709	0.015811	0.00236984	0.985104	3_prime_UTR_variant	MODIFIER	MYH9	ENSG00000100345
22:36677914_A_G	hlr_p	rs7078	22	36677914	G	0.306725	0.0159977	0.00235503	0.990767	3_prime_UTR_variant	MODIFIER	MYH9	ENSG00000100345
22:37258986_C_T	eo_p	rs760517	22	37258986	T	0.372218	0.0245035	0.00239439	0.994756	intron_variant	MODIFIER	CTA-833B7.2,NCF4	ENSG00000183822,ENSG00000100365
22:37281073_T_C	eo_p	rs149136588	22	37281073	C	0.006749	0.111622	0.0150047	0.999318	intergenic_variant	MODIFIER
22:37307594_G_T	eo	rs55909515	22	37307594	T	0.033331	-0.0486859	0.00592767	0.999996	upstream_gene_variant	MODIFIER	CSF2RB	ENSG00000100368
22:37307594_G_T	eo_p	rs55909515	22	37307594	T	0.033319	-0.0500255	0.00594863	1	upstream_gene_variant	MODIFIER	CSF2RB	ENSG00000100368
22:37453256_G_T	mscv	rs2235320	22	37453256	T	0.13532	-0.05647	0.00303845	0.992752	intron_variant	MODIFIER	KCTD17	ENSG00000100379
22:37462936_A_G	pct	rs855791	22	37462936	G	0.438708	-0.0273434	0.00215167	0.999877	missense_variant	MODERATE	TMPRSS6	ENSG00000187045
22:37462936_A_G	mcv	rs855791	22	37462936	G	0.438591	0.148192	0.00207308	1	missense_variant	MODERATE	TMPRSS6	ENSG00000187045
22:37462936_A_G	rdw_cv	rs855791	22	37462936	G	0.438513	-0.127937	0.00214894	1	missense_variant	MODERATE	TMPRSS6	ENSG00000187045
22:37462936_A_G	irf	rs855791	22	37462936	G	0.438443	-0.0159146	0.00221733	0.988428	missense_variant	MODERATE	TMPRSS6	ENSG00000187045
22:37462936_A_G	mchc	rs855791	22	37462936	G	0.438592	0.0947693	0.00221303	1	missense_variant	MODERATE	TMPRSS6	ENSG00000187045
22:37462936_A_G	mch	rs855791	22	37462936	G	0.438568	0.170806	0.00209242	1	missense_variant	MODERATE	TMPRSS6	ENSG00000187045
22:37462936_A_G	plt	rs855791	22	37462936	G	0.438693	-0.0275007	0.00213753	0.999989	missense_variant	MODERATE	TMPRSS6	ENSG00000187045
22:37462936_A_G	hct	rs855791	22	37462936	G	0.438582	0.0720756	0.0021575	1	missense_variant	MODERATE	TMPRSS6	ENSG00000187045
22:37462936_A_G	mscv	rs855791	22	37462936	G	0.438416	0.070299	0.00210038	1	missense_variant	MODERATE	TMPRSS6	ENSG00000187045
22:37462936_A_G	hgb	rs855791	22	37462936	G	0.438593	0.10122	0.00215389	1	missense_variant	MODERATE	TMPRSS6	ENSG00000187045
22:37463450_C_T	mch	rs6000550	22	37463450	T	0.168007	0.0973595	0.0027755	0.999979	intron_variant	MODIFIER	TMPRSS6	ENSG00000187045
22:37469593_C_T	mcv	rs137853120	22	37469593	T	0.000193	-0.639716	0.0738038	0.973866	missense_variant	MODERATE	TMPRSS6	ENSG00000187045
22:37469593_C_T	mch	rs137853120	22	37469593	T	0.000192	-0.731897	0.074669	0.99629	missense_variant	MODERATE	TMPRSS6	ENSG00000187045
22:37471208_G_A	mcv	rs117576908	22	37471208	A	0.006541	-0.0732499	0.0127086	1	missense_variant	MODERATE	TMPRSS6	ENSG00000187045
22:37471208_G_A	mch	rs117576908	22	37471208	A	0.006543	-0.0807434	0.0128239	1	missense_variant	MODERATE	TMPRSS6	ENSG00000187045
22:37471290_G_A	mchc	rs881144	22	37471290	A	0.1227	-0.0709058	0.00333594	0.966069	synonymous_variant	LOW	TMPRSS6	ENSG00000187045
22:37471290_G_A	rdw_cv	rs881144	22	37471290	A	0.122686	0.0996095	0.0032388	0.999999	synonymous_variant	LOW	TMPRSS6	ENSG00000187045
22:38323507_G_T	pdw	rs9610875	22	38323507	T	0.244165	0.0397575	0.00250625	0.999951	missense_variant	MODERATE	MICALL1	ENSG00000100139
22:39362450_C_T	rdw_cv	rs560826864	22	39362450	T	0.001536	0.226478	0.0296337	0.999647	downstream_gene_variant	MODIFIER	APOBEC3A	ENSG00000128383
22:39840130_C_T	wbc	rs9611177	22	39840130	T	0.443288	-0.016665	0.00217166	0.999966	intergenic_variant	MODIFIER
22:39874314_A_C	ret_p	rs2899319	22	39874314	C	0.382502	0.0177108	0.00222991	0.96518	intron_variant	MODIFIER	MGAT3	ENSG00000128268
22:39874314_A_C	hlr	rs2899319	22	39874314	C	0.382576	0.0175603	0.002214	0.977884	intron_variant	MODIFIER	MGAT3	ENSG00000128268
22:39874314_A_C	ret	rs2899319	22	39874314	C	0.382512	0.016984	0.00222531	0.994809	intron_variant	MODIFIER	MGAT3	ENSG00000128268
22:40814500_T_C	lymph_p	rs878756	22	40814500	C	0.387611	0.0181661	0.00226038	0.989735	missense_variant	MODERATE	MKL1	ENSG00000196588
22:50628937_G_A	pct	rs75107793	22	50628937	A	0.072545	0.11517	0.00413514	0.999867	intron_variant	MODIFIER	TRABD	ENSG00000170638
22:50628937_G_A	plt	rs75107793	22	50628937	A	0.072532	0.113805	0.00410821	0.999995	intron_variant	MODIFIER	TRABD	ENSG00000170638
22:50722134_T_C	hlr_p	rs11547731	22	50722134	C	0.349997	0.0170544	0.00224152	0.989231	missense_variant	MODERATE	PLXNB2	ENSG00000196576
22:50722134_T_C	ret_p	rs11547731	22	50722134	C	0.350074	0.0162151	0.00225538	0.995914	missense_variant	MODERATE	PLXNB2	ENSG00000196576
22:50722134_T_C	ret	rs11547731	22	50722134	C	0.35007	0.0166224	0.00225074	0.992323	missense_variant	MODERATE	PLXNB2	ENSG00000196576
22:50722134_T_C	hlr	rs11547731	22	50722134	C	0.35	0.0174683	0.00223919	0.990671	missense_variant	MODERATE	PLXNB2	ENSG00000196576
22:50949811_T_C	mrv	rs543594419	22	50949811	C	0.018444	-0.180851	0.00814855	0.995948	intron_variant	MODIFIER	NCAPH2	ENSG00000025770
22:50971266_T_C	mcv	rs140522	22	50971266	C	0.327435	0.0926467	0.0021829	0.98001	upstream_gene_variant	MODIFIER	TYMP,ODF3B	ENSG00000025708,ENSG00000177989
22:50971266_T_C	ret_p	rs140522	22	50971266	C	0.327472	-0.0279344	0.0022925	0.950085	upstream_gene_variant	MODIFIER	TYMP,ODF3B	ENSG00000025708,ENSG00000177989
22:50971266_T_C	ret	rs140522	22	50971266	C	0.327471	-0.0390478	0.00228784	0.995564	upstream_gene_variant	MODIFIER	TYMP,ODF3B	ENSG00000025708,ENSG00000177989
3:107379837_A_G	plt	rs167924	3	107379837	G	0.377146	0.020912	0.00216616	0.999627	intron_variant	MODIFIER	BBX	ENSG00000114439
3:112103919_C_T	eo_p	rs1565186	3	112103919	T	0.232993	0.0198452	0.00255185	0.980651	intergenic_variant	MODIFIER
3:12271918_A_AT	rdw_cv	rs11456863	3	12271918	AT	0.350834	-0.0234685	0.00223248	0.99919	intergenic_variant	MODIFIER
3:124303696_C_T	mpv	rs56407180	3	124303696	T	0.002061	-0.480935	0.0223336	1	stop_gained	HIGH	KALRN	ENSG00000160145
3:124377326_T_G	mpv	rs56106611	3	124377326	G	0.015906	-0.240307	0.00810628	0.97939	missense_variant	MODERATE	KALRN	ENSG00000160145
3:124467247_C_A	mpv	rs689449	3	124467247	A	0.292468	-0.0391122	0.00223347	0.999625	upstream_gene_variant	MODIFIER	RP11-71H17.9	ENSG00000272947
3:128203494_AT_A	lymph	rs202183059	3	128203494	A	0.369768	0.0188019	0.00221389	0.995215	intron_variant	MODIFIER	GATA2	ENSG00000179348
3:128317978_C_T	eo_p	rs191451841	3	128317978	T	0.006141	0.10206	0.0142426	0.999997	intergenic_variant	MODIFIER
3:128317978_C_T	eo	rs191451841	3	128317978	T	0.006144	0.0964366	0.0141899	0.999381	intergenic_variant	MODIFIER
3:128322617_G_A	eo_p	rs112097551	3	128322617	A	0.001306	-0.265446	0.0312745	0.999999	intergenic_variant	MODIFIER
3:128322617_G_A	eo	rs112097551	3	128322617	A	0.001307	-0.231304	0.0311593	0.999658	intergenic_variant	MODIFIER
3:128322617_G_A	mch	rs112097551	3	128322617	A	0.001303	0.254855	0.0305842	1	intergenic_variant	MODIFIER
3:128322617_G_A	mcv	rs112097551	3	128322617	A	0.001303	0.266766	0.0302709	1	intergenic_variant	MODIFIER
3:128322617_G_A	mono	rs112097551	3	128322617	A	0.001305	0.295494	0.0306787	1	intergenic_variant	MODIFIER
3:128349376_T_G	mono_p	rs55683935	3	128349376	G	0.038773	-0.0999333	0.00547234	0.958851	intron_variant	MODIFIER	RPN1	ENSG00000163902
3:128349376_T_G	mono	rs55683935	3	128349376	G	0.038773	-0.118493	0.00539123	1	intron_variant	MODIFIER	RPN1	ENSG00000163902
3:128381270_G_A	mono	rs34198449	3	128381270	A	0.269564	-0.0883122	0.00234838	0.956436	intron_variant	MODIFIER	RPN1	ENSG00000163902
3:128780764_A_G	pdw	rs5030764	3	128780764	G	0.000529	0.59309	0.0536515	1	missense_variant	MODERATE	GP9	ENSG00000169704
3:128780764_A_G	mpv	rs5030764	3	128780764	G	0.000528	0.747973	0.0506181	1	missense_variant	MODERATE	GP9	ENSG00000169704
3:128780764_A_G	plt	rs5030764	3	128780764	G	0.000529	-0.715594	0.0522911	1	missense_variant	MODERATE	GP9	ENSG00000169704
3:128780764_A_G	pct	rs5030764	3	128780764	G	0.000529	-0.412315	0.052734	0.98902	missense_variant	MODERATE	GP9	ENSG00000169704
3:132226100_A_G	mcv	rs79953286	3	132226100	G	0.058323	-0.0493362	0.00438092	0.959445	missense_variant	MODERATE	DNAJC13	ENSG00000138246
3:133467377_T_A	mcv	rs8177318	3	133467377	A	0.000784	-0.402291	0.0412767	0.99999	missense_variant	MODERATE	TF	ENSG00000091513
3:133467377_T_A	mchc	rs8177318	3	133467377	A	0.000782	-0.290727	0.0440709	0.98845	missense_variant	MODERATE	TF	ENSG00000091513
3:133467377_T_A	mch	rs8177318	3	133467377	A	0.000784	-0.474233	0.0417041	0.999999	missense_variant	MODERATE	TF	ENSG00000091513
3:133467377_T_A	rdw_cv	rs8177318	3	133467377	A	0.000784	0.37041	0.0427203	0.999968	missense_variant	MODERATE	TF	ENSG00000091513
3:133475722_C_T	rdw_cv	rs1799852	3	133475722	T	0.094272	-0.0308985	0.00362597	0.999991	synonymous_variant	LOW	TF	ENSG00000091513
3:133476769_C_T	mcv	rs150854910	3	133476769	T	0.001237	0.42594	0.0291651	1	missense_variant	MODERATE	TF	ENSG00000091513
3:133476769_C_T	rbc	rs150854910	3	133476769	T	0.001235	-0.218051	0.029776	0.992959	missense_variant	MODERATE	TF	ENSG00000091513
3:133476769_C_T	mch	rs150854910	3	133476769	T	0.001237	0.450422	0.0294647	1	missense_variant	MODERATE	TF	ENSG00000091513
3:133476769_C_T	mscv	rs150854910	3	133476769	T	0.001242	0.242792	0.0293965	0.999999	missense_variant	MODERATE	TF	ENSG00000091513
3:133476769_C_T	rdw_cv	rs150854910	3	133476769	T	0.001241	-0.199171	0.0301259	0.999857	missense_variant	MODERATE	TF	ENSG00000091513
3:141206800_C_T	wbc	rs9819371	3	141206800	T	0.064547	-0.0481086	0.00431056	1	intron_variant	MODIFIER	RASA2	ENSG00000155903
3:141206800_C_T	neut	rs9819371	3	141206800	T	0.064548	-0.0464107	0.00435862	0.993944	intron_variant	MODIFIER	RASA2	ENSG00000155903
3:141206800_C_T	baso	rs9819371	3	141206800	T	0.06457	-0.0326113	0.00448279	0.999999	intron_variant	MODIFIER	RASA2	ENSG00000155903
3:141333839_C_T	mch	rs115380769	3	141333839	T	0.066534	0.0612474	0.00427249	0.973362	3_prime_UTR_variant	MODIFIER	RASA2	ENSG00000155903
3:142188337_A_C	mch	rs28910273	3	142188337	C	0.007824	-0.141335	0.0117811	0.988564	missense_variant	MODERATE	ATR	ENSG00000175054
3:142653512_C_T	irf	rs2608073	3	142653512	T	0.083452	-0.0242893	0.00410707	0.999859	intron_variant	MODIFIER	RP11-372E1.4	ENSG00000243818
3:150066540_T_A	mscv	rs62271373	3	150066540	A	0.060084	-0.0310252	0.00444327	0.993093	intergenic_variant	MODIFIER
3:150707915_G_T	neut	rs7652649	3	150707915	T	0.413814	0.0142056	0.00232118	0.987827	intron_variant	MODIFIER	CLRN1-AS1,RP11-166N6.2	ENSG00000239265,ENSG00000243273
3:156791268_C_T	plt	rs2321536	3	156791268	T	0.428613	0.0193978	0.00223673	0.983806	intergenic_variant	MODIFIER
3:168860010_G_A	pct	rs2859868	3	168860010	A	0.450491	-0.0338599	0.00213881	0.99842	intron_variant	MODIFIER	MECOM	ENSG00000085276
3:168864550_T_A	pdw	rs1420476	3	168864550	A	0.0435489	0.0451246	0.00525032	0.996923	5_prime_UTR_variant	MODIFIER	MECOM	ENSG00000085276
3:168864643_A_C	mono	rs7633965	3	168864643	C	0.070365	0.0270492	0.00408588	0.980227	5_prime_UTR_variant	MODIFIER	MECOM	ENSG00000085276
3:17098399_A_G	mcv	rs116577908	3	17098399	G	0.010934	0.125877	0.0109792	0.999881	intron_variant	MODIFIER	PLCL2	ENSG00000154822
3:17098399_A_G	mch	rs116577908	3	17098399	G	0.01093	0.1056	0.0110977	0.998661	intron_variant	MODIFIER	PLCL2	ENSG00000154822
3:17098399_A_G	mscv	rs116577908	3	17098399	G	0.010935	0.115604	0.0110898	0.993236	intron_variant	MODIFIER	PLCL2	ENSG00000154822
3:17098399_A_G	rbc	rs116577908	3	17098399	G	0.010929	-0.110364	0.0112056	0.999205	intron_variant	MODIFIER	PLCL2	ENSG00000154822
3:171338569_T_A	ret_p	rs360408	3	171338569	A	0.438596	0.0142385	0.00220344	0.954173	intron_variant	MODIFIER	PLD1	ENSG00000075651
3:171338569_T_A	rdw_cv	rs360408	3	171338569	A	0.438317	-0.0449418	0.00218179	0.99996	intron_variant	MODIFIER	PLD1	ENSG00000075651
3:171417570_G_A	rdw_cv	rs143845082	3	171417570	A	0.004634	0.20468	0.0156321	1	missense_variant	MODERATE	PLD1	ENSG00000075651
3:171442535_C_A	rdw_cv	rs149535568	3	171442535	A	0.002632	0.285765	0.0231143	1	missense_variant	MODERATE	PLD1	ENSG00000075651
3:172276979_T_C	mono	rs231988	3	172276979	C	0.131575	0.0268044	0.00310383	0.999968	downstream_gene_variant	MODIFIER	RP11-408H1.3	ENSG00000223387
3:172276979_T_C	mono_p	rs231988	3	172276979	C	0.131572	0.0213981	0.00315061	0.999549	downstream_gene_variant	MODIFIER	RP11-408H1.3	ENSG00000223387
3:172294500_G_A	pct	rs79287178	3	172294500	A	0.031275	0.0617802	0.00637533	0.999985	intron_variant	MODIFIER	RP11-408H1.3	ENSG00000223387
3:172294500_G_A	plt	rs79287178	3	172294500	A	0.031273	0.0588229	0.00631873	0.99996	intron_variant	MODIFIER	RP11-408H1.3	ENSG00000223387
3:172294500_G_A	mscv	rs79287178	3	172294500	A	0.03122	-0.05884	0.00625052	0.999752	intron_variant	MODIFIER	RP11-408H1.3	ENSG00000223387
3:172294500_G_A	mono_p	rs79287178	3	172294500	A	0.031206	-0.0568504	0.0063745	0.986693	intron_variant	MODIFIER	RP11-408H1.3	ENSG00000223387
3:178866242_C_T	mch	rs553084547	3	178866242	T	0.012624	-0.118911	0.0103738	0.980595	intron_variant	MODIFIER	PIK3CA	ENSG00000121879
3:178866242_C_T	mcv	rs553084547	3	178866242	T	0.01263	-0.127048	0.0102618	0.999005	intron_variant	MODIFIER	PIK3CA	ENSG00000121879
3:184090242_C_T	plt	rs78565404	3	184090242	T	0.054048	0.135095	0.00473427	1	3_prime_UTR_variant	MODIFIER	THPO	ENSG00000090534
3:184090242_C_T	pct	rs78565404	3	184090242	T	0.054063	0.150013	0.0047762	1	3_prime_UTR_variant	MODIFIER	THPO	ENSG00000090534
3:184090242_C_T	mscv	rs78565404	3	184090242	T	0.053869	-0.0326856	0.00468702	0.99885	3_prime_UTR_variant	MODIFIER	THPO	ENSG00000090534
3:184090266_C_T	pct	rs6141	3	184090266	T	0.468067	0.0623069	0.00211964	1	3_prime_UTR_variant	MODIFIER	THPO	ENSG00000090534
3:184090266_C_T	plt	rs6141	3	184090266	T	0.468084	0.0603712	0.00210069	1	3_prime_UTR_variant	MODIFIER	THPO	ENSG00000090534
3:184091102_T_G	pct	rs572476245	3	184091102	G	0.008326	-0.318565	0.0119428	1	intron_variant	MODIFIER	EIF2B5,THPO	ENSG00000145191,ENSG00000090534
3:184091102_T_G	plt	rs572476245	3	184091102	G	0.008323	-0.279882	0.0118379	1	intron_variant	MODIFIER	EIF2B5,THPO	ENSG00000145191,ENSG00000090534
3:184099271_C_CT	plt	rs149400260	3	184099271	CT	0.009794	0.104826	0.0106505	0.958099	non_coding_transcript_exon_variant	MODIFIER	CHRD	ENSG00000090539
3:187459088_T_G	mono_p	rs3172469	3	187459088	G	0.275009	0.0184643	0.00238756	0.988887	intron_variant	MODIFIER	BCL6	ENSG00000113916
3:188135783_T_A	mono_p	rs12485444	3	188135783	A	0.454916	-0.0290825	0.00217738	0.999999	intron_variant	MODIFIER	LPP	ENSG00000145012
3:188135783_T_A	mono	rs12485444	3	188135783	A	0.454918	-0.024124	0.00214521	0.9997	intron_variant	MODIFIER	LPP	ENSG00000145012
3:195171795_A_G	lymph	rs68062772	3	195171795	G	0.182798	0.0179438	0.00273375	0.999673	intergenic_variant	MODIFIER
3:195171795_A_G	ret_p	rs68062772	3	195171795	G	0.1828	0.0213162	0.00277248	0.999996	intergenic_variant	MODIFIER
3:195171795_A_G	hlr_p	rs68062772	3	195171795	G	0.182752	0.017866	0.0027527	0.99859	intergenic_variant	MODIFIER
3:195171795_A_G	hlr	rs68062772	3	195171795	G	0.182763	0.0186247	0.00275003	0.99989	intergenic_variant	MODIFIER
3:195171795_A_G	lymph_p	rs68062772	3	195171795	G	0.182816	0.0188221	0.00277758	0.99997	intergenic_variant	MODIFIER
3:195171795_A_G	ret	rs68062772	3	195171795	G	0.182817	0.0217252	0.0027666	0.999999	intergenic_variant	MODIFIER
3:195854522_G_A	rdw_cv	rs11712192	3	195854522	A	0.213368	0.0280291	0.00260056	0.999937	intergenic_variant	MODIFIER
3:195854522_G_A	mch	rs11712192	3	195854522	A	0.213394	-0.0326517	0.00253938	1	intergenic_variant	MODIFIER
3:195854522_G_A	mcv	rs11712192	3	195854522	A	0.213405	-0.0321157	0.00251264	1	intergenic_variant	MODIFIER
3:20105673_A_G	mscv	rs12636078	3	20105673	G	0.311701	-0.042514	0.00224321	0.999998	intron_variant	MODIFIER	KAT2B	ENSG00000114166
3:20105673_A_G	mcv	rs12636078	3	20105673	G	0.311863	-0.0327796	0.0022206	0.992937	intron_variant	MODIFIER	KAT2B	ENSG00000114166
3:20105673_A_G	hlr	rs12636078	3	20105673	G	0.311688	0.0211793	0.00230238	0.96459	intron_variant	MODIFIER	KAT2B	ENSG00000114166
3:20105673_A_G	ret	rs12636078	3	20105673	G	0.311736	0.0228103	0.00231626	0.989358	intron_variant	MODIFIER	KAT2B	ENSG00000114166
3:20105673_A_G	mrv	rs12636078	3	20105673	G	0.31175	-0.0414321	0.00230337	1	intron_variant	MODIFIER	KAT2B	ENSG00000114166
3:20105673_A_G	ret_p	rs12636078	3	20105673	G	0.311728	0.0196981	0.00232116	0.977056	intron_variant	MODIFIER	KAT2B	ENSG00000114166
3:3115478_T_C	eo_p	rs163897	3	3115478	C	0.467078	-0.0174776	0.00212625	0.99941	intron_variant	MODIFIER	IL5RA	ENSG00000091181
3:3115478_T_C	eo	rs163897	3	3115478	C	0.467084	-0.0164304	0.00211892	0.991816	intron_variant	MODIFIER	IL5RA	ENSG00000091181
3:3118005_TTG_T	baso	3:3118005_TTG_T	3	3118005	T	0.494839	-0.0183501	0.00223323	0.988635	intron_variant	MODIFIER	IL5RA	ENSG00000091181
3:3118005_TTG_T	baso_p	3:3118005_TTG_T	3	3118005	T	0.49485	-0.0191353	0.00224083	0.993162	intron_variant	MODIFIER	IL5RA	ENSG00000091181
3:3139957_T_C	eo_p	rs2290610	3	3139957	C	0.356444	-0.0133117	0.00221384	0.99921	missense_variant	MODERATE	IL5RA	ENSG00000091181
3:3151759_C_T	eo_p	rs2290608	3	3151759	T	0.256283	-0.0251725	0.00247568	0.996753	5_prime_UTR_variant	MODIFIER	IL5RA	ENSG00000091181
3:3152930_G_T	eo_p	rs17878498	3	3152930	T	0.247451	0.0371551	0.00248108	0.993774	intron_variant	MODIFIER	IL5RA	ENSG00000091181
3:38207038_T_TGGGGCTGGGGTGGAGGGCGGGACAGA	mcv	rs573682388	3	38207038	TGGGGCTGGGGTGGAGGGCGGGACAGA	0.034934	-0.0505949	0.00603986	0.985604	5_prime_UTR_variant	MODIFIER	OXSR1	ENSG00000172939
3:38207038_T_TGGGGCTGGGGTGGAGGGCGGGACAGA	mscv	rs573682388	3	38207038	TGGGGCTGGGGTGGAGGGCGGGACAGA	0.034912	-0.0545382	0.00610341	0.999945	5_prime_UTR_variant	MODIFIER	OXSR1	ENSG00000172939
3:38207038_T_TGGGGCTGGGGTGGAGGGCGGGACAGA	mrv	rs573682388	3	38207038	TGGGGCTGGGGTGGAGGGCGGGACAGA	0.034915	-0.0631997	0.00626881	1	5_prime_UTR_variant	MODIFIER	OXSR1	ENSG00000172939
3:39307162_G_A	mono_p	rs3732378	3	39307162	A	0.17301	0.0456902	0.00279167	1	missense_variant	MODERATE	CX3CR1	ENSG00000168329
3:39307162_G_A	wbc	rs3732378	3	39307162	A	0.173006	0.0226031	0.0028023	0.999984	missense_variant	MODERATE	CX3CR1	ENSG00000168329
3:39307162_G_A	lymph_p	rs3732378	3	39307162	A	0.173025	0.0191688	0.0028389	0.964139	missense_variant	MODERATE	CX3CR1	ENSG00000168329
3:39307162_G_A	lymph	rs3732378	3	39307162	A	0.173033	0.0345328	0.0027939	1	missense_variant	MODERATE	CX3CR1	ENSG00000168329
3:39307162_G_A	mono	rs3732378	3	39307162	A	0.172989	0.0575586	0.00275049	1	missense_variant	MODERATE	CX3CR1	ENSG00000168329
3:42906116_T_C	eo_p	rs2228467	3	42906116	C	0.061292	0.0497164	0.00441726	1	missense_variant	MODERATE	ACKR2	ENSG00000144648
3:42906116_T_C	eo	rs2228467	3	42906116	C	0.061291	0.0623169	0.00440198	1	missense_variant	MODERATE	ACKR2	ENSG00000144648
3:42906116_T_C	mono	rs2228467	3	42906116	C	0.06129	0.163064	0.00433136	1	missense_variant	MODERATE	ACKR2	ENSG00000144648
3:42906116_T_C	mono_p	rs2228467	3	42906116	C	0.061292	0.14934	0.00439629	1	missense_variant	MODERATE	ACKR2	ENSG00000144648
3:42906116_T_C	lymph_p	rs2228467	3	42906116	C	0.061257	-0.034819	0.0044726	0.986547	missense_variant	MODERATE	ACKR2	ENSG00000144648
3:42906116_T_C	wbc	rs2228467	3	42906116	C	0.06124	0.0391348	0.00441525	0.955204	missense_variant	MODERATE	ACKR2	ENSG00000144648
3:46354444_C_T	mono_p	rs182089148	3	46354444	T	0.004629	-0.152113	0.0167547	1	upstream_gene_variant	MODIFIER	UQCRC2P1	ENSG00000236736
3:46354444_C_T	mono	rs182089148	3	46354444	T	0.004627	-0.153208	0.0165129	1	upstream_gene_variant	MODIFIER	UQCRC2P1	ENSG00000236736
3:46399764_T_A	mono_p	rs200491743	3	46399764	A	0.000677	-0.310523	0.0461121	0.983596	missense_variant	MODERATE	CCR2	ENSG00000121807
3:47087837_T_A	lymph	rs13063578	3	47087837	A	0.400603	0.054038	0.00226948	1	intron_variant	MODIFIER	SETD2	ENSG00000181555
3:47087837_T_A	neut_p	rs13063578	3	47087837	A	0.400649	-0.0303381	0.00231258	0.99432	intron_variant	MODIFIER	SETD2	ENSG00000181555
3:47087837_T_A	lymph_p	rs13063578	3	47087837	A	0.40061	0.0361369	0.00230601	0.995981	intron_variant	MODIFIER	SETD2	ENSG00000181555
3:48638801_C_T	pct	rs62618742	3	48638801	T	0.031402	-0.061395	0.00627467	0.99999	missense_variant	MODERATE	UQCRC1	ENSG00000010256
3:48908247_AT_A	ret	3:48908247_AT_A	3	48908247	A	0.408521	-0.0445211	0.00257078	0.989303	intron_variant	MODIFIER	SLC25A20	ENSG00000178537
3:49318905_A_ATG	lymph	rs200550939	3	49318905	ATG	0.309069	-0.0195305	0.00282167	0.999753	intron_variant	MODIFIER	USP4	ENSG00000114316
3:49361791_A_G	rdw_cv	rs13078949	3	49361791	G	0.447187	0.0227543	0.00222261	0.996291	intron_variant	MODIFIER	USP4	ENSG00000114316
3:50326729_C_T	hlr	rs200964278	3	50326729	T	0.00052	0.616272	0.0493839	0.999989	missense_variant	MODERATE	IFRD2	ENSG00000214706
3:50326729_C_T	ret	rs200964278	3	50326729	T	0.000522	0.508311	0.0496016	0.993471	missense_variant	MODERATE	IFRD2	ENSG00000214706
3:50326729_C_T	hlr_p	rs200964278	3	50326729	T	0.00052	0.617652	0.0494376	0.999979	missense_variant	MODERATE	IFRD2	ENSG00000214706
3:50326729_C_T	ret_p	rs200964278	3	50326729	T	0.000522	0.515596	0.0497077	0.987069	missense_variant	MODERATE	IFRD2	ENSG00000214706
3:50329826_A_G	ret_p	rs1076872	3	50329826	G	0.315851	-0.0909979	0.00234192	1	synonymous_variant	LOW	IFRD2	ENSG00000214706
3:50329826_A_G	ret	rs1076872	3	50329826	G	0.315846	-0.089661	0.00233707	1	synonymous_variant	LOW	IFRD2	ENSG00000214706
3:50329826_A_G	mrv	rs1076872	3	50329826	G	0.315901	0.0392744	0.00232405	0.978069	synonymous_variant	LOW	IFRD2	ENSG00000214706
3:50329826_A_G	hlr	rs1076872	3	50329826	G	0.315957	-0.105198	0.00232249	1	synonymous_variant	LOW	IFRD2	ENSG00000214706
3:50329826_A_G	hlr_p	rs1076872	3	50329826	G	0.315965	-0.105418	0.0023247	1	synonymous_variant	LOW	IFRD2	ENSG00000214706
3:50329826_A_G	irf	rs1076872	3	50329826	G	0.315864	-0.0889583	0.00238864	1	synonymous_variant	LOW	IFRD2	ENSG00000214706
3:56849749_T_C	pct	rs1354034	3	56849749	C	0.395483	0.0249994	0.00216427	1	intron_variant	MODIFIER	ARHGEF3	ENSG00000163947
3:56849749_T_C	lymph_p	rs1354034	3	56849749	C	0.399696	0.0162427	0.00219016	0.99999	intron_variant	MODIFIER	ARHGEF3	ENSG00000163947
3:56849749_T_C	ret	rs1354034	3	56849749	C	0.399625	-0.0234715	0.00218165	1	intron_variant	MODIFIER	ARHGEF3	ENSG00000163947
3:56849749_T_C	ret_p	rs1354034	3	56849749	C	0.399622	-0.0231593	0.00218621	1	intron_variant	MODIFIER	ARHGEF3	ENSG00000163947
3:56849749_T_C	mpv	rs1354034	3	56849749	C	0.395519	-0.226091	0.00207525	1	intron_variant	MODIFIER	ARHGEF3	ENSG00000163947
3:56849749_T_C	plt	rs1354034	3	56849749	C	0.395481	0.130944	0.00214503	1	intron_variant	MODIFIER	ARHGEF3	ENSG00000163947
3:56849749_T_C	lymph	rs1354034	3	56849749	C	0.399703	0.0223738	0.00215547	1	intron_variant	MODIFIER	ARHGEF3	ENSG00000163947
3:56950055_G_A	mpv	rs17825630	3	56950055	A	0.144166	-0.0527025	0.00300425	1	intron_variant	MODIFIER	ARHGEF3	ENSG00000163947
3:56950055_G_A	plt	rs17825630	3	56950055	A	0.144167	0.0474639	0.00310494	1	intron_variant	MODIFIER	ARHGEF3	ENSG00000163947
3:56950055_G_A	pct	rs17825630	3	56950055	A	0.144155	0.0258346	0.00313313	0.999978	intron_variant	MODIFIER	ARHGEF3	ENSG00000163947
3:70061377_G_C	rbc	rs190948281	3	70061377	C	0.003897	-0.124647	0.0172672	0.968844	intron_variant	MODIFIER	RP11-460N16.1	ENSG00000240405
3:70764744_T_C	wbc	rs17737336	3	70764744	C	0.237035	-0.0169006	0.00254555	0.998665	intergenic_variant	MODIFIER
3:71355240_G_C	lymph	rs35592432	3	71355240	C	0.027346	0.107024	0.00681898	0.989493	intron_variant	MODIFIER	FOXP1	ENSG00000114861
3:71771215_T_TG	mono_p	rs34778241	3	71771215	TG	0.380158	-0.0245546	0.00234035	1	intron_variant	MODIFIER	EIF4E3	ENSG00000163412
3:71771215_T_TG	mono	rs34778241	3	71771215	TG	0.380158	-0.0181881	0.0023056	0.999678	intron_variant	MODIFIER	EIF4E3	ENSG00000163412
3:72397279_A_G	plt	rs9809116	3	72397279	G	0.408143	0.0199371	0.00214817	0.972435	intergenic_variant	MODIFIER
3:8603243_T_C	pct	rs165177	3	8603243	C	0.254777	0.0201339	0.00244857	0.958209	intron_variant	MODIFIER	LMCD1,LMCD1-AS1	ENSG00000227110,ENSG00000071282
4:100239319_T_C	ret	rs1229984	4	100239319	C	0.0251757	-0.0457335	0.00689396	0.999697	missense_variant	MODERATE	ADH1B	ENSG00000196616
4:100239319_T_C	hlr	rs1229984	4	100239319	C	0.0252093	-0.0540775	0.00685015	1	missense_variant	MODERATE	ADH1B	ENSG00000196616
4:100239319_T_C	irf	rs1229984	4	100239319	C	0.0251713	-0.04819	0.00704478	0.999982	missense_variant	MODERATE	ADH1B	ENSG00000196616
4:100239319_T_C	hlr_p	rs1229984	4	100239319	C	0.0252066	-0.0495203	0.00685709	0.999972	missense_variant	MODERATE	ADH1B	ENSG00000196616
4:1008212_C_T	ret	rs77822621	4	1008212	T	0.042088	-0.0381313	0.00536864	0.991872	intron_variant	MODIFIER	FGFRL1	ENSG00000127418
4:1008212_C_T	hlr_p	rs77822621	4	1008212	T	0.042116	-0.0365961	0.00534086	0.995305	intron_variant	MODIFIER	FGFRL1	ENSG00000127418
4:1008212_C_T	hlr	rs77822621	4	1008212	T	0.042109	-0.0360816	0.00533608	0.996986	intron_variant	MODIFIER	FGFRL1	ENSG00000127418
4:1008212_C_T	ret_p	rs77822621	4	1008212	T	0.042097	-0.0391556	0.00537912	0.994435	intron_variant	MODIFIER	FGFRL1	ENSG00000127418
4:103188709_C_T	pdw	rs13107325	4	103188709	T	0.074663	-0.0498811	0.00410533	0.99999	missense_variant	MODERATE	SLC39A8	ENSG00000138821
4:103188709_C_T	hct	rs13107325	4	103188709	T	0.07459	0.0503967	0.00406315	0.99975	missense_variant	MODERATE	SLC39A8	ENSG00000138821
4:103188709_C_T	hgb	rs13107325	4	103188709	T	0.074589	0.050046	0.00406064	0.999678	missense_variant	MODERATE	SLC39A8	ENSG00000138821
4:103449131_A_G	wbc	rs113473633	4	103449131	G	0.025906	-0.0495319	0.00694705	0.955127	intron_variant	MODIFIER	NFKB1	ENSG00000109320
4:103449131_A_G	eo	rs113473633	4	103449131	G	0.02591	-0.0628964	0.00695318	1	intron_variant	MODIFIER	NFKB1	ENSG00000109320
4:103449131_A_G	lymph	rs113473633	4	103449131	G	0.025895	-0.0806525	0.00692506	1	intron_variant	MODIFIER	NFKB1	ENSG00000109320
4:105806108_A_T	pct	rs144317085	4	105806108	T	0.033568	0.0574043	0.00594685	0.980466	intron_variant	MODIFIER	RP11-556I14.2	ENSG00000248242
4:110638824_C_T	mscv	rs114816312	4	110638824	T	0.007492	0.0892201	0.0120699	0.960554	missense_variant	MODERATE	PLA2G12A	ENSG00000123739
4:123516551_T_C	plt	rs72669198	4	123516551	C	0.018466	0.0591408	0.00800984	0.979517	intergenic_variant	MODIFIER
4:129227284_A_T	rdw_cv	rs77611224	4	129227284	T	0.021972	-0.0704884	0.00726161	0.956977	intron_variant	MODIFIER	RP11-420A23.1	ENSG00000251432
4:145026126_C_T	mchc	rs11735662	4	145026126	T	0.034152	0.0649355	0.00602029	1	intron_variant	MODIFIER	GYPB,RP11-673E1.4	ENSG00000250361,ENSG00000248828
4:145026126_C_T	ret_p	rs11735662	4	145026126	T	0.034204	0.0883635	0.00590306	1	intron_variant	MODIFIER	GYPB,RP11-673E1.4	ENSG00000250361,ENSG00000248828
4:145026126_C_T	wbc	rs11735662	4	145026126	T	0.034165	0.0533551	0.00583136	0.986367	intron_variant	MODIFIER	GYPB,RP11-673E1.4	ENSG00000250361,ENSG00000248828
4:145026126_C_T	mscv	rs11735662	4	145026126	T	0.034213	-0.0554147	0.00570321	0.999999	intron_variant	MODIFIER	GYPB,RP11-673E1.4	ENSG00000250361,ENSG00000248828
4:145026126_C_T	neut	rs11735662	4	145026126	T	0.03419	0.0488317	0.00589208	0.999744	intron_variant	MODIFIER	GYPB,RP11-673E1.4	ENSG00000250361,ENSG00000248828
4:145026126_C_T	ret	rs11735662	4	145026126	T	0.034202	0.0817918	0.00589117	1	intron_variant	MODIFIER	GYPB,RP11-673E1.4	ENSG00000250361,ENSG00000248828
4:145026126_C_T	mch	rs11735662	4	145026126	T	0.034153	0.0566445	0.00571785	0.999649	intron_variant	MODIFIER	GYPB,RP11-673E1.4	ENSG00000250361,ENSG00000248828
4:145026126_C_T	mrv	rs11735662	4	145026126	T	0.03421	-0.083469	0.00585276	1	intron_variant	MODIFIER	GYPB,RP11-673E1.4	ENSG00000250361,ENSG00000248828
4:145026126_C_T	hlr	rs11735662	4	145026126	T	0.034194	0.0691582	0.00585821	0.99987	intron_variant	MODIFIER	GYPB,RP11-673E1.4	ENSG00000250361,ENSG00000248828
4:145026126_C_T	hlr_p	rs11735662	4	145026126	T	0.034194	0.0729915	0.00586365	0.999977	intron_variant	MODIFIER	GYPB,RP11-673E1.4	ENSG00000250361,ENSG00000248828
4:145035851_C_T	mrv	rs149908820	4	145035851	T	0.004435	-0.155146	0.0160072	0.962589	missense_variant	MODERATE	GYPA	ENSG00000170180
4:146055117_T_C	mscv	rs11545157	4	146055117	C	0.112841	-0.0712705	0.0032772	0.960094	3_prime_UTR_variant	MODIFIER	OTUD4	ENSG00000164164
4:153005716_T_C	neut_p	rs4696314	4	153005716	C	0.487591	-0.0171833	0.00217324	0.977966	intergenic_variant	MODIFIER
4:153005716_T_C	lymph_p	rs4696314	4	153005716	C	0.487559	0.0219484	0.00216582	0.993466	intergenic_variant	MODIFIER
4:153701130_C_T	rdw_cv	rs4619875	4	153701130	T	0.403078	0.0282035	0.00217013	0.987966	5_prime_UTR_variant	MODIFIER	ARFIP1	ENSG00000164144
4:154557616_C_T	pct	rs34343821	4	154557616	T	0.013566	0.0616622	0.00916148	0.999866	missense_variant	MODERATE	KIAA0922	ENSG00000121210
4:154557616_C_T	ret_p	rs34343821	4	154557616	T	0.013586	0.0699826	0.00926524	0.999959	missense_variant	MODERATE	KIAA0922	ENSG00000121210
4:154557616_C_T	plt	rs34343821	4	154557616	T	0.013564	0.0539019	0.0091032	0.987942	missense_variant	MODERATE	KIAA0922	ENSG00000121210
4:154557616_C_T	mscv	rs34343821	4	154557616	T	0.013592	-0.0759856	0.00895201	0.999999	missense_variant	MODERATE	KIAA0922	ENSG00000121210
4:154557616_C_T	mrv	rs34343821	4	154557616	T	0.013591	-0.103956	0.0091859	1	missense_variant	MODERATE	KIAA0922	ENSG00000121210
4:154557616_C_T	ret	rs34343821	4	154557616	T	0.013588	0.0683609	0.00924538	0.999832	missense_variant	MODERATE	KIAA0922	ENSG00000121210
4:15603069_G_C	mcv	rs1134634	4	15603069	C	0.413818	0.0314067	0.00208829	1	3_prime_UTR_variant	MODIFIER	CC2D2A	ENSG00000048342
4:15603069_G_C	mscv	rs1134634	4	15603069	C	0.41386	0.0224582	0.00210642	0.985666	3_prime_UTR_variant	MODIFIER	CC2D2A	ENSG00000048342
4:15603069_G_C	mch	rs1134634	4	15603069	C	0.413815	0.0310506	0.00211051	1	3_prime_UTR_variant	MODIFIER	CC2D2A	ENSG00000048342
4:157834829_GCTT_G	irf	4:157834829_GCTT_G	4	157834829	G	0.479161	0.0131525	0.00221282	0.973472	intron_variant	MODIFIER	PDGFC	ENSG00000145431
4:3447156_C_T	plt	rs4690098	4	3447156	T	0.234276	-0.0242777	0.00253259	0.991731	non_coding_transcript_exon_variant	MODIFIER	HGFAC	ENSG00000109758
4:36312542_G_A	wbc	rs28530750	4	36312542	A	0.043417	0.0579448	0.00529266	0.999976	intron_variant	MODIFIER	DTHD1	ENSG00000197057
4:36312542_G_A	neut	rs28530750	4	36312542	A	0.043394	0.0607297	0.00535019	1	intron_variant	MODIFIER	DTHD1	ENSG00000197057
4:36312542_G_A	neut_p	rs28530750	4	36312542	A	0.043397	0.0379403	0.00537537	0.999787	intron_variant	MODIFIER	DTHD1	ENSG00000197057
4:36312542_G_A	lymph_p	rs28530750	4	36312542	A	0.043404	-0.0382536	0.00535609	0.998466	intron_variant	MODIFIER	DTHD1	ENSG00000197057
4:36312542_G_A	baso_p	rs28530750	4	36312542	A	0.043368	-0.0329954	0.0055284	0.965943	intron_variant	MODIFIER	DTHD1	ENSG00000197057
4:38677011_T_TC	lymph	rs11429183	4	38677011	TC	0.446427	0.053839	0.0021445	0.999769	intron_variant	MODIFIER	KLF3	ENSG00000109787
4:39820977_A_G	pdw	rs167374	4	39820977	G	0.451036	0.0146655	0.00216444	0.980836	downstream_gene_variant	MODIFIER	PDS5A	ENSG00000121892
4:40428010_T_C	mono	rs278981	4	40428010	C	0.242196	0.0195953	0.00241247	1	missense_variant	MODERATE	RBM47	ENSG00000163694
4:55408875_A_T	neut	rs218264	4	55408875	T	0.249364	0.0342476	0.00249742	0.999988	intergenic_variant	MODIFIER
4:55408875_A_T	wbc	rs218264	4	55408875	T	0.249319	0.028988	0.00247102	0.99999	intergenic_variant	MODIFIER
4:55408999_T_C	mrv	rs218265	4	55408999	C	0.155273	0.11294	0.00297172	0.999963	intergenic_variant	MODIFIER
4:55408999_T_C	hlr_p	rs218265	4	55408999	C	0.15517	0.0506195	0.0029772	1	intergenic_variant	MODIFIER
4:55408999_T_C	hlr	rs218265	4	55408999	C	0.155174	0.0304278	0.00297431	0.999996	intergenic_variant	MODIFIER
4:55408999_T_C	mch	rs218265	4	55408999	C	0.155248	0.125172	0.00290162	0.999999	intergenic_variant	MODIFIER
4:55408999_T_C	irf	rs218265	4	55408999	C	0.15523	0.055561	0.00305579	0.999999	intergenic_variant	MODIFIER
4:55408999_T_C	neut_p	rs218265	4	55408999	C	0.155128	0.0323366	0.0030068	0.981788	intergenic_variant	MODIFIER
4:55408999_T_C	rbc	rs218265	4	55408999	C	0.155113	-0.123897	0.0029253	0.99998	intergenic_variant	MODIFIER
4:55408999_T_C	mcv	rs218265	4	55408999	C	0.155204	0.135385	0.00287158	1	intergenic_variant	MODIFIER
4:55408999_T_C	ret_p	rs218265	4	55408999	C	0.155223	0.0367013	0.00299699	1	intergenic_variant	MODIFIER
4:55408999_T_C	pct	rs218265	4	55408999	C	0.155043	0.0247441	0.00296347	0.993047	intergenic_variant	MODIFIER
4:55408999_T_C	mscv	rs218265	4	55408999	C	0.15529	0.110804	0.00289564	0.999961	intergenic_variant	MODIFIER
4:55437492_T_C	mcv	rs2703485	4	55437492	C	0.356917	-0.0135333	0.00215639	0.999588	intergenic_variant	MODIFIER
4:55437492_T_C	mrv	rs2703485	4	55437492	C	0.356875	-0.0176299	0.00223152	0.999891	intergenic_variant	MODIFIER
4:55437492_T_C	pct	rs2703485	4	55437492	C	0.357009	-0.0161281	0.0022246	0.974331	intergenic_variant	MODIFIER
4:55685303_G_GT	plt	rs558821319	4	55685303	GT	0.004665	-0.127811	0.0167911	0.995788	intergenic_variant	MODIFIER
4:6910335_C_G	mpv	rs62291089	4	6910335	G	0.193452	0.0324997	0.00273968	0.999999	upstream_gene_variant	MODIFIER	TBC1D14	ENSG00000132405
4:7045070_T_TGCGGCG	mono	rs568868093	4	7045070	TGCGGCG	0.393785	0.0405232	0.00216223	0.997732	intron_variant	MODIFIER	TADA2B,RP11-367J11.2	ENSG00000245748,ENSG00000173011
4:7045070_T_TGCGGCG	pct	rs568868093	4	7045070	TGCGGCG	0.394007	0.03261	0.00219199	0.999987	intron_variant	MODIFIER	TADA2B,RP11-367J11.2	ENSG00000245748,ENSG00000173011
4:7045070_T_TGCGGCG	plt	rs568868093	4	7045070	TGCGGCG	0.394023	0.022754	0.00217788	0.989535	intron_variant	MODIFIER	TADA2B,RP11-367J11.2	ENSG00000245748,ENSG00000173011
4:74033564_G_C	rbc	rs187918276	4	74033564	C	0.000342	0.405995	0.0640057	0.99414	intron_variant	MODIFIER	ANKRD17	ENSG00000132466
4:74033564_G_C	hct	rs187918276	4	74033564	C	0.000342	0.425268	0.0650797	0.999577	intron_variant	MODIFIER	ANKRD17	ENSG00000132466
4:74703999_C_T	lymph_p	rs16850073	4	74703999	T	0.375256	-0.0390656	0.00223357	0.990215	3_prime_UTR_variant	MODIFIER	CXCL6	ENSG00000124875
[truncated: 1,101 more rows]
