# Supplementary material for: The Polygenic and Monogenic Basis of Blood Traits and Diseases
Source: Cell. 2020 Sep 3;182(5):1214–1231.e11. doi: 10.1016/j.cell.2020.08.008 (PMC7482360; doi:10.1016/j.cell.2020.08.008)
Supplement: Table S9. Splice Variants Associated with Blood Traits, Related to Figure 4 — Putative splice variants fine-mapped for blood trait associations (SpliceAI delta score > 0.2 and fine-mapped PPFM > 0.001). var, variant ID in chromosome:position:allele1:allele2 format; rsid, variant RSID; chr, chromosome; pos, position; ref, reference allele; alt, alternate allele; SYMBOL, spliced target gene; STRAND, strand with splicing effect; DIST, distance between canonical and newly created splice sites; DS_AG, Delta score (acceptor gain); DS_AL, Delta score (acceptor loss); DS_DG, Delta score (donor gain); DS_DL, Delta score (donor loss); DP_AG, Delta score (acceptor gain); DP_AL, Delta score (acceptor loss); DP_DG, Delta score (donor gain); DP_DL, Delta score (donor loss); PPFM, fine-mapped posterior probability; AF_Allele2, frequency of alternate allele; trait, blood trait; frame, effect of splice variant on reading frame. [file mmc9.xlsx]

## Sheet: splice_variants.ukbb.PP001.delt
var	rsid	chr	pos	ref	alt	SYMBOL	STRAND	DIST	DS_AG	DS_AL	DS_DG	DS_DL	DP_AG	DP_AL	DP_DG	DP_DL	PP	AF_Allele2	trait	frame
2:69040504_G_A	rs61758703	2	69040504	G	A	ARHGAP25	+	47	0	0	0	0.2078	-24	-48	4	47	1	0.00724095	mono	frameshift
2:69040504_G_A	rs61758703	2	69040504	G	A	ARHGAP25	+	47	0	0	0	0.2078	-24	-48	4	47	1	0.00724095	mono_p	frameshift
22:17588658_G_A	rs149771513	22	17588658	G	A	IL17RA	+	0	0.0053	0	0.0579	0.2601	44	-41	14	0	1	0.000599799	mono_p	in-frame
22:17588658_G_A	rs149771513	22	17588658	G	A	IL17RA	+	0	0.0053	0	0.0579	0.2601	44	-41	14	0	1	0.000599799	mono	in-frame
22:17588658_G_A	rs149771513	22	17588658	G	A	IL17RA	+	0	0.0053	0	0.0579	0.2601	44	-41	14	0	1	0.000599799	wbc	in-frame
3:128780764_A_G	rs5030764	3	128780764	A	G	GP9	+	-193	0.2665	0	0	0	1	4	1	9	1	0.000568863	plt	frameshift
3:128780764_A_G	rs5030764	3	128780764	A	G	GP9	+	-193	0.2665	0	0	0	1	4	1	9	1	0.000568863	mpv	frameshift
3:128780764_A_G	rs5030764	3	128780764	A	G	GP9	+	-193	0.2665	0	0	0	1	4	1	9	1	0.000568863	pdw	frameshift
3:171417570_G_A	rs143845082	3	171417570	G	A	PLD1	-	-35	0	0	0.0003	0.2757	10	46	46	-35	1	0.00473985	rdw_cv	frameshift
6:31540556_T_C	rs2229094	6	31540556	T	C	LTA	+	-45	0	0	0.204	0	-45	-4	-4	-2	1	0.254017	lymph	in-frame
6:31540556_T_C	rs2229094	6	31540556	T	C	LTA	+	-45	0	0	0.204	0	-45	-4	-4	-2	1	0.254017	lymph_p	in-frame
22:17588658_G_A	rs149771513	22	17588658	G	A	IL17RA	+	0	0.0053	0	0.0579	0.2601	44	-41	14	0	0.999884	0.000599799	neut	in-frame
14:81972441_T_C	rs11499034	14	81972441	T	C	SEL1L	-	-23	0.0004	0	0.4224	0.0178	1	42	1	-23	0.999767	0.0143481	lymph	frameshift
22:17588658_G_A	rs149771513	22	17588658	G	A	IL17RA	+	0	0.0053	0	0.0579	0.2601	44	-41	14	0	0.999717	0.000599799	eo	in-frame
6:29911114_G_A	rs3173420	6	29911114	G	A	HLA-A	+	-69	0.3553	0	0	0	2	44	-6	-48	0.999706	0.522766	pct	in-frame
21:43855067_A_C	rs1893592	21	43855067	A	C	UBASH3A	+	-3	0	0	0.529	0.096	-3	-15	26	-3	0.999533	0.301205	lymph	in-frame
17:56348226_T_G	rs35897051	17	56348226	T	G	MPO	-	-2	0.1133	0.9751	0.0006	0	-32	-2	39	-1	0.998884	0.0064248	mono_p	frameshift
1:247719769_G_A	rs56043070	1	247719769	G	A	GCSAML	+	-1	0	0	0.0001	0.9961	20	-38	33	-1	0.998823	0.0714578	plt	frameshift
1:156877520_A_G	rs149254521	1	156877520	A	G	PEAR1	+	2	0	0	0.1181	0.5456	2	-27	-48	2	0.99851	0.000711585	mpv	frameshift
11:116701354_G_A	rs138326449	11	116701354	G	A	APOC3	+	-1	0.0001	0	0.1104	0.8914	32	-49	-44	-1	0.997252	0.00152913	rdw_cv	frameshift
3:128780764_A_G	rs5030764	3	128780764	A	G	GP9	+	-193	0.2665	0	0	0	1	4	1	9	0.98902	0.000568863	pct	frameshift
1:247719769_G_A	rs56043070	1	247719769	G	A	GCSAML	+	-1	0	0	0.0001	0.9961	20	-38	33	-1	0.984143	0.0714578	pdw	frameshift
11:118067537_C_G	rs141143931	11	118067537	C	G	AMICA1	-	-1	0.0868	0.9576	0	0	27	-1	-24	-1	0.982657	0.0019829	neut	frameshift
17:56348226_T_G	rs35897051	17	56348226	T	G	MPO	-	-2	0.1133	0.9751	0.0006	0	-32	-2	39	-1	0.982139	0.0064248	mono	frameshift
8:41543675_G_A	rs34664882	8	41543675	G	A	ANK1	-	-5	0	0	0.5987	0.0041	2	9	2	-5	0.979226	0.0346131	mscv	frameshift
1:247719769_G_A	rs56043070	1	247719769	G	A	GCSAML	+	-1	0	0	0.0001	0.9961	20	-38	33	-1	0.977912	0.0714578	pct	frameshift
1:247719769_G_A	rs56043070	1	247719769	G	A	GCSAML	+	-1	0	0	0.0001	0.9961	20	-38	33	-1	0.971324	0.0714578	mpv	frameshift
4:110638824_C_T	rs114816312	4	110638824	C	T	PLA2G12A	-	45	0.2418	0	0	0	-5	15	-4	15	0.960554	0.00779074	mscv	in-frame
14:94847262_T_A	rs17580	14	94847262	T	A	SERPINA1	-	-54	0	0	0.6875	0	-32	7	2	-50	0.908182	0.0487347	pct	in-frame
8:41543675_G_A	rs34664882	8	41543675	G	A	ANK1	-	-5	0	0	0.5987	0.0041	2	9	2	-5	0.809266	0.0346131	ret	frameshift
8:41543675_G_A	rs34664882	8	41543675	G	A	ANK1	-	-5	0	0	0.5987	0.0041	2	9	2	-5	0.789518	0.0346131	mrv	frameshift
7:100225847_C_T	rs139178017	7	100225847	C	T	TFR2	-	0	0.0014	0	0.5241	0.454	-22	48	-21	0	0.73214	0.00529957	rdw_cv	in-frame
8:41543675_G_A	rs34664882	8	41543675	G	A	ANK1	-	-5	0	0	0.5987	0.0041	2	9	2	-5	0.720146	0.0346131	ret_p	frameshift
19:51738917_G_A	rs35112940	19	51738917	G	A	CD33	+	14	0	0	0.2245	0	2	1	1	-50	0.565334	0.221061	hlr_p	frameshift
14:94847262_T_A	rs17580	14	94847262	T	A	SERPINA1	-	-54	0	0	0.6875	0	-32	7	2	-50	0.549579	0.0487347	plt	in-frame
1:160811374_C_G	rs115868021	1	160811374	C	G	CD244	-	0	0	0	0.026	0.2854	0	-46	13	0	0.53977	0.00575395	lymph_p	in-frame
2:169721381_A_G	rs3931	2	169721381	A	G	NOSTRIN	+	-37	0.0001	0.3593	0.0009	0	-38	-37	-38	-7	0.500425	0.322287	wbc	frameshift
22:30887555_C_T	rs76073588	22	30887555	C	T	SEC14L4	-	5	0.0045	0	0.186	0.7735	-37	14	48	5	0.488149	0.0199759	ret_p	frameshift
22:30887555_C_T	rs76073588	22	30887555	C	T	SEC14L4	-	5	0.0045	0	0.186	0.7735	-37	14	48	5	0.45134	0.0199759	ret	frameshift
8:41543675_G_A	rs34664882	8	41543675	G	A	ANK1	-	-5	0	0	0.5987	0.0041	2	9	2	-5	0.42734	0.0346131	hlr	frameshift
2:169721381_A_G	rs3931	2	169721381	A	G	NOSTRIN	+	-37	0.0001	0.3593	0.0009	0	-38	-37	-38	-7	0.424928	0.322287	mono	frameshift
1:247719769_G_A	rs56043070	1	247719769	G	A	GCSAML	+	-1	0	0	0.0001	0.9961	20	-38	33	-1	0.402353	0.0714578	lymph	frameshift
7:100225847_C_T	rs139178017	7	100225847	C	T	TFR2	-	0	0.0014	0	0.5241	0.454	-22	48	-21	0	0.400878	0.00529957	mcv	in-frame
22:30887555_C_T	rs76073588	22	30887555	C	T	SEC14L4	-	5	0.0045	0	0.186	0.7735	-37	14	48	5	0.380767	0.0199759	mscv	frameshift
8:41543675_G_A	rs34664882	8	41543675	G	A	ANK1	-	-5	0	0	0.5987	0.0041	2	9	2	-5	0.354432	0.0346131	hlr_p	frameshift
19:46181392_G_C	rs1800437	19	46181392	G	C	GIPR	+	-46	0.4323	0	0.0082	0	3	25	2	5	0.331941	0.193607	mscv	frameshift
8:41543675_G_A	rs34664882	8	41543675	G	A	ANK1	-	-5	0	0	0.5987	0.0041	2	9	2	-5	0.323923	0.0346131	mcv	frameshift
11:116701354_G_A	rs138326449	11	116701354	G	A	APOC3	+	-1	0.0001	0	0.1104	0.8914	32	-49	-44	-1	0.303986	0.00152913	mscv	frameshift
19:35556729_C_T	rs1672992	19	35556729	C	T	HPN	+	43	0.2433	0	0	0	19	-30	19	-45	0.282957	0.860753	pct	frameshift
7:100225847_C_T	rs139178017	7	100225847	C	T	TFR2	-	0	0.0014	0	0.5241	0.454	-22	48	-21	0	0.275033	0.00529957	mch	in-frame
8:41543675_G_A	rs34664882	8	41543675	G	A	ANK1	-	-5	0	0	0.5987	0.0041	2	9	2	-5	0.27215	0.0346131	mchc	frameshift
19:35556729_C_T	rs1672992	19	35556729	C	T	HPN	+	43	0.2433	0	0	0	19	-30	19	-45	0.266481	0.860753	plt	frameshift
19:46181392_G_C	rs1800437	19	46181392	G	C	GIPR	+	-46	0.4323	0	0.0082	0	3	25	2	5	0.25823	0.193607	mrv	frameshift
2:169721381_A_G	rs3931	2	169721381	A	G	NOSTRIN	+	-37	0.0001	0.3593	0.0009	0	-38	-37	-38	-7	0.255631	0.322287	neut	frameshift
7:100225847_C_T	rs139178017	7	100225847	C	T	TFR2	-	0	0.0014	0	0.5241	0.454	-22	48	-21	0	0.249438	0.00529957	hct	in-frame
19:45910003_G_T	rs8113779	19	45910003	G	T	CD3EAP	+	-27	0	0	0.5958	0	3	26	-6	-21	0.23076	0.16363	plt	in-frame
4:110920824_T_G	rs199756953	4	110920824	T	G	EGF	+	11	0.0006	0.2774	0	0	-25	11	11	39	0.208918	0.0020743	pct	frameshift
11:64004723_G_C	rs56271783	11	64004723	G	C	VEGFB	+	-29	0.0001	0	0.4218	0.0046	-8	-36	16	-29	0.201434	0.0454973	mscv	frameshift
8:41543675_G_A	rs34664882	8	41543675	G	A	ANK1	-	-5	0	0	0.5987	0.0041	2	9	2	-5	0.194832	0.0346131	irf	frameshift
11:111623088_T_A	rs4936675	11	111623088	T	A	PPP2R1B	-	-32	0.2711	0.0016	0	0	30	-32	15	-2	0.184226	0.66975	mscv	frameshift
8:41543675_G_A	rs34664882	8	41543675	G	A	ANK1	-	-5	0	0	0.5987	0.0041	2	9	2	-5	0.155546	0.0346131	rbc	frameshift
8:41543675_G_A	rs34664882	8	41543675	G	A	ANK1	-	-5	0	0	0.5987	0.0041	2	9	2	-5	0.150007	0.0346131	hgb	frameshift
5:60063694_G_A	rs200699082	5	60063694	G	A	ELOVL7	-	36	0.001	0.2568	0	0	-37	36	36	-44	0.144521	0.000532774	mpv	in-frame
17:73830996_C_T	rs17581728	17	73830996	C	T	UNC13D	-	5	0.0147	0	0.2459	0.0049	-34	34	15	5	0.141064	0.234471	mpv	frameshift
11:111623088_T_A	rs4936675	11	111623088	T	A	PPP2R1B	-	-32	0.2711	0.0016	0	0	30	-32	15	-2	0.139159	0.66975	mrv	frameshift
11:111623088_T_A	rs4936675	11	111623088	T	A	PPP2R1B	-	-32	0.2711	0.0016	0	0	30	-32	15	-2	0.128101	0.66975	mcv	frameshift
1:160811374_C_G	rs115868021	1	160811374	C	G	CD244	-	0	0	0	0.026	0.2854	0	-46	13	0	0.126945	0.00575395	neut_p	in-frame
7:100225847_C_T	rs139178017	7	100225847	C	T	TFR2	-	0	0.0014	0	0.5241	0.454	-22	48	-21	0	0.11971	0.00529957	hgb	in-frame
8:41543675_G_A	rs34664882	8	41543675	G	A	ANK1	-	-5	0	0	0.5987	0.0041	2	9	2	-5	0.0994863	0.0346131	lymph	frameshift
19:51738917_G_A	rs35112940	19	51738917	G	A	CD33	+	14	0	0	0.2245	0	2	1	1	-50	0.093689	0.221061	ret	frameshift
9:6255967_G_C	rs146597587	9	6255967	G	C	IL33	+	1	0.0141	0.8408	0	0	10	1	-3	10	0.0896552	0.00480721	eo_p	frameshift
15:89804043_C_T	rs17803620	15	89804043	C	T	FANCI	+	31	0	0	0	0.2133	31	-34	0	31	0.0727969	0.376954	rdw_cv	frameshift
15:75130093_T_C	rs12898397	15	75130093	T	C	ULK3	-	-1	0	0	0.6662	0.667	-1	40	5	-1	0.0710531	0.630918	lymph_p	frameshift
12:133196037_C_T	rs75585377	12	133196037	C	T	P2RX2	+	-12	0.2915	0.1076	0.0932	0	7	-12	-13	18	0.0680058	0.017437	mscv	in-frame
19:10475652_C_A	rs2304256	19	10475652	C	A	TYK2	-	72	0.2725	0	0	0	-9	21	-9	49	0.0668309	0.287046	wbc	in-frame
11:116701354_G_A	rs138326449	11	116701354	G	A	APOC3	+	-1	0.0001	0	0.1104	0.8914	32	-49	-44	-1	0.0612537	0.00152913	mrv	frameshift
19:36235431_A_G	rs3761087	19	36235431	A	G	AD000671.6	-	96	0.1924	0	0.2839	0	10	6	-39	6	0.0516132	0.143355	rdw_cv	in-frame
19:36235431_A_G	rs3761087	19	36235431	A	G	U2AF1L4	-	10	0	0	0.2911	0	10	6	-39	6	0.0516132	0.143355	rdw_cv	in-frame
19:51738917_G_A	rs35112940	19	51738917	G	A	CD33	+	14	0	0	0.2245	0	2	1	1	-50	0.0501762	0.221061	ret_p	frameshift
7:6066450_T_C	rs2640	7	6066450	T	C	EIF2AK1	-	-91	0.0004	0	0.2953	0	-38	40	0	18	0.0483303	0.042748	hlr_p	frameshift
7:6066450_T_C	rs2640	7	6066450	T	C	EIF2AK1	-	-91	0.0004	0	0.2953	0	-38	40	0	18	0.0456503	0.042748	irf	frameshift
11:64004723_G_C	rs56271783	11	64004723	G	C	VEGFB	+	-29	0.0001	0	0.4218	0.0046	-8	-36	16	-29	0.0449973	0.0454973	lymph_p	frameshift
8:19819724_C_G	rs328	8	19819724	C	G	LPL	+	6	0	0	0.2006	0.0354	-3	3	-3	6	0.0446849	0.101358	rdw_cv	in-frame
7:6066450_T_C	rs2640	7	6066450	T	C	EIF2AK1	-	-91	0.0004	0	0.2953	0	-38	40	0	18	0.0445938	0.042748	hlr	frameshift
7:75630274_T_C	rs8565	7	75630274	T	C	STYXL1	-	46	0.8902	0	0	0	-1	-2	-46	-1	0.0445421	0.7334	eo_p	frameshift
9:6255967_G_C	rs146597587	9	6255967	G	C	IL33	+	1	0.0141	0.8408	0	0	10	1	-3	10	0.0437721	0.00480721	eo	frameshift
10:73558886_G_A	rs4747194	10	73558886	G	A	CDH23	+	-18	0.4883	0	0	0	2	6	-18	40	0.0423681	0.286891	mono_p	in-frame
17:6920257_C_T	rs11078662	17	6920257	C	T	RNASEK-C17orf49	+	-28	0.2086	0.0108	0	0	12	-28	23	18	0.0407097	0.0698203	lymph_p	frameshift
17:6920257_C_T	rs11078662	17	6920257	C	T	C17orf49	+	-28	0.2129	0.0083	0	0	12	-28	23	18	0.0407097	0.0698203	lymph_p	frameshift
7:6066450_T_C	rs2640	7	6066450	T	C	EIF2AK1	-	-91	0.0004	0	0.2953	0	-38	40	0	18	0.0389963	0.042748	ret_p	frameshift
1:63881552_C_T	rs4630153	1	63881552	C	T	ALG6	+	-8	0.1272	0.2495	0	0	13	-8	-8	-24	0.0379366	0.686716	mrv	frameshift
12:133196037_C_T	rs75585377	12	133196037	C	T	P2RX2	+	-12	0.2915	0.1076	0.0932	0	7	-12	-13	18	0.0379327	0.017437	mrv	in-frame
3:46491985_C_T	rs61740470	3	46491985	C	T	LTF	-	0	0.0006	0	0.2009	0.0785	5	48	6	0	0.0374909	0.0101729	mono_p	in-frame
9:35707338_G_A	rs55810625	9	35707338	G	A	TLN1	-	7	0.0009	0	0.4386	0	-48	18	2	4	0.0374317	0.293248	irf	frameshift
7:6066450_T_C	rs2640	7	6066450	T	C	EIF2AK1	-	-91	0.0004	0	0.2953	0	-38	40	0	18	0.0359954	0.042748	ret	frameshift
6:142688969_A_G	rs17280293	6	142688969	A	G	ADGRG6	+	78	0.0322	0	0.2288	0	1	-45	0	-16	0.0348387	0.0275156	hgb	in-frame
22:17588658_G_A	rs149771513	22	17588658	G	A	IL17RA	+	0	0.0053	0	0.0579	0.2601	44	-41	14	0	0.0336207	0.000599799	lymph_p	in-frame
3:148597612_C_T	rs12489516	3	148597612	C	T	CPA3	+	-37	0	0.2642	0	0	17	-37	-42	-37	0.0332517	0.950304	eo	frameshift
17:56348226_T_G	rs35897051	17	56348226	T	G	MPO	-	-2	0.1133	0.9751	0.0006	0	-32	-2	39	-1	0.0325928	0.0064248	neut_p	frameshift
16:50109478_G_A	rs12931497	16	50109478	G	A	HEATR3	+	4	0.2287	0.0025	0.0001	0	18	4	18	20	0.0323767	0.711938	rdw_cv	frameshift
3:39111140_C_A	rs2293312	3	39111140	C	A	WDR48	+	-6	0.001	0.2773	0	0	2	-6	-46	2	0.02962	0.305444	pdw	in-frame
7:75630274_T_C	rs8565	7	75630274	T	C	STYXL1	-	46	0.8902	0	0	0	-1	-2	-46	-1	0.0292291	0.7334	hlr	frameshift
9:35707338_G_A	rs55810625	9	35707338	G	A	TLN1	-	7	0.0009	0	0.4386	0	-48	18	2	4	0.0291644	0.293248	wbc	frameshift
6:29912796_G_A	rs2735103	6	29912796	G	A	HLA-A	+	40	0.2789	0	0	0	22	44	22	10	0.0288068	0.31368	eo	frameshift
16:2834826_A_G	rs12931183	16	2834826	A	G	PRSS33	-	-23	0.0001	0.27	0	0	12	-23	-23	20	0.0274532	0.757354	eo_p	frameshift
12:133196037_C_T	rs75585377	12	133196037	C	T	P2RX2	+	-12	0.2915	0.1076	0.0932	0	7	-12	-13	18	0.0274304	0.017437	mch	in-frame
9:35707338_G_A	rs55810625	9	35707338	G	A	TLN1	-	7	0.0009	0	0.4386	0	-48	18	2	4	0.0267434	0.293248	lymph	frameshift
1:153588340_C_T	rs11548103	1	153588340	C	T	S100A14	-	-35	0	0	0.311	0.0115	4	-19	4	-35	0.0266796	0.474159	pct	frameshift
16:50100253_T_A	rs4389139	16	50100253	T	A	HEATR3	+	25	0.2463	0.0054	0	0	2	25	-34	45	0.0263196	0.711719	rdw_cv	frameshift
5:68602746_G_C	rs6881767	5	68602746	G	C	CCDC125	-	-17	0.0161	0.3168	0	0	-1	-17	1	4	0.025459	0.440348	mono_p	frameshift
16:50100253_T_A	rs4389139	16	50100253	T	A	HEATR3	+	25	0.2463	0.0054	0	0	2	25	-34	45	0.0254189	0.711719	mrv	frameshift
16:2050192_G_T	rs11556528	16	2050192	G	T	ZNF598	-	65	0.2047	0	0	0	-21	47	3	-39	0.0246836	0.192242	rdw_cv	frameshift
8:19819724_C_G	rs328	8	19819724	C	G	LPL	+	6	0	0	0.2006	0.0354	-3	3	-3	6	0.0239725	0.101358	mrv	in-frame
19:18257750_C_T	rs2072490	19	18257750	C	T	MAST3	+	-59	0.0113	0	0.4023	0	-28	42	-6	50	0.0232274	0.533543	eo_p	frameshift
16:2834826_A_G	rs12931183	16	2834826	A	G	PRSS33	-	-23	0.0001	0.27	0	0	12	-23	-23	20	0.0219622	0.757354	eo	frameshift
6:24806594_C_T	rs9358799	6	24806594	C	T	RP3-369A17.6	-	1	0.0002	0	0.0028	0.9279	-45	0	42	1	0.021215	0.542534	neut_p	frameshift
8:19819724_C_G	rs328	8	19819724	C	G	LPL	+	6	0	0	0.2006	0.0354	-3	3	-3	6	0.0207978	0.101358	mchc	in-frame
15:75130093_T_C	rs12898397	15	75130093	T	C	ULK3	-	-1	0	0	0.6662	0.667	-1	40	5	-1	0.0204833	0.630918	neut_p	frameshift
6:29912796_G_A	rs2735103	6	29912796	G	A	HLA-A	+	40	0.2789	0	0	0	22	44	22	10	0.0198978	0.31368	eo_p	frameshift
17:42289214_G_A	rs79497010	17	42289214	G	A	UBTF	-	27	0	0	0.8726	0.0081	2	-37	2	27	0.0197954	0.0273397	mrv	in-frame
5:68602746_G_C	rs6881767	5	68602746	G	C	CCDC125	-	-17	0.0161	0.3168	0	0	-1	-17	1	4	0.0197173	0.440348	lymph_p	frameshift
8:19819724_C_G	rs328	8	19819724	C	G	LPL	+	6	0	0	0.2006	0.0354	-3	3	-3	6	0.0194577	0.101358	eo_p	in-frame
6:24806594_C_T	rs9358799	6	24806594	C	T	RP3-369A17.6	-	1	0.0002	0	0.0028	0.9279	-45	0	42	1	0.019301	0.542534	lymph_p	frameshift
16:50109478_G_A	rs12931497	16	50109478	G	A	HEATR3	+	4	0.2287	0.0025	0.0001	0	18	4	18	20	0.0186689	0.711938	mrv	frameshift
19:10475652_C_A	rs2304256	19	10475652	C	A	TYK2	-	72	0.2725	0	0	0	-9	21	-9	49	0.018632	0.287046	neut_p	in-frame
19:10475652_C_A	rs2304256	19	10475652	C	A	TYK2	-	72	0.2725	0	0	0	-9	21	-9	49	0.0186088	0.287046	lymph	in-frame
5:68602746_G_C	rs6881767	5	68602746	G	C	CCDC125	-	-17	0.0161	0.3168	0	0	-1	-17	1	4	0.0182245	0.440348	neut_p	frameshift
7:75630274_T_C	rs8565	7	75630274	T	C	STYXL1	-	46	0.8902	0	0	0	-1	-2	-46	-1	0.0177331	0.7334	ret	frameshift
19:8486884_G_A	rs1133893	19	8486884	G	A	ELAVL1	-	23006	0.0041	0	0.9455	0	1	-44	2	13	0.0164283	0.326084	mcv	frameshift
8:19819724_C_G	rs328	8	19819724	C	G	LPL	+	6	0	0	0.2006	0.0354	-3	3	-3	6	0.016352	0.101358	mpv	in-frame
3:132217957_T_G	rs78526588	3	132217957	T	G	DNAJC13	+	13	0.4992	0.0296	0.0001	0	1	13	37	28	0.0155396	0.0894758	mch	frameshift
8:19819724_C_G	rs328	8	19819724	C	G	LPL	+	6	0	0	0.2006	0.0354	-3	3	-3	6	0.0149784	0.101358	eo	in-frame
8:17817553_G_T	rs17635381	8	17817553	G	T	PCM1	+	-30	0.4266	0.0012	0	0	5	-30	5	-1	0.0146233	0.141992	mrv	in-frame
5:140054257_C_T	rs58302597	5	140054257	C	T	HARS	-	7	0	0	0.3131	0	-2	-49	-2	30	0.0145409	0.224572	mono	frameshift
3:132224128_G_A	rs62292959	3	132224128	G	A	DNAJC13	+	18	0.3355	0.0165	0	0	2	18	27	0	0.0143772	0.112141	hgb	in-frame
20:55910542_T_G	rs3764674	20	55910542	T	G	SPO11	+	-31	0.0005	0	0.2042	0	-39	33	33	-20	0.0131807	0.171559	neut	frameshift
11:64004723_G_C	rs56271783	11	64004723	G	C	VEGFB	+	-29	0.0001	0	0.4218	0.0046	-8	-36	16	-29	0.012886	0.0454973	mrv	frameshift
6:24806594_C_T	rs9358799	6	24806594	C	T	RP3-369A17.6	-	1	0.0002	0	0.0028	0.9279	-45	0	42	1	0.0124328	0.542534	lymph	frameshift
16:50100253_T_A	rs4389139	16	50100253	T	A	HEATR3	+	25	0.2463	0.0054	0	0	2	25	-34	45	0.0118778	0.711719	mscv	frameshift
18:61387389_G_A	rs1506420	18	61387389	G	A	SERPINB11	+	0	0	0	0.0418	0.3233	0	-8	-39	0	0.0115822	0.272854	eo_p	in-frame
5:68602746_G_C	rs6881767	5	68602746	G	C	CCDC125	-	-17	0.0161	0.3168	0	0	-1	-17	1	4	0.0114216	0.440348	wbc	frameshift
2:148657117_G_A	rs1128919	2	148657117	G	A	ACVR2A	+	19	0.155	0	0.001	0.3565	2	11	40	19	0.0107981	0.301542	mono_p	frameshift
12:48526659_G_A	rs2228501	12	48526659	G	A	PFKM	+	-8	0.2435	0	0	0	2	-4	2	0	0.0106018	0.0994778	hct	frameshift
18:61387389_G_A	rs1506420	18	61387389	G	A	SERPINB11	+	0	0	0	0.0418	0.3233	0	-8	-39	0	0.0101783	0.272854	eo	in-frame
11:111623088_T_A	rs4936675	11	111623088	T	A	PPP2R1B	-	-32	0.2711	0.0016	0	0	30	-32	15	-2	0.0101181	0.66975	rbc	frameshift
19:8486884_G_A	rs1133893	19	8486884	G	A	ELAVL1	-	23006	0.0041	0	0.9455	0	1	-44	2	13	0.00986054	0.326084	mch	frameshift
20:33872311_G_C	rs2275275	20	33872311	G	C	EIF6	-	-16	0	0.209	0	0	-1	-16	-16	23	0.00964722	0.207247	ret_p	frameshift
6:24806594_C_T	rs9358799	6	24806594	C	T	RP3-369A17.6	-	1	0.0002	0	0.0028	0.9279	-45	0	42	1	0.00952035	0.542534	neut	frameshift
22:38993370_C_T	rs5757162	22	38993370	C	T	FAM227A	-	-9	0.3342	0	0	0	-2	29	-2	23	0.00908276	0.28497	mscv	in-frame
3:132224128_G_A	rs62292959	3	132224128	G	A	DNAJC13	+	18	0.3355	0.0165	0	0	2	18	27	0	0.00906315	0.112141	wbc	in-frame
7:100175010_C_T	rs140761835	7	100175010	C	T	LRCH4	-	2	0.2992	0	0.0005	0	-2	-47	3	36	0.00897287	0.019767	lymph	frameshift
17:39974642_A_G	rs34764749	17	39974642	A	G	FKBP10	+	-8	0.2165	0	0.0001	0	1	2	1	-4	0.00891195	0.0388986	irf	frameshift
3:132217957_T_G	rs78526588	3	132217957	T	G	DNAJC13	+	13	0.4992	0.0296	0.0001	0	1	13	37	28	0.00884984	0.0894758	neut	frameshift
5:68602746_G_C	rs6881767	5	68602746	G	C	CCDC125	-	-17	0.0161	0.3168	0	0	-1	-17	1	4	0.00869602	0.440348	neut	frameshift
1:63881552_C_T	rs4630153	1	63881552	C	T	ALG6	+	-8	0.1272	0.2495	0	0	13	-8	-8	-24	0.00865391	0.686716	mscv	frameshift
17:73888273_C_T	rs4398150	17	73888273	C	T	TRIM65	-	-7	0.5662	0.0849	0	0	-2	-7	-32	-16	0.00863165	0.103703	rbc	frameshift
2:148657117_G_A	rs1128919	2	148657117	G	A	ACVR2A	+	19	0.155	0	0.001	0.3565	2	11	40	19	0.00859419	0.301542	baso	frameshift
16:50109478_G_A	rs12931497	16	50109478	G	A	HEATR3	+	4	0.2287	0.0025	0.0001	0	18	4	18	20	0.00843742	0.711938	mscv	frameshift
12:48526659_G_A	rs2228501	12	48526659	G	A	PFKM	+	-8	0.2435	0	0	0	2	-4	2	0	0.00840876	0.0994778	hgb	frameshift
19:39924129_T_C	rs566130	19	39924129	T	C	RPS16	-	33	0.0001	0	0.3171	0.0005	-47	36	5	33	0.00814041	0.512407	neut	in-frame
20:62598815_C_T	rs817330	20	62598815	C	T	ZNF512B	-	61	0.4702	0	0.0002	0	-2	-1	-2	-28	0.00752753	0.407366	mpv	frameshift
2:74690378_C_T	rs1063588	2	74690378	C	T	MOGS	-	-61	0.0585	0	0.3427	0	-32	15	3	-37	0.00752072	0.134659	pct	frameshift
22:38993370_C_T	rs5757162	22	38993370	C	T	FAM227A	-	-9	0.3342	0	0	0	-2	29	-2	23	0.00752022	0.28497	mcv	in-frame
16:28846866_G_A	rs55719896	16	28846866	G	A	ATXN2L	+	4	0.3047	0	0	0	10	1	10	4	0.0073687	0.401956	rbc	frameshift
8:41543675_G_A	rs34664882	8	41543675	G	A	ANK1	-	-5	0	0	0.5987	0.0041	2	9	2	-5	0.00734266	0.0346131	rdw_cv	frameshift
11:67223920_C_G	rs1638564	11	67223920	C	G	CABP4	+	-7	0	0	0.4781	0	-32	3	-3	-32	0.00716747	0.438818	mcv	frameshift
11:125708198_C_T	rs10160391	11	125708198	C	T	PATE4	+	3	0	0.2259	0	0	24	3	3	32	0.00684619	0.88794	mpv	in-frame
2:169721381_A_G	rs3931	2	169721381	A	G	NOSTRIN	+	-37	0.0001	0.3593	0.0009	0	-38	-37	-38	-7	0.00671463	0.322287	eo	frameshift
16:28846866_G_A	rs55719896	16	28846866	G	A	ATXN2L	+	4	0.3047	0	0	0	10	1	10	4	0.00654656	0.401956	mcv	frameshift
2:74690378_C_T	rs1063588	2	74690378	C	T	MOGS	-	-61	0.0585	0	0.3427	0	-32	15	3	-37	0.0065439	0.134659	plt	frameshift
6:29911114_G_A	rs3173420	6	29911114	G	A	HLA-A	+	-69	0.3553	0	0	0	2	44	-6	-48	0.00652649	0.522766	eo_p	in-frame
6:3289983_T_C	rs4959230	6	3289983	T	C	SLC22A23	-	15	0	0	0.2265	0.0028	1	-14	1	15	0.00648915	0.131852	mpv	in-frame
3:121642048_A_T	rs3817601	3	121642048	A	T	SLC15A2	+	21	0.2379	0.0439	0	0	5	21	5	-3	0.00641413	0.479834	hgb	in-frame
3:121642048_A_T	rs3817601	3	121642048	A	T	SLC15A2	+	21	0.2379	0.0439	0	0	5	21	5	-3	0.00637323	0.479834	hct	in-frame
20:33509275_G_A	rs3818273	20	33509275	G	A	ACSS2	+	-10	0.0009	0.0001	0.7555	0.0757	-14	-10	1	-10	0.00636528	0.62155	ret_p	frameshift
16:28846866_G_A	rs55719896	16	28846866	G	A	ATXN2L	+	4	0.3047	0	0	0	10	1	10	4	0.00630164	0.401956	mrv	frameshift
22:38993370_C_T	rs5757162	22	38993370	C	T	FAM227A	-	-9	0.3342	0	0	0	-2	29	-2	23	0.00627713	0.28497	mch	in-frame
16:28846866_G_A	rs55719896	16	28846866	G	A	ATXN2L	+	4	0.3047	0	0	0	10	1	10	4	0.00621003	0.401956	mch	frameshift
3:121642048_A_T	rs3817601	3	121642048	A	T	SLC15A2	+	21	0.2379	0.0439	0	0	5	21	5	-3	0.00612919	0.479834	pct	in-frame
11:67223920_C_G	rs1638564	11	67223920	C	G	CABP4	+	-7	0	0	0.4781	0	-32	3	-3	-32	0.00609999	0.438818	mch	frameshift
19:35506729_G_A	rs2290647	19	35506729	G	A	GRAMD1A	+	-1	0.9912	0.0066	0	0	2	-1	2	-1	0.00600429	0.298226	wbc	frameshift
20:33509275_G_A	rs3818273	20	33509275	G	A	ACSS2	+	-10	0.0009	0.0001	0.7555	0.0757	-14	-10	1	-10	0.00593428	0.62155	ret	frameshift
17:39974642_A_G	rs34764749	17	39974642	A	G	FKBP10	+	-8	0.2165	0	0.0001	0	1	2	1	-4	0.00586752	0.0388986	hlr_p	frameshift
3:132224128_G_A	rs62292959	3	132224128	G	A	DNAJC13	+	18	0.3355	0.0165	0	0	2	18	27	0	0.00582993	0.112141	neut	in-frame
9:35707338_G_A	rs55810625	9	35707338	G	A	TLN1	-	7	0.0009	0	0.4386	0	-48	18	2	4	0.00576689	0.293248	mono	frameshift
14:67675021_C_T	rs35680137	14	67675021	C	T	FAM71D	+	-102	0.3328	0	0	0	13	46	13	12	0.00565917	0.0273858	irf	in-frame
20:33872311_G_C	rs2275275	20	33872311	G	C	EIF6	-	-16	0	0.209	0	0	-1	-16	-16	23	0.00531937	0.207247	irf	frameshift
15:75130093_T_C	rs12898397	15	75130093	T	C	ULK3	-	-1	0	0	0.6662	0.667	-1	40	5	-1	0.00502718	0.630918	lymph	frameshift
22:30776095_C_T	rs5749088	22	30776095	C	T	RNF215	-	-44	0	0	0.8058	0.0342	28	-45	3	-44	0.00484573	0.240886	pdw	frameshift
3:121642048_A_T	rs3817601	3	121642048	A	T	SLC15A2	+	21	0.2379	0.0439	0	0	5	21	5	-3	0.00483038	0.479834	plt	in-frame
3:58395863_A_G	rs56384862	3	58395863	A	G	PXK	+	23	0.001	0	0.3314	0.0141	-17	-43	0	23	0.00477467	0.372564	hct	frameshift
11:118952173_A_G	rs15818	11	118952173	A	G	VPS11	+	-4	0.7777	0	0.0006	0	1	2	1	47	0.00475863	0.407413	mono_p	frameshift
3:58395863_A_G	rs56384862	3	58395863	A	G	PXK	+	23	0.001	0	0.3314	0.0141	-17	-43	0	23	0.00473924	0.372564	hgb	frameshift
3:58395863_A_G	rs56384862	3	58395863	A	G	PXK	+	23	0.001	0	0.3314	0.0141	-17	-43	0	23	0.00451465	0.372564	rbc	frameshift
19:39924129_T_C	rs566130	19	39924129	T	C	RPS16	-	33	0.0001	0	0.3171	0.0005	-47	36	5	33	0.00436275	0.512407	wbc	in-frame
3:132217957_T_G	rs78526588	3	132217957	T	G	DNAJC13	+	13	0.4992	0.0296	0.0001	0	1	13	37	28	0.00420833	0.0894758	mcv	frameshift
19:39224934_C_T	rs62120072	19	39224934	C	T	CAPN12	-	25	0.0008	0	0.217	0.0347	3	9	3	25	0.00408493	0.0654488	pct	frameshift
11:67223920_C_G	rs1638564	11	67223920	C	G	CABP4	+	-7	0	0	0.4781	0	-32	3	-3	-32	0.00406896	0.438818	mrv	frameshift
22:38993370_C_T	rs5757162	22	38993370	C	T	FAM227A	-	-9	0.3342	0	0	0	-2	29	-2	23	0.00393174	0.28497	hgb	in-frame
3:132217957_T_G	rs78526588	3	132217957	T	G	DNAJC13	+	13	0.4992	0.0296	0.0001	0	1	13	37	28	0.00379908	0.0894758	wbc	frameshift
7:75630274_T_C	rs8565	7	75630274	T	C	STYXL1	-	46	0.8902	0	0	0	-1	-2	-46	-1	0.00377499	0.7334	eo	frameshift
17:39974642_A_G	rs34764749	17	39974642	A	G	FKBP10	+	-8	0.2165	0	0.0001	0	1	2	1	-4	0.00367975	0.0388986	hlr	frameshift
3:41957466_T_G	rs1716698	3	41957466	T	G	ULK4	-	3	0	0	0.0001	0.9248	3	17	-9	3	0.00365977	0.839931	rbc	in-frame
3:41957466_T_G	rs1716698	3	41957466	T	G	ULK4	-	3	0	0	0.0001	0.9248	3	17	-9	3	0.0035786	0.839931	hgb	in-frame
22:38993370_C_T	rs5757162	22	38993370	C	T	FAM227A	-	-9	0.3342	0	0	0	-2	29	-2	23	0.00357826	0.28497	hct	in-frame
3:41957466_T_G	rs1716698	3	41957466	T	G	ULK4	-	3	0	0	0.0001	0.9248	3	17	-9	3	0.00353647	0.839931	hct	in-frame
22:38993370_C_T	rs5757162	22	38993370	C	T	FAM227A	-	-9	0.3342	0	0	0	-2	29	-2	23	0.00348642	0.28497	mrv	in-frame
2:148657117_G_A	rs1128919	2	148657117	G	A	ACVR2A	+	19	0.155	0	0.001	0.3565	2	11	40	19	0.00320184	0.301542	mono	frameshift
22:42159229_G_T	rs2050033	22	42159229	G	T	MEI1	+	-51	0.2709	0	0	0	7	-40	7	30	0.00301729	0.819263	mono	in-frame
11:64120800_G_A	rs80181608	11	64120800	G	A	CCDC88B	+	23	0.4397	0	0	0	3	35	3	22	0.00290646	0.0375281	mpv	frameshift
6:31239049_G_T	rs1065406	6	31239049	G	T	HLA-C	-	76	0.2546	0	0	0	-2	-16	-2	13	0.00285993	0.0263964	baso	frameshift
11:65727301_A_G	rs491973	11	65727301	A	G	TSGA10IP	+	-13	0.0065	0.2485	0.0034	0	1	-13	-5	5	0.00285666	0.468053	baso	frameshift
20:25276343_G_A	rs2258728	20	25276343	G	A	PYGB	+	-37	0	0	0.4851	0.0074	-37	-45	1	-37	0.00276499	0.434483	pdw	frameshift
9:116191169_A_G	rs72760093	9	116191169	A	G	C9orf43	+	11	0.995	0.59	0	0	1	11	11	21	0.00265607	0.095314	mpv	frameshift
17:34257637_T_C	rs2280786	17	34257637	T	C	RDM1	-	-1	0.0004	0	0.1118	0.2916	39	-2	1	-1	0.00244736	0.0271384	hlr	frameshift
11:5862532_A_C	rs10742809	11	5862532	A	C	OR52E6	-	-374	0.0019	0	0.371	0	-1	-16	0	-5	0.00240213	0.316992	plt	frameshift
3:122277172_G_A	rs9289199	3	122277172	G	A	PARP9	-	4	0	0.0003	0.0002	0.2253	-42	4	2	4	0.00229036	0.16137	mcv	frameshift
19:15508130_G_A	rs7247749	19	15508130	G	A	AKAP8L	-	-39	0.306	0	0.0001	0	1	-13	2	39	0.00225728	0.754949	hlr_p	in-frame
14:23374435_G_A	rs2295680	14	23374435	G	A	RBM23	-	20	0.7317	0	0.0009	0	-5	43	12	-8	0.00214733	0.571127	eo_p	frameshift
17:34257637_T_C	rs2280786	17	34257637	T	C	RDM1	-	-1	0.0004	0	0.1118	0.2916	39	-2	1	-1	0.00213036	0.0271384	hlr_p	frameshift
20:36959436_T_G	rs5743535	20	36959436	T	G	BPI	+	14	0.0024	0.255	0	0	-49	14	-47	14	0.00211803	0.066337	baso_p	frameshift
3:122277172_G_A	rs9289199	3	122277172	G	A	PARP9	-	4	0	0.0003	0.0002	0.2253	-42	4	2	4	0.0021131	0.16137	mch	frameshift
20:33872311_G_C	rs2275275	20	33872311	G	C	EIF6	-	-16	0	0.209	0	0	-1	-16	-16	23	0.00210843	0.207247	hlr_p	frameshift
17:73830996_C_T	rs17581728	17	73830996	C	T	UNC13D	-	5	0.0147	0	0.2459	0.0049	-34	34	15	5	0.00208338	0.234471	rdw_cv	frameshift
3:49721798_C_A	rs13085791	3	49721798	C	A	MST1	-	-51	0.0004	0	0.3293	0	6	32	6	-46	0.00206874	0.290547	mscv	in-frame
3:122277172_G_A	rs9289199	3	122277172	G	A	PARP9	-	4	0	0.0003	0.0002	0.2253	-42	4	2	4	0.00191341	0.16137	mscv	frameshift
11:118944675_C_T	rs3825061	11	118944675	C	T	VPS11	+	-14	0	0	0.8435	0.0136	-2	-8	-2	-14	0.00187566	0.39605	mono_p	frameshift
19:10475652_C_A	rs2304256	19	10475652	C	A	TYK2	-	72	0.2725	0	0	0	-9	21	-9	49	0.00187052	0.287046	mono	in-frame
15:75130093_T_C	rs12898397	15	75130093	T	C	ULK3	-	-1	0	0	0.6662	0.667	-1	40	5	-1	0.00168419	0.630918	mono_p	frameshift
19:39224934_C_T	rs62120072	19	39224934	C	T	CAPN12	-	25	0.0008	0	0.217	0.0347	3	9	3	25	0.00164815	0.0654488	plt	frameshift
19:10469975_A_C	rs12720356	19	10469975	A	C	TYK2	-	3	0.8622	0	0.0001	0	-1	-12	-1	-12	0.00158991	0.097391	wbc	in-frame
15:75130093_T_C	rs12898397	15	75130093	T	C	ULK3	-	-1	0	0	0.6662	0.667	-1	40	5	-1	0.00153128	0.630918	mono	frameshift
6:31324667_G_A	rs1050502	6	31324667	G	A	HLA-B	-	67	0.2781	0	0.0001	0	-5	22	-5	-35	0.00143294	0.0410227	baso	frameshift
20:55910542_T_G	rs3764674	20	55910542	T	G	SPO11	+	-31	0.0005	0	0.2042	0	-39	33	33	-20	0.00142623	0.171559	pct	frameshift
11:125708198_C_T	rs10160391	11	125708198	C	T	PATE4	+	3	0	0.2259	0	0	24	3	3	32	0.0014141	0.88794	plt	in-frame
12:48134695_T_C	rs2074533	12	48134695	T	C	RAPGEF3	-	3	0.0006	0	0.3947	0.0047	24	12	14	3	0.00141187	0.557754	mch	in-frame
1:247978339_G_A	rs6681046	1	247978339	G	A	OR14A16	-	-237	0.0006	0	0.2243	0	2	25	2	-39	0.00139197	0.0603347	pct	in-frame
11:59831716_C_A	rs1151065	11	59831716	C	A	MS4A3	+	19	0.0011	0.2206	0	0	50	19	-31	27	0.00138355	0.283758	neut	frameshift
6:29911114_G_A	rs3173420	6	29911114	G	A	HLA-A	+	-69	0.3553	0	0	0	2	44	-6	-48	0.00135568	0.522766	plt	in-frame
2:148657117_G_A	rs1128919	2	148657117	G	A	ACVR2A	+	19	0.155	0	0.001	0.3565	2	11	40	19	0.00135131	0.301542	eo	frameshift
8:17817553_G_T	rs17635381	8	17817553	G	T	PCM1	+	-30	0.4266	0.0012	0	0	5	-30	5	-1	0.00133952	0.141992	mscv	in-frame
12:50727706_G_C	rs6580741	12	50727706	G	C	FAM186A	-	-12	0	0	0.9282	0.0508	-1	32	0	-12	0.00133038	0.349266	wbc	in-frame
4:110638824_C_T	rs114816312	4	110638824	C	T	PLA2G12A	-	45	0.2418	0	0	0	-5	15	-4	15	0.00130168	0.00779074	pct	in-frame
16:29675928_C_T	rs1050881	16	29675928	C	T	SPN	+	-912	0	0	0.3363	0	-2	-35	-2	45	0.00128824	0.0572891	plt	in-frame
19:50086806_C_T	rs3745474	19	50086806	C	T	PRRG2	+	-7	0.4013	0.1399	0	0	14	-7	-31	-4	0.0012821	0.172829	mscv	frameshift
3:49721798_C_A	rs13085791	3	49721798	C	A	MST1	-	-51	0.0004	0	0.3293	0	6	32	6	-46	0.00121784	0.290547	mscv	in-frame
12:50727706_G_C	rs6580741	12	50727706	G	C	FAM186A	-	-12	0	0	0.9282	0.0508	-1	32	0	-12	0.00121066	0.349266	neut	in-frame
1:247719769_G_A	rs56043070	1	247719769	G	A	GCSAML	+	-1	0	0	0.0001	0.9961	20	-38	33	-1	0.00105584	0.0714578	lymph_p	frameshift
16:88802748_C_T	rs61742623	16	88802748	C	T	PIEZO1	-	68	0.3375	0	0	0	-2	-9	-2	0	0.0010391	0.141112	mono_p	frameshift
