# Supplementary material for: The Polygenic and Monogenic Basis of Blood Traits and Diseases
Source: Cell. 2020 Sep 3;182(5):1214–1231.e11. doi: 10.1016/j.cell.2020.08.008 (PMC7482360; doi:10.1016/j.cell.2020.08.008)
Supplement: Table S10. PGS Correlation, Related to Figure 5 — Results for all tested polygenic scores are shown as the R (Pearson correlation coefficient) between the score and the real phenotype in the INTERVAL cohort. For each set of SNPs, the PGS was tested in the entire cohort and in males only (M) to ensure that no sex bias was present. Column Q shows the R2 (i.e., the trait variance explained) for the best score, which includes conditionally independent variants only. Abbreviations: GW = genome-wide. [file mmc10.xlsx]

## Sheet: Table_all_info_with_numbers_20M
pheno	GW LD pruned	GW LD pruned (M)	P-value<0.05	P-value<0.05 (M)	P-value<5E-4	P-value<5E-4 (M)	P-value<5E-6	P-value<5E-6 (M)	P-value<5E-8	P-value<5E-8 (M)	Cond.ind and PP>0.5	Cond.ind and PP>0.5 (M)	Cond.ind.common	Cond.ind.common (M)	N.vars (cond.ind.common)	R2 (best score)
RET	0.29616	0.289871	0.28552	0.275289	0.24567	0.232723	0.222057	0.207848	0.207387	0.191573	0.375533	0.366045	0.376053	0.368335	498	0.141416
RET%	0.298926	0.294668	0.294491	0.285857	0.259654	0.248236	0.237747	0.224837	0.225	0.209932	0.386559	0.377859	0.387583	0.379869	480	0.150221
MCHC	0.169591	0.187674	0.185026	0.20118	0.159902	0.172213	0.142963	0.153084	0.134034	0.1431	0.224457	0.256281	0.227144	0.257857	201	0.0515943
HLR%	0.284879	0.279952	0.279277	0.272376	0.240122	0.232194	0.218988	0.209744	0.206988	0.19689	0.351231	0.349126	0.357758	0.352249	513	0.12799
HLR	0.279666	0.274205	0.270592	0.263334	0.228869	0.220647	0.204978	0.196142	0.191992	0.181807	0.340645	0.336124	0.344909	0.336479	525	0.118963
PCT	0.375044	0.378418	0.400731	0.402477	0.378102	0.376714	0.349085	0.347039	0.327087	0.324851	0.358221	0.35399	0.39434	0.394442	616	0.155504
PLT	0.395158	0.400355	0.409292	0.411735	0.378384	0.376698	0.354153	0.350576	0.336243	0.331516	0.393515	0.389023	0.438116	0.436029	658	0.191946
PDW	0.148552	0.154087	0.147909	0.155006	0.128074	0.135013	0.115589	0.123151	0.108376	0.1162	0.210494	0.218997	0.244871	0.255446	496	0.0599617
EO%	0.255937	0.267523	0.261709	0.273428	0.228675	0.240407	0.210079	0.220872	0.198207	0.208264	0.25446	0.263731	0.312883	0.322844	511	0.0978959
EO	0.261924	0.273996	0.252632	0.265021	0.205561	0.216705	0.181246	0.191726	0.166555	0.176665	0.271908	0.285397	0.333986	0.347544	544	0.111547
MONO	0.306556	0.304352	0.295701	0.292648	0.253431	0.250381	0.226431	0.223324	0.209448	0.206008	0.382822	0.380325	0.398229	0.397752	584	0.158586
MONO%	0.312665	0.315258	0.337072	0.340465	0.31167	0.314689	0.286751	0.289653	0.27135	0.274116	0.387645	0.38862	0.380278	0.384018	506	0.144611
LYMPH%	0.252435	0.257618	0.273075	0.278807	0.241085	0.250397	0.212056	0.220623	0.194429	0.201665	0.263877	0.265553	0.263913	0.267612	418	0.06965
MCH	0.349286	0.385641	0.358409	0.395457	0.33801	0.373237	0.319538	0.35258	0.307018	0.338135	0.421626	0.452112	0.427572	0.459054	547	0.182818
IRF	0.260125	0.259772	0.287408	0.288357	0.275307	0.280825	0.257794	0.262849	0.244663	0.249406	0.302509	0.315324	0.302728	0.311681	340	0.0916443
MCV	0.342649	0.369448	0.350562	0.37765	0.332456	0.355377	0.31307	0.334416	0.300307	0.321073	0.397931	0.41728	0.39913	0.419136	616	0.159305
MPV	0.421051	0.418156	0.431912	0.431013	0.429735	0.428334	0.411618	0.408853	0.398298	0.394125	0.476927	0.47258	0.522551	0.518644	559	0.27306
RBC	0.312275	0.323737	0.31397	0.324862	0.272722	0.283213	0.24267	0.251593	0.224968	0.23245	0.333003	0.340685	0.342995	0.349574	598	0.117646
HCT	0.216409	0.239244	0.207173	0.229725	0.154711	0.171069	0.127332	0.140553	0.113643	0.126259	0.194988	0.209994	0.222065	0.242664	442	0.0493128
HGB	0.213197	0.237072	0.201381	0.22592	0.149334	0.166454	0.124514	0.137763	0.110655	0.121825	0.209688	0.240072	0.238676	0.274959	464	0.0569661
RDW	0.228637	0.255857	0.227771	0.253307	0.20168	0.226335	0.186638	0.209862	0.178196	0.200795	0.287668	0.319	0.308528	0.342245	494	0.0951893
NEUT	0.226715	0.224218	0.207995	0.204312	0.16079	0.156202	0.138198	0.132972	0.125114	0.119063	0.266721	0.266151	0.282995	0.285697	435	0.0800864
LYMPH	0.282571	0.277878	0.262311	0.257867	0.208931	0.20389	0.184107	0.178549	0.169122	0.16294	0.294944	0.295505	0.324878	0.328674	554	0.105546
WBC	0.250839	0.246979	0.227469	0.222525	0.180036	0.173534	0.157885	0.151145	0.145443	0.138168	0.253653	0.249571	0.294479	0.295373	576	0.0867179
NEUT%	0.238448	0.247654	0.253511	0.262847	0.217249	0.229416	0.189164	0.199276	0.176629	0.184164	0.257069	0.255678	0.253621	0.253961	394	0.0643237
BASO%	0.0900563	0.0896483	0.121441	0.117181	0.141377	0.136591	0.135319	0.128604	0.130388	0.123868	0.157975	0.161422	0.159506	0.162059	135	0.0254422
BASO	0.137395	0.137052	0.148554	0.143464	0.127258	0.122839	0.118687	0.113006	0.11585	0.110137	0.155415	0.156494	0.164045	0.163912	167	0.0269108
